# Supplementary material for: Crystal structure of a silver-, cobalt- and iron-based phosphate with an alluaudite-like structure: Ag1.655Co1.64Fe1.36(PO4)3
Source: Acta Crystallogr E Crystallogr Commun. 2017 May 26;73(Pt 6):890–2. doi: 10.1107/S205698901700740X (PMC5458317; doi:10.1107/S205698901700740X)
Supplement: Supplementary file 1 [file e-73-00890-sup1.cif]

##############################################################################
#                                                                            #
# This CIF contains the data in a paper accepted for publication in          #
# Acta Crystallographica Section E. It conforms to the requirements of       #
# Notes for Authors for Acta Crystallographica Section E, and has been       #
# peer reviewed under the auspices of the IUCr Commission on Journals.       #
#                                                                            #
# Full details of the Crystallographic Information File format               #
# are given in the paper "The Crystallographic Information File (CIF):       #
# a New Standard Archive File for Crystallography" by S. R. Hall, F. H.      #
# Allen and I. D. Brown [Acta Cryst. (1991), A47, 655-685].                  #
#                                                                            #
# The current version of the core CIF dictionary is obtainable from          #
# ftp://ftp.iucr.org/pub/cif_core.dic.                                       #
#                                                                            #
# Software is freely available for graphical display of the structure(s)     #
# in this CIF. For information consult the CIF software page                 #
# http://www.iucr.org/resources/cif/software.                                #
#                                                                            #
# This file may be used for bona fide research purposes within the           #
# scientific community so long as proper attribution is given to the journal # 
# article from which it was obtained.                                        #
#                                                                            #
##############################################################################
data_I
_audit_creation_method     'SHELXL-2014/7'
_journal_date_recd_electronic     2017-04-20
_journal_date_accepted     2017-05-19
_journal_name_full     'Acta Crystallographica, Section E'
_journal_year     2017
_journal_volume     73
_journal_issue      6
_journal_page_first     890
_journal_page_last     892
_journal_paper_category     GI
_journal_paper_doi     10.1107/S205698901700740X
_journal_coeditor_code     HP2074
_publ_contact_author_name     'Adam Bouraima'
_publ_contact_author_address
;
Laboratoire de Chimie du Solide Appliqu\'ee,
Faculty of Sciences, Mohammed V University in Rabat
Avenue Ibn Battouta, BP 1014, Rabat, Morocco
;
_publ_contact_author_email     adam_bouraima@yahoo.fr
_publ_contact_author_fax     '212 537 77 54 40'
_publ_contact_author_phone     '212 537 77 54 40'
_publ_section_title
;
Crystal structure of a silver-, cobalt- and iron-based phosphate with an
alluaudite-like structure: Ag~1.655~Co~1.64~Fe~1.36~(PO~4~)~3~
;
loop_
    _publ_author_name
    _publ_author_address
    'Bouraima, Adam'
;
Laboratoire de Chimie du Solide Appliqu\'ee,
Faculty of Sciences, Mohammed V University in Rabat
Avenue Ibn Battouta, BP 1014, Rabat, Morocco
D\'epartement de Chimie, Facult\'e des Sciences,
Universit\'e des Sciences et Techniques de Masuku, BP 943,
Franceville, Gabon
;
    'Makani, Thomas'
;
D\'epartement de Chimie, Facult\'e des Sciences,
Universit\'e des Sciences et Techniques de Masuku, BP 943,
Franceville, Gabon
;
    'Assani, Abderrazzak'
;
Laboratoire de Chimie du Solide Appliqu\'ee,
Faculty of Sciences, Mohammed V University in Rabat
Avenue Ibn Battouta, BP 1014, Rabat, Morocco
;
    'Saadi, Mohamed'
;
Laboratoire de Chimie du Solide Appliqu\'ee,
Faculty of Sciences, Mohammed V University in Rabat
Avenue Ibn Battouta, BP 1014, Rabat, Morocco
;
    'El Ammari, Lahcen'
;
Laboratoire de Chimie du Solide Appliqu\'ee,
Faculty of Sciences, Mohammed V University in Rabat
Avenue Ibn Battouta, BP 1014, Rabat, Morocco
;
_publ_section_synopsis
;
The transition metal orthophosphate Ag~1.655~Co~1.64~Fe~1.36~(PO~4~)~3~
crystallizes in an alluaudite-type structure. The chains characterizing the
alluaudite structure are  built up from edge-sharing [CoO~6~] and [FeO~6~]
octahedra linked together by PO~4~ tetrahedra. The Ag^+^ cations are located in
two types of channels in the resulting framework.
;
_chemical_name_systematic
;
Silver cobalt iron tris(orthophosphate)
;
_chemical_name_common     ?
_chemical_formula_moiety     'Ag6.62 Co6.56 Fe5.44 O48 P12'
_chemical_formula_sum     'Ag6.62 Co6.56 Fe5.44 O48 P12'
_chemical_formula_structural     'Ag1.655 Co1.64 Fe1.36 (P O4)3'
_chemical_formula_iupac     'Ag1.655 Co1.64 Fe1.36 (P O4)3'
_chemical_formula_weight     2544.10
_chemical_melting_point     ?
_shelx_space_group_comment
;
The symmetry employed for this shelxl refinement is uniquely defined
by the following loop, which should always be used as a source of
symmetry information in preference to the above space-group names.
They are only intended as comments.
;
_space_group_crystal_system     monoclinic
_space_group_name_H-M_alt     'C 2/c'
_space_group_name_Hall     '-C 2yc'
loop_
    _space_group_symop_operation_xyz
    'x, y, z'
    '-x, y, -z+1/2'
    'x+1/2, y+1/2, z'
    '-x+1/2, y+1/2, -z+1/2'
    '-x, -y, -z'
    'x, -y, z-1/2'
    '-x+1/2, -y+1/2, -z'
    'x+1/2, -y+1/2, z-1/2'
_cell_length_a     11.8680(3)
_cell_length_b     12.5514(3)
_cell_length_c     6.4386(2)
_cell_angle_alpha     90
_cell_angle_beta     114.0120(10)
_cell_angle_gamma     90
_cell_volume     876.09(4)
_cell_formula_units_Z     1
_cell_measurement_reflns_used     2137
_cell_measurement_theta_min     3.246
_cell_measurement_theta_max     36.316
_cell_measurement_temperature     296(2)
_exptl_crystal_description     block
_exptl_crystal_colour     'brown'
_exptl_crystal_size_max     0.31
_exptl_crystal_size_mid     0.26
_exptl_crystal_size_min     0.22
_exptl_crystal_density_diffrn     4.822
_exptl_crystal_density_meas     ?
_exptl_crystal_density_method     ?
_exptl_crystal_F_000     1194
_exptl_absorpt_coefficient_mu     9.506
_exptl_absorpt_correction_type     multi-scan
_exptl_absorpt_process_details
;
(SADABS; Krause <i>et al.</i>, 2015)
;
_exptl_absorpt_correction_T_min     0.066
_exptl_absorpt_correction_T_max     0.124
_diffrn_ambient_temperature     296(2)
_diffrn_radiation_type     MoK\a
_diffrn_radiation_wavelength     0.71073
_diffrn_radiation_source     'fine-focus sealed tube'
_diffrn_radiation_monochromator     graphite
_diffrn_measurement_device_type     'Bruker X8 APEX'
_diffrn_measurement_method     '\f and \w scans'
_diffrn_reflns_number     13097
_diffrn_reflns_av_R_equivalents     0.0304
_diffrn_reflns_theta_min     3.246
_diffrn_reflns_theta_max     36.316
_diffrn_reflns_theta_full     25.242
_diffrn_measured_fraction_theta_max     1.000
_diffrn_measured_fraction_theta_full     0.999
_diffrn_reflns_limit_h_min     -19
_diffrn_reflns_limit_h_max     19
_diffrn_reflns_limit_k_min     -20
_diffrn_reflns_limit_k_max     20
_diffrn_reflns_limit_l_min     -10
_diffrn_reflns_limit_l_max     10
_reflns_number_total     2137
_reflns_number_gt     2079
_reflns_threshold_expression     'I > 2\s(I)'
_refine_ls_structure_factor_coef     Fsqd
_refine_ls_matrix_type     full
_refine_ls_R_factor_all     0.0203
_refine_ls_R_factor_gt     0.0195
_refine_ls_wR_factor_gt     0.0462
_refine_ls_wR_factor_ref     0.0466
_refine_ls_goodness_of_fit_ref     1.192
_refine_ls_restrained_S_all     1.192
_refine_ls_number_reflns     2137
_refine_ls_number_parameters     99
_refine_ls_number_restraints     0
_refine_ls_hydrogen_treatment     undef
_refine_ls_weighting_scheme     calc
_refine_ls_weighting_details
              'w=1/[\s^2^(Fo^2^)+(0.0121P)^2^+3.2851P] where P=(Fo^2^+2Fc^2^)/3'
_atom_sites_solution_hydrogens     .
_atom_sites_solution_primary     ?
_atom_sites_solution_secondary     ?
_refine_ls_shift/su_max     0.001
_refine_ls_shift/su_mean     0.000
_refine_diff_density_max     1.465
_refine_diff_density_min     -0.916
_refine_ls_extinction_method
;
SHELXL2014 (Sheldrick, 2015<i>b</i>)
;
_refine_ls_extinction_coef     0.00102(10)
_refine_ls_extinction_expression
                                  'Fc^*^=kFc[1+0.001xFc^2^\l^3^/sin(2\q)]^-1/4^'
loop_
    _atom_type_symbol
    _atom_type_description
    _atom_type_scat_dispersion_real
    _atom_type_scat_dispersion_imag
    _atom_type_scat_source
    'O' 'O' 0.0110 0.0060
                         'International Tables Vol C Tables 4.2.6.8 and 6.1.1.4'
    'P' 'P' 0.1023 0.0942
                         'International Tables Vol C Tables 4.2.6.8 and 6.1.1.4'
    'Fe' 'Fe' 0.3463 0.8444
                         'International Tables Vol C Tables 4.2.6.8 and 6.1.1.4'
    'Co' 'Co' 0.3494 0.9721
                         'International Tables Vol C Tables 4.2.6.8 and 6.1.1.4'
    'Ag' 'Ag' -0.8971 1.1015
                         'International Tables Vol C Tables 4.2.6.8 and 6.1.1.4'
_computing_data_collection
;
APEX2 (Bruker, 2009)
;
_computing_cell_refinement
;
SAINT (Bruker, 2009)
;
_computing_data_reduction
;
SAINT (Bruker, 2009)
;
_computing_structure_solution
;
SHELXT2014 (Sheldrick, 2015<i>a</i>)
;
_computing_structure_refinement
;
SHELXL2014 (Sheldrick, 2015<i>b</i>)
;
_computing_molecular_graphics
;
ORTEP-3 for Windows (Farrugia, 2012) and DIAMOND (Brandenburg,
2006)
;
_computing_publication_material
;
publCIF (Westrip, 2010)
;
loop_
    _atom_site_type_symbol
    _atom_site_label
    _atom_site_fract_x
    _atom_site_fract_y
    _atom_site_fract_z
    _atom_site_U_iso_or_equiv
    _atom_site_adp_type
    _atom_site_calc_flag
    _atom_site_occupancy
    _atom_site_disorder_assembly
    _atom_site_disorder_group
    Ag Ag1 0.5000 0.5000 0.5000 0.01952(7) Uani d 0.885(2) . .
    Ag Ag2 1.0000 0.48916(3) 0.7500 0.02408(10) Uani d 0.7688(19) . .
    Fe Fe1 0.78227(2) 0.34311(2) 0.37115(3) 0.00565(6) Uani d 0.61(4) . .
    Co Co1 0.78227(2) 0.34311(2) 0.37115(3) 0.00565(6) Uani d 0.39(4) . .
    Fe Fe2 1.0000 0.76503(2) 0.7500 0.00714(8) Uani d 0.14(5) . .
    Co Co2 1.0000 0.76503(2) 0.7500 0.00714(8) Uani d 0.86(5) . .
    P P1 0.76272(3) 0.61138(3) 0.37428(6) 0.00502(8) Uani d 1 . .
    P P2 0.5000 0.28909(4) 0.2500 0.00535(10) Uani d 1 . .
    O O1 0.77807(11) 0.67841(10) 0.18620(19) 0.00908(19) Uani d 1 . .
    O O2 0.81856(12) 0.49999(9) 0.3820(2) 0.0112(2) Uani d 1 . .
    O O3 0.62598(11) 0.60711(11) 0.3280(2) 0.0135(2) Uani d 1 . .
    O O4 0.83676(12) 0.66524(9) 0.60788(19) 0.00917(19) Uani d 1 . .
    O O5 0.45841(10) 0.21873(10) 0.03381(18) 0.00821(19) Uani d 1 . .
    O O6 0.60284(12) 0.36401(10) 0.2530(2) 0.0122(2) Uani d 1 . .
loop_
    _atom_site_aniso_label
    _atom_site_aniso_U_11
    _atom_site_aniso_U_22
    _atom_site_aniso_U_33
    _atom_site_aniso_U_12
    _atom_site_aniso_U_13
    _atom_site_aniso_U_23
    Ag1 0.02917(14) 0.00879(9) 0.01123(10) -0.00389(7) -0.00138(8) -0.00128(6)
    Ag2 0.01069(12) 0.02795(16) 0.02519(15) 0.000 -0.00133(10) 0.000
    Fe1 0.00485(9) 0.00657(9) 0.00575(9) 0.00037(6) 0.00240(6) 0.00058(6)
    Co1 0.00485(9) 0.00657(9) 0.00575(9) 0.00037(6) 0.00240(6) 0.00058(6)
    Fe2 0.00620(12) 0.00833(13) 0.00796(13) 0.000 0.00398(10) 0.000
    Co2 0.00620(12) 0.00833(13) 0.00796(13) 0.000 0.00398(10) 0.000
    P1 0.00488(15) 0.00490(15) 0.00521(15) 0.00006(11) 0.00198(11) 0.00022(10)
    P2 0.00397(19) 0.0071(2) 0.00466(19) 0.000 0.00138(16) 0.000
    O1 0.0101(5) 0.0112(5) 0.0062(4) -0.0001(4) 0.0036(4) 0.0020(3)
    O2 0.0118(5) 0.0070(4) 0.0144(5) 0.0024(4) 0.0048(4) -0.0013(4)
    O3 0.0067(4) 0.0125(5) 0.0221(6) 0.0007(4) 0.0066(4) 0.0031(4)
    O4 0.0127(5) 0.0083(4) 0.0062(4) -0.0011(4) 0.0034(4) -0.0013(3)
    O5 0.0064(4) 0.0124(5) 0.0053(4) -0.0011(4) 0.0018(3) -0.0017(3)
    O6 0.0085(5) 0.0119(5) 0.0166(5) -0.0036(4) 0.0054(4) 0.0007(4)
_geom_special_details
;
 All esds (except the esd in the dihedral angle between two l.s. planes)
 are estimated using the full covariance matrix.  The cell esds are taken
 into account individually in the estimation of esds in distances, angles
 and torsion angles; correlations between esds in cell parameters are only
 used when they are defined by crystal symmetry.  An approximate (isotropic)
 treatment of cell esds is used for estimating esds involving l.s. planes.
;
loop_
    _geom_bond_atom_site_label_1
    _geom_bond_atom_site_label_2
    _geom_bond_site_symmetry_2
    _geom_bond_distance
    _geom_bond_publ_flag
    Ag1 O6 6_566 2.3320(13) ?
    Ag1 O6 2_655 2.3320(13) ?
    Ag1 O3 6_566 2.4356(14) ?
    Ag1 O3 2_655 2.4356(14) ?
    Ag1 O3 5_666 2.5724(13) ?
    Ag1 O3 . 2.5725(13) ?
    Ag1 O6 5_666 2.9176(13) ?
    Ag1 O6 . 2.9176(13) ?
    Ag2 O2 2_756 2.4733(13) ?
    Ag2 O2 . 2.4733(13) ?
    Ag2 O2 6_566 2.6204(13) ?
    Ag2 O2 5_766 2.6204(13) ?
    Ag2 O4 . 2.8341(12) ?
    Ag2 O4 2_756 2.8341(12) ?
    Ag2 O5 8_556 2.9035(13) ?
    Ag2 O5 7_656 2.9035(12) ?
    Fe1 O6 . 1.9656(13) ?
    Fe1 O2 . 2.0108(12) ?
    Fe1 O4 6_565 2.0481(12) ?
    Fe1 O1 6_566 2.0669(11) ?
    Fe1 O5 8_556 2.0705(12) ?
    Fe1 O1 4_645 2.1695(12) ?
    Fe2 O3 8_566 2.1099(13) ?
    Fe2 O3 7_666 2.1099(13) ?
    Fe2 O5 4_655 2.1575(11) ?
    Fe2 O5 3_556 2.1575(11) ?
    Fe2 O4 2_756 2.1717(12) ?
    Fe2 O4 . 2.1717(12) ?
    P1 O3 . 1.5270(13) ?
    P1 O2 . 1.5393(12) ?
    P1 O1 . 1.5451(12) ?
    P1 O4 . 1.5543(12) ?
    P2 O6 2_655 1.5346(13) ?
    P2 O6 . 1.5346(13) ?
    P2 O5 2_655 1.5498(12) ?
    P2 O5 . 1.5498(12) ?
loop_
    _geom_angle_atom_site_label_1
    _geom_angle_atom_site_label_2
    _geom_angle_atom_site_label_3
    _geom_angle_site_symmetry_1
    _geom_angle_site_symmetry_3
    _geom_angle
    _geom_angle_publ_flag
    O6 Ag1 O6 6_566 2_655 180.00(4) ?
    O6 Ag1 O3 6_566 6_566 80.58(4) ?
    O6 Ag1 O3 2_655 6_566 99.42(4) ?
    O6 Ag1 O3 6_566 2_655 99.42(4) ?
    O6 Ag1 O3 2_655 2_655 80.58(4) ?
    O3 Ag1 O3 6_566 2_655 180.0 ?
    O6 Ag1 O3 6_566 5_666 108.21(5) ?
    O6 Ag1 O3 2_655 5_666 71.79(5) ?
    O3 Ag1 O3 6_566 5_666 66.27(5) ?
    O3 Ag1 O3 2_655 5_666 113.73(5) ?
    O6 Ag1 O3 6_566 . 71.79(5) ?
    O6 Ag1 O3 2_655 . 108.21(5) ?
    O3 Ag1 O3 6_566 . 113.73(5) ?
    O3 Ag1 O3 2_655 . 66.27(5) ?
    O3 Ag1 O3 5_666 . 180.0 ?
    O6 Ag1 O6 6_566 5_666 53.64(5) ?
    O6 Ag1 O6 2_655 5_666 126.36(5) ?
    O3 Ag1 O6 6_566 5_666 95.49(4) ?
    O3 Ag1 O6 2_655 5_666 84.51(4) ?
    O3 Ag1 O6 5_666 5_666 68.02(4) ?
    O3 Ag1 O6 . 5_666 111.98(4) ?
    O6 Ag1 O6 6_566 . 126.36(5) ?
    O6 Ag1 O6 2_655 . 53.64(5) ?
    O3 Ag1 O6 6_566 . 84.51(4) ?
    O3 Ag1 O6 2_655 . 95.49(4) ?
    O3 Ag1 O6 5_666 . 111.98(4) ?
    O3 Ag1 O6 . . 68.02(4) ?
    O6 Ag1 O6 5_666 . 180.0 ?
    O2 Ag2 O2 2_756 . 173.70(6) ?
    O2 Ag2 O2 2_756 6_566 101.33(4) ?
    O2 Ag2 O2 . 6_566 78.34(4) ?
    O2 Ag2 O2 2_756 5_766 78.34(4) ?
    O2 Ag2 O2 . 5_766 101.33(4) ?
    O2 Ag2 O2 6_566 5_766 174.04(5) ?
    O2 Ag2 O4 2_756 . 118.73(4) ?
    O2 Ag2 O4 . . 55.50(4) ?
    O2 Ag2 O4 6_566 . 61.33(4) ?
    O2 Ag2 O4 5_766 . 113.50(4) ?
    O2 Ag2 O4 2_756 2_756 55.50(4) ?
    O2 Ag2 O4 . 2_756 118.73(4) ?
    O2 Ag2 O4 6_566 2_756 113.50(4) ?
    O2 Ag2 O4 5_766 2_756 61.33(4) ?
    O4 Ag2 O4 . 2_756 77.51(5) ?
    O2 Ag2 O5 2_756 8_556 114.87(4) ?
    O2 Ag2 O5 . 8_556 71.23(4) ?
    O2 Ag2 O5 6_566 8_556 101.56(4) ?
    O2 Ag2 O5 5_766 8_556 83.86(4) ?
    O4 Ag2 O5 . 8_556 125.84(3) ?
    O4 Ag2 O5 2_756 8_556 144.70(3) ?
    O2 Ag2 O5 2_756 7_656 71.23(4) ?
    O2 Ag2 O5 . 7_656 114.87(4) ?
    O2 Ag2 O5 6_566 7_656 83.86(4) ?
    O2 Ag2 O5 5_766 7_656 101.56(4) ?
    O4 Ag2 O5 . 7_656 144.70(3) ?
    O4 Ag2 O5 2_756 7_656 125.84(3) ?
    O5 Ag2 O5 8_556 7_656 52.03(4) ?
    O2 Ag2 O1 2_756 6_566 119.96(4) ?
    O2 Ag2 O1 . 6_566 64.62(4) ?
    O2 Ag2 O1 6_566 6_566 49.21(3) ?
    O2 Ag2 O1 5_766 6_566 136.08(3) ?
    O4 Ag2 O1 . 6_566 92.94(3) ?
    O4 Ag2 O1 2_756 6_566 162.54(3) ?
    O5 Ag2 O1 8_556 6_566 52.36(3) ?
    O5 Ag2 O1 7_656 6_566 56.78(3) ?
    O2 Ag2 O1 2_756 5_766 64.62(4) ?
    O2 Ag2 O1 . 5_766 119.96(4) ?
    O2 Ag2 O1 6_566 5_766 136.08(3) ?
    O2 Ag2 O1 5_766 5_766 49.21(3) ?
    O4 Ag2 O1 . 5_766 162.54(3) ?
    O4 Ag2 O1 2_756 5_766 92.94(3) ?
    O5 Ag2 O1 8_556 5_766 56.78(3) ?
    O5 Ag2 O1 7_656 5_766 52.36(3) ?
    O6 Fe1 O2 . . 93.77(5) ?
    O6 Fe1 O4 . 6_565 110.10(5) ?
    O2 Fe1 O4 . 6_565 86.76(5) ?
    O6 Fe1 O1 . 6_566 86.70(5) ?
    O2 Fe1 O1 . 6_566 100.62(5) ?
    O4 Fe1 O1 6_565 6_566 161.33(5) ?
    O6 Fe1 O5 . 8_556 163.25(5) ?
    O2 Fe1 O5 . 8_556 101.04(5) ?
    O4 Fe1 O5 6_565 8_556 78.79(5) ?
    O1 Fe1 O5 6_566 8_556 82.95(5) ?
    O6 Fe1 O1 . 4_645 80.26(5) ?
    O2 Fe1 O1 . 4_645 171.95(5) ?
    O4 Fe1 O1 6_565 4_645 90.22(4) ?
    O1 Fe1 O1 6_566 4_645 84.52(5) ?
    O5 Fe1 O1 8_556 4_645 85.66(5) ?
    O3 Fe2 O3 8_566 7_666 80.97(7) ?
    O3 Fe2 O5 8_566 4_655 91.27(5) ?
    O3 Fe2 O5 7_666 4_655 112.81(5) ?
    O3 Fe2 O5 8_566 3_556 112.81(5) ?
    O3 Fe2 O5 7_666 3_556 91.27(5) ?
    O5 Fe2 O5 4_655 3_556 148.74(7) ?
    O3 Fe2 O4 8_566 2_756 85.08(5) ?
    O3 Fe2 O4 7_666 2_756 164.39(5) ?
    O5 Fe2 O4 4_655 2_756 74.29(4) ?
    O5 Fe2 O4 3_556 2_756 87.71(4) ?
    O3 Fe2 O4 8_566 . 164.39(5) ?
    O3 Fe2 O4 7_666 . 85.08(5) ?
    O5 Fe2 O4 4_655 . 87.71(4) ?
    O5 Fe2 O4 3_556 . 74.29(4) ?
    O4 Fe2 O4 2_756 . 109.56(7) ?
    O3 P1 O2 . . 112.57(7) ?
    O3 P1 O1 . . 108.72(7) ?
    O2 P1 O1 . . 109.47(7) ?
    O3 P1 O4 . . 109.98(7) ?
    O2 P1 O4 . . 107.31(7) ?
    O1 P1 O4 . . 108.73(7) ?
    O6 P2 O6 2_655 . 104.43(10) ?
    O6 P2 O5 2_655 2_655 108.75(7) ?
    O6 P2 O5 . 2_655 112.14(7) ?
    O6 P2 O5 2_655 . 112.14(7) ?
    O6 P2 O5 . . 108.75(7) ?
    O5 P2 O5 2_655 . 110.52(9) ?
_shelx_hkl_file
;
   2   0   0  348.37   10.60
   2   0   0  321.27   10.80
   2   0   0  374.76   10.60
  -2   0   0  366.46   10.60
  -4   0   0 7135.89  193.18
  -4   0   0 6029.30  192.88
   4   0   0 5727.33  192.88
   4   0   0 7467.15  192.88
   4   0   0 7074.09  195.48
   6   0   0 1609.54   45.20
   6   0   0 1578.24   45.80
  -6   0   0 1514.75   45.30
   8   0   0 2539.55   75.59
  -8   0   0 2656.83   75.69
   8   0   0 2701.13   76.39
  10   0   0 1407.76   41.80
  10   0   0 1372.86   41.10
 -10   0   0 1412.56   41.20
  12   0   0  365.16   11.80
  12   0   0  357.76   12.30
 -12   0   0  375.26   12.40
  12   0   0  373.26   13.00
  14   0   0  724.83   23.20
  14   0   0  726.33   23.80
  14   0   0  742.33   23.00
  16   0   0   61.49    4.20
  16   0   0   69.79    3.80
  16   0   0   61.49    4.00
  18   0   0  614.44   21.20
  18   0   0  627.64   21.00
  -3  -1   0  853.81   22.90
   3  -1   0  799.92   23.40
   3  -1   0  852.21   23.10
   3  -1   0  767.42   23.40
  -3   1   0  771.42   23.20
   3   1   0  796.82   22.90
   3   1   0  745.83   23.20
   3   1   0  818.72   23.00
  -3   1   0  771.52   23.20
   3   1   0  784.52   23.10
   5  -1   0 1128.89   33.20
   5  -1   0 1173.28   32.80
  -5  -1   0 1123.19   32.60
   5  -1   0 1154.18   33.40
  -5   1   0 1111.69   32.90
   5   1   0 1090.49   32.60
   5   1   0 1145.49   33.10
   5   1   0 1105.79   33.20
  -5   1   0 1131.09   32.90
   7  -1   0  633.24   19.30
  -7  -1   0  604.14   18.50
   7  -1   0  614.34   18.60
   7   1   0  635.44   19.20
   7   1   0  600.74   18.50
  -7   1   0  632.64   18.90
  -7   1   0  622.04   18.80
  -9  -1   0   60.09    2.90
   9  -1   0   68.09    3.60
   9  -1   0   67.49    3.10
   9   1   0   65.99    3.50
   9   1   0   75.99    3.20
  -9   1   0   60.59    3.10
  11  -1   0  109.29    4.70
  11  -1   0  112.99    4.40
 -11  -1   0  112.69    4.70
  11  -1   0  114.29    5.30
  11   1   0  109.89    5.20
 -11   1   0  107.69    4.80
  11   1   0  108.69    4.70
  13  -1   0  142.99    6.60
  13  -1   0  147.69    5.80
  13  -1   0  137.59    6.00
  13   1   0  138.99    6.00
 -13   1   0  143.79    6.10
  13   1   0  141.39    6.40
  15  -1   0   24.20    2.40
  15  -1   0   22.00    2.80
  15  -1   0   23.80    2.10
  15   1   0   24.30    2.50
  15   1   0   26.60    2.30
  15   1   0   19.50    2.40
  17  -1   0   27.50    2.70
  17  -1   0   26.80    2.80
  17   1   0   34.00    2.70
  17   1   0   28.30    2.80
  17   1   0   26.80    2.80
   0  -2   0   36.70    1.10
   0   2   0   31.10    1.00
   0   2   0   30.20    1.00
   0   2   0   32.30    1.10
   2  -2   0  708.73   22.20
   2  -2   0  707.53   22.30
   2  -2   0  781.92   22.10
   2  -2   0  746.13   21.80
   2   2   0  798.12   22.50
  -2   2   0  791.02   22.80
   2   2   0  777.82   22.10
   2   2   0  647.24   22.90
  -2   2   0  814.22   22.20
   2   2   0  851.31   22.30
   4  -2   0   54.09    2.70
   4  -2   0   63.09    2.50
  -4  -2   0   63.59    2.20
   4  -2   0   52.79    2.70
   4  -2   0   67.59    2.40
   4   2   0   67.69    2.50
  -4   2   0   73.79    2.70
   4   2   0   65.09    2.30
   4   2   0   61.69    2.30
   6  -2   0  521.15   16.40
   6  -2   0  513.65   15.60
   6  -2   0  519.05   15.80
  -6  -2   0  532.15   15.60
   6   2   0  516.05   15.80
   6   2   0  537.35   16.10
  -6   2   0  519.85   16.10
  -6   2   0  524.95   16.10
   6   2   0  527.85   15.70
   8  -2   0  162.68    5.70
  -8  -2   0  170.18    5.70
   8  -2   0  160.08    5.90
   8  -2   0  154.98    6.40
  -8   2   0  173.98    6.30
   8   2   0  167.08    5.80
  -8   2   0  166.28    6.10
   8   2   0  166.08    6.30
 -10  -2   0   72.09    3.10
  10  -2   0   65.09    3.30
  10  -2   0   78.99    3.20
  10  -2   0   55.69    3.50
 -10   2   0   69.09    3.50
  10   2   0   65.09    3.20
  10   2   0   66.29    3.60
  12  -2   0  181.98    6.50
  12  -2   0  169.68    7.50
  12  -2   0  180.58    6.70
  12  -2   0  168.68    6.90
  12   2   0  189.98    7.50
 -12   2   0  193.08    7.20
  12   2   0  181.18    6.90
  14  -2   0    6.10    1.30
  14  -2   0    6.10    1.20
  14   2   0    2.90    1.10
  14   2   0    4.30    1.30
 -14   2   0    4.50    1.20
  16  -2   0  114.99    6.10
  16  -2   0  110.49    5.60
  16   2   0  113.59    5.70
  16   2   0  115.59    5.60
  16   2   0  113.89    5.80
  18  -2   0   13.80    2.40
  18  -2   0   17.50    2.80
  18   2   0   16.20    2.30
  18   2   0   17.00    2.50
  -1  -3   0    1.00    0.30
   1  -3   0    1.00    0.20
  -1  -3   0    1.60    0.20
   1  -3   0    1.20    0.30
  -1  -3   0    0.80    0.10
   1  -3   0    2.20    0.40
  -1   3   0    0.90    0.30
  -1   3   0    0.90    0.20
  -1   3   0    0.60    0.20
   3  -3   0  474.95   13.60
   3  -3   0  457.65   14.00
   3  -3   0  477.95   13.30
   3  -3   0  457.75   13.70
  -3   3   0  475.25   13.80
   3   3   0  474.25   13.40
   3   3   0  460.15   13.30
   3   3   0  394.36   13.50
  -3   3   0  487.95   13.90
   3   3   0  438.66   13.40
   5  -3   0  930.61   27.30
   5  -3   0  916.61   26.90
   5  -3   0  926.61   27.20
  -5  -3   0  984.30   26.80
  -5   3   0  939.71   27.50
  -5   3   0  928.41   27.60
   5   3   0  926.71   27.00
   5   3   0 1006.30   27.30
   5   3   0  887.01   27.00
   5   3   0  863.31   27.40
   7  -3   0 1237.38   35.50
   7  -3   0 1232.08   35.70
  -7  -3   0 1225.38   35.40
   7  -3   0 1228.78   35.90
   7  -3   0 1277.97   36.60
  -7   3   0 1209.38   36.20
   7   3   0 1170.88   36.00
   7   3   0 1263.87   35.80
  -7   3   0 1183.38   36.10
   7   3   0 1225.88   35.70
   9  -3   0  143.79    5.30
   9  -3   0  154.98    6.30
  -9  -3   0  152.58    5.30
   9  -3   0  150.78    5.40
   9  -3   0  155.68    5.80
   9   3   0  153.58    6.00
  -9   3   0  152.78    6.00
   9   3   0  140.89    5.50
  -9   3   0  151.28    5.90
  11  -3   0  857.91   26.50
  11  -3   0  911.61   27.40
  11  -3   0  879.71   26.00
  11  -3   0  858.91   25.90
  11   3   0  904.71   26.90
  11   3   0  831.92   26.30
 -11   3   0  836.62   26.70
  13  -3   0   53.89    3.70
  13  -3   0   52.19    3.30
  13  -3   0   53.99    2.80
 -13   3   0   55.69    3.40
  13   3   0   52.49    3.20
  13   3   0   55.49    3.50
  15  -3   0  160.68    7.50
  15  -3   0  161.18    7.00
  15   3   0  164.38    7.20
  15   3   0  160.28    7.00
  17  -3   0   62.79    4.10
  17  -3   0   66.29    4.50
  17   3   0   63.59    4.10
  17   3   0   68.19    4.30
   0  -4   0  417.76   12.20
   0  -4   0  425.66   12.50
   0   4   0  408.46   12.40
   0   4   0  422.56   12.10
   0   4   0  407.96   12.10
   2  -4   0 7872.81  229.38
   2  -4   0 8500.15  228.18
   2  -4   0 7864.61  229.18
  -2   4   0 7659.33  228.08
  -2   4   0 8134.49  228.98
  -2   4   0 7638.64  231.48
   4  -4   0 1802.92   57.79
   4  -4   0 2019.30   58.29
   4  -4   0 1901.71   57.49
   4  -4   0 2044.00   57.89
   4   4   0 2101.19   58.19
  -4   4   0 2023.40   57.69
   4   4   0 2002.70   58.09
   4   4   0 2132.39   58.99
   6  -4   0 4512.05  131.69
   6  -4   0 4628.14  131.39
   6  -4   0 4552.44  134.29
   6  -4   0 4333.47  132.29
  -6  -4   0 4858.01  131.19
   6   4   0 4525.55  132.29
   6   4   0 4475.25  131.89
  -6   4   0 4489.45  130.39
  -6   4   0 4586.74  132.49
   6   4   0 4671.23  133.99
  -8  -4   0  444.66   13.50
   8  -4   0  452.05   14.20
   8  -4   0  434.26   13.90
   8  -4   0  443.16   13.60
   8  -4   0  444.16   14.80
   8   4   0  449.46   13.90
  -8   4   0  465.85   14.60
   8   4   0  454.85   14.30
  -8   4   0  461.15   14.50
  10  -4   0  772.32   24.60
  10  -4   0  811.82   24.30
  10  -4   0  786.22   25.40
  10  -4   0  815.82   24.00
  10   4   0  836.32   24.90
  10   4   0  798.92   24.40
 -10   4   0  835.32   25.00
  12  -4   0  775.02   25.00
  12  -4   0  797.82   23.70
  12  -4   0  754.82   24.10
  12  -4   0  770.22   23.40
  12   4   0  800.72   24.50
 -12   4   0  771.42   24.40
  12   4   0  772.72   24.00
  14  -4   0  160.28    7.50
  14  -4   0  174.38    7.00
  14   4   0  164.88    7.10
  14   4   0  164.88    6.90
 -14   4   0  163.98    7.10
  16  -4   0  454.45   15.90
  16  -4   0  457.25   16.60
  16   4   0  475.65   16.10
  -1  -5   0    7.00    0.70
   1  -5   0    8.40    0.70
   1  -5   0    6.50    0.50
   1  -5   0    8.20    0.80
  -1  -5   0    7.40    0.50
   1   5   0    7.70    0.50
  -1   5   0    7.00    0.60
  -1   5   0    7.00    0.60
   1   5   0    7.30    0.50
  -1   5   0    8.90    0.90
   3  -5   0 1139.79   32.80
  -3  -5   0 1109.09   32.60
   3  -5   0 1150.68   32.10
   3  -5   0 1121.79   32.60
   3  -5   0 1066.79   32.80
   3   5   0 1196.38   32.30
  -3   5   0 1005.60   32.70
  -3   5   0 1142.19   32.70
   3   5   0 1221.88   32.40
   3   5   0 1104.49   32.30
   5  -5   0  110.39    4.50
   5  -5   0  106.99    4.10
   5  -5   0  110.29    3.60
   5  -5   0  110.29    4.10
  -5   5   0  109.49    4.40
  -5   5   0  113.39    4.40
   5   5   0  111.29    3.70
   5   5   0  116.19    3.90
   5   5   0  110.59    3.90
  -7  -5   0  135.09    4.30
   7  -5   0  129.19    4.90
   7  -5   0  122.69    4.90
   7  -5   0  133.69    4.40
   7  -5   0  138.39    5.60
   7   5   0  136.59    4.70
   7   5   0  139.59    5.00
   7   5   0  125.79    4.70
  -7   5   0  141.09    5.40
  -7   5   0  133.49    5.40
   9  -5   0  114.49    4.20
   9  -5   0  116.99    5.30
   9  -5   0  108.19    4.70
   9  -5   0  112.59    4.60
  -9   5   0  121.59    5.20
   9   5   0  114.89    4.60
   9   5   0  118.69    4.80
  -9   5   0  120.99    5.10
  11  -5   0   26.50    1.60
  11  -5   0   24.70    1.80
  11  -5   0   25.00    2.40
  11  -5   0   23.50    2.00
 -11   5   0   26.30    2.30
  11   5   0   25.20    2.00
  11   5   0   27.20    2.10
  13  -5   0  142.59    6.20
  13  -5   0  140.59    6.70
  13   5   0  144.89    6.20
 -13   5   0  148.39    6.50
  13   5   0  151.58    6.30
  15  -5   0    1.20    1.00
  15  -5   0    0.60    0.90
  15   5   0    2.50    1.10
 -15   5   0    0.60    0.80
  17  -5   0   30.00    3.10
  17  -5   0   28.10    2.80
  17   5   0   27.20    2.80
   0  -6   0 3827.32  104.09
   0  -6   0 3763.32  106.59
   0   6   0 3131.09  104.99
   0   6   0 3601.04  104.09
   0   6   0 3715.13  104.39
  -2  -6   0   60.59    2.50
   2  -6   0   63.49    2.10
   2  -6   0   72.29    2.70
   2  -6   0   63.19    2.50
   2   6   0   56.89    2.00
  -2   6   0   52.39    2.70
   2   6   0   64.39    2.00
  -2   6   0   57.29    2.30
  -2   6   0   61.99    2.50
   4  -6   0 1058.19   31.20
   4  -6   0 1097.79   30.50
   4  -6   0 1042.40   31.40
   4  -6   0  990.10   31.40
   4   6   0 1083.89   30.60
  -4   6   0 1076.29   31.40
   4   6   0 1103.59   30.60
  -4   6   0 1057.69   31.40
   4   6   0 1098.69   30.60
   6  -6   0  422.56   13.60
   6  -6   0  424.36   12.80
   6  -6   0  415.36   13.60
   6  -6   0  428.46   14.10
   6   6   0  432.46   13.00
  -6   6   0  453.75   14.00
  -6   6   0  445.76   14.00
   6   6   0  471.95   13.30
   6   6   0  425.26   13.30
   8  -6   0   18.60    1.60
   8  -6   0   15.90    2.00
   8  -6   0   19.90    1.20
   8  -6   0   18.90    1.60
  -8   6   0   27.20    2.00
  -8   6   0   27.50    2.00
   8   6   0   21.80    1.60
   8   6   0   24.90    1.60
  10  -6   0  498.45   15.10
  10  -6   0  491.35   15.80
  10  -6   0  478.45   16.00
  10  -6   0  508.25   16.80
 -10   6   0  544.05   16.80
  10   6   0  502.95   15.80
  10   6   0  487.65   15.90
 -10   6   0  495.05   16.40
  12  -6   0    1.40    0.80
  12  -6   0    1.30    0.70
  12  -6   0    2.90    1.10
  12   6   0    3.00    1.20
  12   6   0    6.50    1.30
 -12   6   0    5.20    1.30
  14  -6   0  272.37   10.90
  14  -6   0  271.47   10.30
  14   6   0  284.37   10.30
 -14   6   0  272.87   10.50
  16  -6   0   61.59    4.40
  16  -6   0   67.09    4.10
 -16   6   0   63.79    4.20
  16   6   0   62.39    4.10
  -1  -7   0   46.30    2.10
  -1  -7   0   45.50    1.60
   1  -7   0   44.10    2.10
   1  -7   0   43.10    1.80
  -1   7   0   44.70    1.90
  -1   7   0   40.50    2.20
   1   7   0   42.40    1.60
   1   7   0   44.90    1.60
  -1   7   0   41.00    1.80
   1   7   0   44.80    1.90
  -3  -7   0  211.98    7.00
   3  -7   0  206.98    7.10
   3  -7   0  210.48    7.00
   3  -7   0  208.58    6.40
   3   7   0  227.08    6.30
   3   7   0  204.98    6.30
  -3   7   0  210.38    6.90
  -3   7   0  205.68    7.00
   5  -7   0 1068.89   31.40
   5  -7   0 1079.89   31.70
   5  -7   0 1061.19   30.50
   5  -7   0 1024.20   31.50
   5   7   0 1143.59   30.80
   5   7   0 1041.70   30.60
  -5   7   0 1037.50   31.60
  -5   7   0 1056.69   31.60
   7  -7   0   31.80    2.10
   7  -7   0   33.20    1.50
   7  -7   0   39.30    2.50
   7  -7   0   35.20    2.20
  -7   7   0   38.50    2.40
   7   7   0   36.30    1.90
   7   7   0   36.80    2.00
  -7   7   0   37.60    2.40
   7   7   0   37.50    1.80
   9  -7   0  375.16   11.90
   9  -7   0  380.86   12.60
   9  -7   0  351.36   12.00
  -9   7   0  359.36   12.40
   9   7   0  346.57   11.60
   9   7   0  353.16   11.60
  -9   7   0  349.27   12.30
  11  -7   0    2.90    0.90
  11  -7   0    5.00    1.40
 -11   7   0    4.20    1.20
  11   7   0    2.50    0.90
  13  -7   0  258.27   10.40
  13  -7   0  262.17    9.90
  13   7   0  270.97    9.80
 -13   7   0  260.97   10.10
  15  -7   0   59.59    3.90
  15  -7   0   58.09    4.20
  15   7   0   61.49    3.90
  17  -7   0   56.29    4.40
  17  -7   0   51.39    3.80
  17   7   0   51.59    3.80
   0  -8   0 2685.13   75.39
   0  -8   0 2709.83   75.89
   0   8   0 2478.45   75.19
   0   8   0 2683.93   76.19
   0   8   0 2568.34   76.69
   2  -8   0  926.11   28.90
  -2  -8   0  989.90   28.70
   2  -8   0  976.20   28.50
   2   8   0 1027.10   28.00
   2   8   0  887.21   28.10
  -2   8   0  969.10   28.60
  -2   8   0  989.50   28.50
  -2   8   0 1038.80   29.30
   2   8   0  980.80   28.00
   4  -8   0  985.50   31.30
  -4  -8   0 1048.80   31.10
   4  -8   0 1021.80   30.30
   4  -8   0 1021.10   31.20
   4   8   0 1063.29   30.30
  -4   8   0 1060.49   31.30
   4   8   0 1130.99   30.30
  -4   8   0 1027.70   31.20
   4   8   0 1154.18   30.40
   6  -8   0  501.15   15.80
   6  -8   0  490.05   14.70
   6  -8   0  463.05   16.00
   6  -8   0  482.35   15.90
   6   8   0  500.75   15.40
  -6   8   0  508.05   16.10
  -6   8   0  501.55   16.10
   6   8   0  519.25   15.00
   6   8   0  576.64   15.20
   8  -8   0  857.61   26.70
   8  -8   0  873.71   26.80
   8  -8   0  867.91   27.20
  -8   8   0  912.51   27.30
  -8   8   0  890.31   27.10
   8   8   0  885.11   26.40
  10  -8   0  298.47   11.40
  10  -8   0  325.47   10.90
  10  -8   0  294.37   10.80
  10   8   0  313.57   10.60
 -10   8   0  316.07   11.30
 -10   8   0  337.17   11.60
  12  -8   0  340.07   12.80
  12  -8   0  360.46   12.00
  12  -8   0  350.86   12.30
  12   8   0  343.07   12.00
 -12   8   0  355.16   12.70
  14  -8   0   38.10    3.00
  14  -8   0   36.80    3.30
 -14   8   0   37.50    3.20
  14   8   0   38.90    3.00
  16  -8   0  192.58    9.00
  16  -8   0  189.58    8.30
  16   8   0  193.78    8.40
 -16   8   0  205.88    8.80
  -1  -9   0  556.94   16.70
   1  -9   0  538.95   16.70
   1  -9   0  552.84   16.10
  -1  -9   0  546.95   15.80
  -1   9   0  564.44   16.90
  -1   9   0  533.95   16.10
  -1   9   0  541.15   16.20
   1   9   0  533.05   15.80
   1   9   0  537.55   15.90
   1   9   0  526.55   16.20
   3  -9   0   12.00    1.10
  -3  -9   0   12.60    1.20
   3  -9   0   11.90    1.30
  -3   9   0   12.40    1.20
  -3   9   0   12.00    1.10
   3   9   0   10.60    0.70
   5  -9   0  503.95   16.20
   5  -9   0  502.55   14.90
   5  -9   0  510.75   16.20
   5   9   0  534.25   15.20
  -5   9   0  511.45   16.20
  -5   9   0  516.65   16.30
   7  -9   0   44.50    2.90
   7  -9   0   44.90    2.70
   7  -9   0   48.50    2.70
  -7   9   0   51.19    3.00
   7   9   0   51.99    2.40
  -7   9   0   51.59    3.00
   7   9   0   47.70    2.50
   9  -9   0  514.85   17.10
   9  -9   0  500.45   16.60
   9  -9   0  511.55   16.60
  -9   9   0  525.85   17.20
   9   9   0  517.05   16.20
  -9   9   0  515.35   17.00
  11  -9   0   11.70    1.80
  11  -9   0   11.90    1.90
  11  -9   0   13.00    1.80
  11   9   0   12.80    1.80
 -11   9   0   11.20    1.80
  13  -9   0   97.59    5.40
  13  -9   0   93.09    4.90
 -13   9   0   92.89    5.10
  13   9   0   95.39    4.80
  15  -9   0   91.79    5.60
  15  -9   0   94.59    5.10
 -15   9   0   86.69    5.20
  15   9   0   88.79    5.00
   0 -10   0  303.87    9.20
   0 -10   0  303.57   10.10
   0  10   0  303.27    9.90
   0  10   0  306.37    9.30
   0  10   0  300.77    9.40
   2 -10   0  864.91   24.80
  -2 -10   0  847.02   25.30
   2 -10   0  856.21   25.50
  -2  10   0  855.11   24.90
   2  10   0  826.62   24.30
   2  10   0  816.82   24.50
   2  10   0  824.02   24.30
  -2  10   0  843.82   25.00
   4 -10   0  274.57    9.20
   4 -10   0  263.37    9.50
  -4 -10   0  267.57    9.20
  -4  10   0  294.07    9.40
  -4  10   0  270.97    9.40
   4  10   0  279.17    8.40
   6 -10   0  330.27   11.70
   6 -10   0  342.37   11.80
  -6  10   0  353.86   11.90
   6  10   0  364.26   10.70
  -6  10   0  350.66   11.90
   8 -10   0  386.96   13.40
   8 -10   0  387.06   13.50
   8 -10   0  397.96   13.80
  -8  10   0  439.66   14.10
  -8  10   0  421.86   13.80
   8  10   0  396.86   13.10
  10 -10   0    7.90    1.60
  10 -10   0    7.20    1.40
  10 -10   0    6.10    1.30
  10  10   0    7.30    1.30
 -10  10   0    9.90    1.80
 -10  10   0   10.60    1.70
  12 -10   0  336.77   12.60
  12 -10   0  308.17   11.70
  12 -10   0  324.87   12.30
 -12  10   0  327.27   12.10
  12  10   0  326.17   11.50
  14 -10   0   15.20    2.30
  14 -10   0   13.00    2.30
  14  10   0   11.10    2.00
 -14  10   0   15.50    2.50
  16 -10   0  314.47   12.10
  16 -10   0  317.07   12.80
 -16  10   0  306.77   12.30
  16  10   0  323.87   12.20
   1 -11   0   11.80    0.90
  -1 -11   0   12.90    1.40
  -1 -11   0   13.90    0.80
   1 -11   0   10.20    1.40
   1  11   0   11.20    1.00
  -1  11   0   12.70    1.00
   1  11   0   12.70    0.90
  -1  11   0   14.20    1.10
   1  11   0   13.30    0.90
  -3 -11   0   17.40    1.50
   3 -11   0   17.50    1.40
   3 -11   0   18.80    1.80
  -3  11   0   18.80    1.50
   3  11   0   19.00    1.00
   3  11   0   16.80    0.90
  -3  11   0   19.40    1.60
   3  11   0   18.50    1.10
   5 -11   0   16.70    1.60
   5 -11   0   16.90    1.70
  -5  11   0   17.80    1.70
   5  11   0   17.80    1.10
  -5  11   0   16.90    1.70
   7 -11   0    8.00    1.40
   7 -11   0    9.00    1.50
  -7  11   0    5.50    1.20
  -7  11   0    7.80    1.50
   7  11   0    5.70    1.00
   9 -11   0   26.50    2.30
   9 -11   0   29.50    2.60
  -9  11   0   28.00    2.60
  -9  11   0   27.70    2.50
   9  11   0   27.40    2.10
  11 -11   0   85.39    4.40
  11 -11   0   88.29    4.90
  11 -11   0   75.89    4.40
  11  11   0   78.39    4.20
 -11  11   0   86.09    4.80
  13 -11   0   41.10    3.20
  13 -11   0   40.40    3.50
  13  11   0   39.90    3.10
 -13  11   0   43.00    3.50
  15 -11   0    2.80    1.30
  15 -11   0    2.00    1.20
  15  11   0    2.60    1.30
 -15  11   0    2.90    1.30
   0 -12   0  891.91   24.70
   0 -12   0  824.22   25.90
   0  12   0  844.12   25.00
   0  12   0  829.02   25.00
   2 -12   0   17.30    1.30
   2 -12   0   18.30    1.80
  -2 -12   0   18.20    1.70
   2  12   0   23.60    1.20
   2  12   0   18.00    1.30
   2  12   0   17.70    1.10
  -2  12   0   17.90    1.40
  -2  12   0   23.10    1.60
   4 -12   0  405.46   14.00
   4 -12   0  405.56   13.40
  -4 -12   0  418.76   13.70
  -4  12   0  442.16   13.80
   4  12   0  429.26   12.40
   4  12   0  425.36   12.60
  -4  12   0  403.56   13.60
   4  12   0  424.86   12.70
   6 -12   0  393.56   13.00
   6 -12   0  374.06   13.20
  -6  12   0  375.56   13.10
  -6  12   0  400.36   13.20
   8 -12   0   32.80    2.60
   8 -12   0   28.90    2.50
  -8  12   0   33.60    2.80
  -8  12   0   37.30    2.80
   8  12   0   30.30    2.20
  10 -12   0  258.07   10.00
  10 -12   0  258.57    9.70
 -10  12   0  252.37   10.20
 -10  12   0  251.47    9.90
  10  12   0  245.88    9.20
  12 -12   0   12.30    2.20
  12  12   0   14.10    2.10
 -12  12   0   19.10    2.70
  14 -12   0  220.88    9.60
 -14  12   0  216.18    9.40
  14  12   0  220.38    9.00
   1 -13   0   65.49    2.70
  -1 -13   0   65.69    3.50
   1 -13   0   64.39    3.60
  -1  13   0   70.69    3.10
   1  13   0   72.59    2.90
  -1  13   0   65.29    3.00
   1  13   0   62.89    2.70
   3 -13   0  609.84   17.90
   3 -13   0  554.74   18.70
  -3 -13   0  594.94   18.50
   3  13   0  586.34   17.20
  -3  13   0  575.14   18.30
  -3  13   0  567.24   18.10
   3  13   0  576.74   17.20
   5 -13   0   10.00    1.50
   5 -13   0    6.30    1.40
  -5  13   0   13.00    1.80
  -5  13   0    9.50    1.50
   5  13   0   10.00    0.70
   5  13   0   10.10    0.90
   7 -13   0  298.57   10.50
   7 -13   0  287.57   10.80
   7  13   0  299.37   10.10
  -7  13   0  288.07   10.70
  -7  13   0  279.27   10.80
   9 -13   0   32.60    2.70
   9 -13   0   28.30    2.60
  -9  13   0   32.90    3.00
   9  13   0   34.90    2.60
  -9  13   0   36.50    3.00
  11 -13   0  100.69    5.20
  11 -13   0   93.99    5.30
  11  13   0   97.89    5.00
 -11  13   0  109.29    5.60
  13 -13   0   53.89    4.00
 -13  13   0   58.99    4.20
  13  13   0   55.19    3.80
   0 -14   0  225.38    8.70
   0  14   0  237.58    7.90
   0  14   0  233.08    7.80
  -2 -14   0  561.14   18.20
   2 -14   0  542.25   18.40
   2 -14   0  565.14   18.80
  -2  14   0  556.54   17.70
  -2  14   0  584.64   17.80
   2  14   0  554.34   17.00
   2  14   0  582.54   17.00
   4 -14   0  144.09    6.50
   4 -14   0  145.19    5.70
  -4 -14   0  144.79    6.10
   4  14   0  148.29    4.90
  -4  14   0  145.69    6.10
  -4  14   0  148.89    6.10
   4  14   0  142.99    5.00
   6 -14   0  407.56   14.30
   6 -14   0  398.56   13.70
  -6  14   0  418.76   14.20
   6  14   0  402.76   12.50
  -6  14   0  406.76   14.00
   8 -14   0   10.00    1.80
   8 -14   0    9.70    1.80
  -8  14   0   13.40    2.10
  -8  14   0   13.00    2.00
   8  14   0   15.30    1.90
  10 -14   0  281.57   10.90
  10 -14   0  276.47   10.80
 -10  14   0  271.57   10.90
  10  14   0  303.87   10.60
 -10  14   0  281.57   11.40
  12 -14   0   14.70    2.30
  12  14   0   20.20    2.60
 -12  14   0   27.00    3.20
  -1 -15   0   44.20    3.00
   1 -15   0   40.40    3.00
  -1  15   0   45.10    2.60
   1  15   0   43.90    2.30
  -1  15   0   42.50    2.50
   1  15   0   44.50    2.30
  -3 -15   0    2.90    0.90
   3 -15   0    4.80    1.40
  -3  15   0    2.40    0.90
  -3  15   0    2.60    0.90
   3  15   0    3.70    0.70
   3  15   0    2.60    0.60
   5 -15   0   80.09    4.60
   5 -15   0   89.29    4.10
  -5  15   0   77.89    4.30
   5  15   0   77.49    3.20
  -5  15   0   80.19    4.30
   7 -15   0   55.99    3.40
   7 -15   0   53.99    3.70
  -7  15   0   51.89    3.50
   7  15   0   54.49    2.50
   7  15   0   51.19    3.20
  -7  15   0   51.19    3.70
   9 -15   0   86.59    4.80
   9 -15   0   84.49    4.90
  -9  15   0   89.99    5.30
  -9  15   0   93.79    5.10
   9  15   0   89.69    4.60
  11 -15   0   42.10    3.40
  11 -15   0   44.20    3.30
  11  15   0   45.10    3.30
 -11  15   0   47.60    3.70
   0 -16   0    0.20    0.70
   0  16   0    0.80    0.60
   0  16   0    0.40    0.50
  -2 -16   0  258.07    9.80
   2 -16   0  262.37   10.10
   2  16   0  250.77    8.50
  -2  16   0  257.47    9.20
  -2  16   0  250.37    9.10
   2  16   0  246.98    8.60
   4 -16   0    5.40    1.50
   4  16   0   11.30    1.10
  -4  16   0    7.80    1.50
  -4  16   0    9.40    1.60
   6 -16   0  103.69    5.60
   6 -16   0   97.79    5.90
  -6  16   0  106.49    5.30
   6  16   0  101.29    3.90
  -6  16   0  104.59    5.40
   8 -16   0   57.99    4.00
   8 -16   0   53.99    3.60
  -8  16   0   62.79    4.30
   8  16   0   58.09    2.70
  -8  16   0   55.89    3.80
   8  16   0   59.59    3.60
  10 -16   0   16.00    2.60
  10 -16   0   20.90    2.20
 -10  16   0   21.60    2.90
  10  16   0   15.90    1.50
  10  16   0   24.60    2.80
 -10  16   0   20.60    2.90
   1 -17   0   97.19    5.30
  -1 -17   0   99.89    5.30
   1  17   0   94.39    4.20
  -1  17   0  103.99    4.60
  -1  17   0  105.29    4.60
   1  17   0   97.29    4.40
  -3 -17   0  125.29    6.10
   3 -17   0  122.29    6.40
  -3  17   0  132.19    5.90
  -3  17   0  137.39    5.80
   3  17   0  128.59    4.90
   5 -17   0   75.19    4.80
  -5  17   0   75.29    4.50
   5  17   0   76.69    3.30
  -5  17   0   78.49    4.30
   7 -17   0   44.00    3.70
   7  17   0   53.89    3.40
  -7  17   0   53.29    4.00
  -7  17   0   61.89    3.90
   7  17   0   49.99    2.50
   9 -17   0   67.19    4.50
   9  17   0   69.09    4.10
   9  17   0   63.39    3.00
  -9  17   0   67.59    4.40
  -9  17   0   67.19    4.70
   0 -18   0  727.73   24.40
   0  18   0  758.12   24.00
   0  18   0  742.33   23.10
  -2 -18   0    1.40    1.10
   2 -18   0    1.80    1.20
  -2  18   0    3.60    1.10
   2  18   0    1.30    0.70
  -2  18   0    2.30    0.90
   4 -18   0  342.97   13.20
  -4  18   0  339.87   12.60
  -4  18   0  356.46   12.40
   4  18   0  341.17   11.20
   6 -18   0   48.90    3.90
  -6  18   0   54.59    3.90
   6  18   0   45.40    2.40
  -6  18   0   53.19    3.60
   8 -18   0  103.79    6.00
  -8  18   0  114.29    5.80
   8  18   0  109.79    5.50
  -8  18   0  106.99    6.10
   8  18   0  101.09    4.20
  -1 -19   0    3.10    1.30
   1 -19   0    0.60    1.00
  -1  19   0    2.90    1.00
   1  19   0    1.40    0.80
   3 -19   0  159.98    7.70
  -3  19   0  144.49    6.80
   3  19   0  149.29    5.90
  -3  19   0  156.18    6.50
   5 -19   0   31.00    3.20
   5  19   0   28.70    2.00
  -5  19   0   32.70    3.10
  -5  19   0   28.90    2.70
   7 -19   0  195.08    9.00
  -7  19   0  198.08    9.10
   7  19   0  191.98    6.90
   7  19   0  196.88    8.20
  -7  19   0  203.58    8.50
   0 -20   0  184.68    8.60
   0  20   0  174.18    7.30
   2 -20   0    1.60    1.20
   2  20   0    0.90    0.70
  -2  20   0    0.70    0.80
   4 -20   0   82.59    5.30
  -4  20   0   73.89    4.20
   4  20   0   71.89    3.60
  -4  20   0   75.79    4.70
  -1 -21   0  105.99    6.20
   1 -21   0  106.29    6.40
  -1  21   0  113.19    5.70
   1  21   0  115.59    5.40
  18   0  -1   -0.70    0.80
  18   0  -1    1.70    1.10
  16   0  -1    0.30    0.80
  16   0  -1   -0.30    0.90
 -14   0   1    0.70    0.70
  14   0  -1    1.40    0.70
  14   0  -1    0.00    0.70
  14   0  -1    0.00    0.60
  12   0  -1    0.00    0.60
 -12   0   1   -0.40    0.40
  12   0  -1    0.70    0.80
 -10   0   1    0.30    0.50
  10   0  -1    0.30    0.50
  10   0  -1    0.40    0.50
  -8   0   1    0.00    0.40
   8   0  -1   -0.10    0.40
  -8   0   1   -0.30    0.40
   8   0  -1    0.40    0.50
   6   0  -1    1.80    0.60
   4   0  -1   -3.00    0.40
  -4   0   1   -2.60    0.40
   4   0  -1   -2.20    0.40
  -4   0   1   -1.80    0.40
  -2   0   1   -0.70    0.30
   2   0  -1   -0.90    0.20
  -2   0   1   -1.00    0.20
  -2   0   1   -0.80    0.20
   0   0   1   -0.50    0.20
   0   0   1   -0.90    0.20
   0   0  -1   -0.70    0.10
   0   0   1   -0.40    0.20
   0   0   1   -0.50    0.20
   0   0   1    0.30    0.20
   2   0   1    3.90    0.50
   4   0   1    0.90    0.40
   4   0   1    1.70    0.40
  -4   0  -1    0.30    0.30
   4   0   1    0.10    0.30
  -4   0  -1   -0.10    0.10
   6   0   1    2.00    0.70
   6   0   1    3.10    0.60
   6   0   1    1.60    0.70
   8   0   1    0.50    0.50
   8   0   1    1.70    0.70
  -8   0  -1    0.00    0.40
   8   0   1    2.30    0.90
   8   0   1    0.40    0.30
  10   0   1    0.20    0.50
  10   0   1   -0.10    0.50
 -10   0  -1    0.30    0.50
  10   0   1    0.50    0.70
  12   0   1    0.20    0.60
  12   0   1   -0.10    0.50
  12   0   1    3.80    1.20
  14   0   1    0.80    0.70
  14   0   1    0.00    0.80
  14   0   1    0.60    0.80
  16   0   1    0.60    0.70
  16   0   1    1.90    1.00
  16   0   1   -0.40    0.70
  17  -1  -1   33.90    3.00
  17  -1  -1   36.60    3.30
  17   1  -1   37.60    3.30
  17   1  -1   32.70    3.00
  15  -1  -1    0.70    0.90
  15  -1  -1    0.80    0.80
  15   1  -1    0.20    0.80
  15   1  -1   -0.10    0.70
 -13  -1   1  198.48    7.30
  13  -1  -1  190.08    7.40
  13  -1  -1  189.38    8.00
  13  -1  -1  199.88    7.20
  13   1  -1  177.48    7.30
 -13   1   1  191.98    7.50
  13   1  -1  196.88    8.00
  11  -1  -1  149.88    6.40
 -11  -1   1  154.88    5.80
  11  -1  -1  147.09    5.80
 -11   1   1  152.88    6.00
  11   1  -1  156.88    6.40
  11   1  -1  146.69    5.80
   9  -1  -1  141.49    5.50
   9  -1  -1  152.98    6.00
  -9  -1   1  152.48    5.40
  -9   1   1  152.08    5.70
   9   1  -1  143.99    5.80
   9   1  -1  144.69    5.40
  -9   1   1  156.48    5.80
   7  -1  -1    3.20    0.70
  -7  -1   1    4.60    0.70
   7  -1  -1    3.90    0.80
  -7   1   1    4.50    0.80
   7   1  -1    6.30    0.80
   7   1  -1    5.60    0.90
  -7   1   1    5.50    0.80
   5  -1  -1    3.60    0.60
   5  -1  -1    1.50    0.40
  -5  -1   1    2.10    0.40
  -5  -1   1    1.50    0.40
  -5   1   1    1.70    0.50
  -5   1   1    4.00    0.60
   5   1  -1    2.60    0.50
   5   1  -1    1.00    0.30
  -3  -1   1    0.40    0.20
   3  -1  -1    0.80    0.30
  -3  -1   1    0.50    0.30
   3  -1  -1    0.50    0.30
  -3   1   1    0.80    0.30
  -3   1   1    0.80    0.30
   3   1  -1    0.30    0.20
  -1  -1   1    2.90    0.30
   1  -1  -1    2.80    0.20
  -1  -1   1    3.30    0.30
  -1  -1   1    3.00    0.30
  -1  -1   1    3.30    0.30
  -1   1   1    2.90    0.30
  -1   1   1    2.60    0.30
  -1   1   1    2.70    0.30
  -1   1   1    2.70    0.30
   1   1  -1    2.90    0.30
   1  -1   1  312.17    9.40
  -1  -1  -1  331.77    9.10
   1  -1   1  308.87    9.30
   1  -1   1  317.97    9.40
   1  -1   1  305.77    9.30
   1  -1   1  324.37    9.20
  -1  -1  -1  337.77    9.20
   1  -1   1  321.77    9.10
  -1   1  -1  327.27    9.30
  -1   1  -1  319.67    9.40
   1   1   1  319.77    9.20
   1   1   1  305.27    9.30
   1   1   1  303.37    9.20
   1   1   1  302.67    9.40
   1   1   1  313.97    9.10
   1   1   1  323.37    9.20
   3  -1   1  148.29    5.00
   3  -1   1  143.69    4.80
   3  -1   1  140.69    5.00
   3  -1   1  158.98    4.50
  -3  -1  -1  152.58    4.80
   3  -1   1  150.58    4.80
   3   1   1  145.39    4.70
   3   1   1  152.98    4.80
   3   1   1  146.09    4.90
  -3   1  -1  149.99    5.00
   3   1   1  146.99    4.90
  -3   1  -1  151.58    5.00
   5  -1   1 1035.70   29.60
   5  -1   1 1071.19   28.60
   5  -1   1  957.60   29.50
  -5  -1  -1 1021.60   29.00
   5  -1   1  957.30   29.00
   5  -1   1  997.20   29.00
   5   1   1  947.91   28.80
   5   1   1  958.40   29.30
   5   1   1  956.60   29.30
   5   1   1 1024.50   29.20
  -5   1  -1  985.20   29.20
  -5   1  -1 1007.90   29.20
   7  -1   1   49.00    2.90
   7  -1   1   48.80    2.00
   7  -1   1   45.70    2.30
   7  -1   1   47.30    2.80
   7  -1   1   41.90    2.20
  -7  -1  -1   46.20    2.20
   7   1   1   44.50    2.60
   7   1   1   43.00    2.20
  -7   1  -1   47.90    2.50
   7   1   1   43.80    2.70
   9  -1   1    3.30    0.80
  -9  -1  -1    4.90    0.90
   9  -1   1    3.60    0.60
   9  -1   1    3.20    1.00
   9  -1   1    2.90    0.80
   9  -1   1    4.00    1.10
   9   1   1    4.50    1.10
   9   1   1    3.80    1.00
  -9   1  -1    4.80    1.00
   9   1   1    2.50    0.70
  11  -1   1   77.29    3.70
  11  -1   1   75.49    3.80
  11  -1   1   83.09    4.40
  11   1   1   78.59    3.80
 -11   1  -1   75.09    3.80
  11   1   1   79.69    4.20
  13  -1   1   47.10    2.90
  13  -1   1   46.70    3.40
  13  -1   1   42.30    2.90
  13   1   1   44.20    3.20
  13   1   1   42.40    2.90
  13   1   1   45.40    3.00
  15  -1   1  140.89    6.50
  15  -1   1  144.09    7.00
  15  -1   1  144.19    6.30
  15   1   1  150.78    6.60
  15   1   1  148.19    6.90
  15   1   1  146.09    6.50
  17  -1   1   79.19    4.70
  17  -1   1   83.29    5.10
  17   1   1   80.69    4.70
  17   1   1   84.89    4.70
  18  -2  -1  145.79    7.30
  18  -2  -1  149.09    7.00
  18   2  -1  151.88    7.10
  18   2  -1  147.29    7.10
  16  -2  -1  251.97    9.90
  16  -2  -1  259.57   10.60
  16   2  -1  262.87   10.00
  16   2  -1  258.97   10.30
  14  -2  -1  132.89    5.50
  14  -2  -1  136.79    6.40
  14  -2  -1  135.59    5.90
  14   2  -1  133.69    6.20
 -14   2   1  122.99    5.80
  14   2  -1  127.19    5.80
 -12  -2   1   24.90    1.80
  12  -2  -1   23.10    1.90
  12  -2  -1   25.40    2.40
  12  -2  -1   25.70    1.90
  12   2  -1   23.20    2.20
 -12   2   1   24.40    2.10
  12   2  -1   22.90    1.90
  10  -2  -1    2.50    0.70
  10  -2  -1    4.50    1.20
  10  -2  -1    1.70    0.70
 -10  -2   1    1.70    0.60
 -10   2   1    2.00    0.70
  10   2  -1    1.40    0.70
 -10   2   1    1.60    0.70
  10   2  -1    2.50    0.90
   8  -2  -1    0.90    0.50
  -8  -2   1    0.10    0.30
   8  -2  -1    0.30    0.50
  -8   2   1    0.50    0.50
  -8   2   1    0.70    0.50
   8   2  -1    0.80    0.50
   8   2  -1    0.80    0.50
   6  -2  -1  161.98    5.70
  -6  -2   1  157.98    5.20
   6  -2  -1  157.28    5.40
  -6   2   1  152.08    5.50
   6   2  -1  160.78    5.20
   6   2  -1  154.08    5.30
  -6   2   1  163.38    5.60
  -4  -2   1    1.70    0.30
  -4  -2   1    1.80    0.30
   4  -2  -1    1.30    0.40
   4  -2  -1    2.20    0.50
   4   2  -1    1.40    0.40
   4   2  -1    1.00    0.30
  -4   2   1    2.20    0.50
  -4   2   1    1.30    0.40
   2  -2  -1  149.09    4.60
   2  -2  -1  151.58    4.80
  -2  -2   1  153.78    4.60
  -2  -2   1  152.88    4.70
   2  -2  -1  142.49    4.60
  -2   2   1  157.18    4.40
  -2   2   1  146.69    4.60
   2   2  -1  151.68    4.60
  -2   2   1  146.39    4.70
   0  -2   1   55.59    1.80
   0  -2   1   50.89    1.80
   0  -2   1   50.49    1.70
   0  -2   1   53.79    1.80
   0  -2   1   46.80    1.80
   0   2  -1   53.99    1.80
   0   2  -1   50.19    1.80
   0   2   1   51.69    1.60
   2  -2   1    7.40    0.70
   2  -2   1    7.60    0.60
   2  -2   1    7.30    0.60
   2  -2   1   10.70    0.80
  -2  -2  -1    8.00    0.50
   2  -2   1    7.70    0.50
  -2   2  -1    8.30    0.70
   2   2   1    7.60    0.50
   2   2   1    8.00    0.50
   2   2   1    7.40    0.50
   2   2   1    6.90    0.40
  -2   2  -1    6.90    0.60
  -4  -2  -1  103.49    3.40
   4  -2   1  105.09    4.00
   4  -2   1  102.99    3.60
   4  -2   1  101.89    3.40
   4  -2   1   96.49    3.90
   4  -2   1   92.89    3.50
  -4   2  -1  102.09    3.80
   4   2   1   96.89    3.40
  -4   2  -1  103.09    3.80
   4   2   1  102.39    3.60
   4   2   1   96.39    3.50
   4   2   1   98.19    3.70
  -6  -2  -1  162.88    5.40
   6  -2   1  161.08    6.10
   6  -2   1  159.48    5.50
   6  -2   1  168.08    5.30
   6  -2   1  151.88    5.60
   6  -2   1  164.78    6.30
   6   2   1  171.48    6.00
   6   2   1  151.68    5.80
   6   2   1  162.38    5.40
  -6   2  -1  158.88    5.80
  -6   2  -1  152.28    5.80
   6   2   1  162.78    5.70
   8  -2   1  447.46   13.10
   8  -2   1  423.66   13.50
   8  -2   1  453.45   14.50
   8  -2   1  432.56   13.60
  -8  -2  -1  424.76   13.40
   8  -2   1  424.66   14.50
   8   2   1  432.36   14.30
   8   2   1  428.56   13.50
   8   2   1  435.76   14.10
  -8   2  -1  420.76   13.90
  10  -2   1  354.96   12.40
  10  -2   1  345.57   11.40
  10  -2   1  334.57   11.60
  10   2   1  377.96   12.20
  10   2   1  344.97   11.50
 -10   2  -1  345.57   11.80
  12  -2   1   58.19    3.20
  12  -2   1   61.49    3.50
  12  -2   1   62.69    4.00
 -12   2  -1   61.49    3.50
  12   2   1   63.99    3.50
  12   2   1   65.69    3.80
  14  -2   1    4.00    1.20
  14  -2   1    6.10    1.30
  14  -2   1    3.30    1.40
  14   2   1    4.80    1.30
  14   2   1    6.50    1.40
  14   2   1    3.80    1.20
  16  -2   1   35.60    3.00
  16  -2   1   37.90    3.40
  16   2   1   35.10    2.90
  16   2   1   32.10    2.90
  17  -3  -1   35.50    3.30
  17  -3  -1   34.30    3.00
  17   3  -1   33.50    3.00
  17   3  -1   31.70    3.00
  15  -3  -1   14.40    2.10
  15  -3  -1   11.70    2.20
  15   3  -1   11.30    1.80
  15   3  -1   14.40    2.20
 -15   3   1   15.80    2.20
  13  -3  -1   54.09    3.00
  13  -3  -1   55.19    3.60
  13  -3  -1   51.99    3.20
  13  -3  -1   52.39    2.70
  13   3  -1   49.50    3.30
  13   3  -1   52.69    3.10
 -13   3   1   50.49    3.20
  11  -3  -1  138.49    5.30
 -11  -3   1  134.39    5.10
  11  -3  -1  132.79    5.50
  11  -3  -1  126.89    5.90
  11   3  -1  125.99    5.20
 -11   3   1  134.29    5.60
  11   3  -1  142.99    5.80
   9  -3  -1    1.50    0.60
   9  -3  -1    2.40    0.90
  -9  -3   1    1.90    0.50
   9  -3  -1    1.20    0.60
   9   3  -1    1.30    0.60
  -9   3   1    3.30    0.80
  -9   3   1    1.10    0.70
   9   3  -1    0.10    0.40
   7  -3  -1   96.79    4.30
  -7  -3   1  104.79    3.70
   7  -3  -1  102.89    4.00
   7  -3  -1  106.69    4.00
  -7   3   1  106.19    4.30
   7   3  -1  102.99    3.90
  -7   3   1   98.39    4.10
   7   3  -1  100.59    3.80
   7   3  -1  109.99    4.20
   5  -3  -1    3.80    0.80
   5  -3  -1    3.20    0.60
   5  -3  -1    2.40    0.60
  -5  -3   1    3.40    0.50
  -5   3   1    5.00    0.80
   5   3  -1    3.10    0.50
   5   3  -1    5.60    0.60
  -5   3   1    3.50    0.70
   5   3  -1    2.60    0.50
  -3  -3   1  285.87    8.40
   3  -3  -1  288.77    8.60
   3  -3  -1  287.77    8.80
   3  -3  -1  281.67    8.70
   3   3  -1  278.87    8.50
  -3   3   1  267.27    8.70
  -1  -3   1    2.10    0.40
  -1  -3   1    1.70    0.40
   1  -3  -1    1.50    0.40
  -1  -3   1    1.60    0.40
  -1  -3   1    1.50    0.40
   1  -3  -1    3.70    0.40
   1   3  -1    2.30    0.40
  -1   3   1    2.90    0.30
   1   3  -1    2.00    0.30
  -1   3   1    2.50    0.40
   1  -3   1  537.85   15.60
  -1  -3  -1  534.15   15.50
   1  -3   1  531.85   15.70
   1  -3   1  509.95   15.50
   1  -3   1  552.34   15.60
   1   3   1  554.04   15.20
   1   3   1  527.75   15.20
  -1   3  -1  519.55   15.60
   1   3   1  550.54   15.40
  -1   3  -1  526.15   15.60
   3  -3   1  270.77    9.00
   3  -3   1  277.97    8.40
   3  -3   1  279.47    8.50
   3  -3   1  270.57    8.80
   3  -3   1  289.17    8.40
   3   3   1  281.57    8.30
  -3   3  -1  278.17    8.70
   3   3   1  280.17    8.20
   3   3   1  280.07    8.30
  -3   3  -1  279.67    8.70
   3   3   1  268.37    8.20
   5  -3   1  324.37   10.80
   5  -3   1  316.77   10.90
   5  -3   1  327.57   10.30
   5  -3   1  334.27   10.00
  -5  -3  -1  348.27    9.90
   5  -3   1  316.27   10.10
   5   3   1  310.97   10.30
   5   3   1  330.37   10.10
  -5   3  -1  332.17   10.50
   5   3   1  329.97   10.00
  -5   3  -1  344.07   10.60
   5   3   1  323.07   10.20
   7  -3   1    8.90    0.80
  -7  -3  -1    8.00    0.70
   7  -3   1    8.80    1.10
   7  -3   1    9.10    1.50
   7  -3   1    7.40    1.00
   7  -3   1   11.20    1.60
  -7   3  -1    7.90    1.10
   7   3   1    8.80    1.10
   7   3   1    7.70    0.90
   7   3   1    8.30    1.20
  -7   3  -1    7.70    1.20
   7   3   1    8.70    1.30
   9  -3   1  246.18    8.80
   9  -3   1  258.57    9.60
   9  -3   1  247.68    8.50
   9  -3   1  277.87    8.40
   9   3   1  270.77    9.50
   9   3   1  252.47    8.60
  -9   3  -1  241.18    9.00
   9   3   1  250.77    9.10
  11  -3   1   13.10    1.40
  11  -3   1   10.00    1.50
  11  -3   1   11.60    1.90
  11   3   1   10.40    1.50
  11   3   1    9.60    1.60
 -11   3  -1   10.60    1.70
  13  -3   1  105.89    5.00
  13  -3   1  118.09    5.80
  13  -3   1  106.09    4.70
 -13   3  -1   95.59    5.00
  13   3   1  110.89    5.10
  13   3   1  110.49    5.30
  15  -3   1   26.20    2.50
  15  -3   1   30.30    3.00
  15   3   1   35.60    2.90
  15   3   1   28.50    2.60
  17  -3   1   41.10    3.60
  17  -3   1   39.00    3.20
  17   3   1   37.10    3.20
  17   3   1   41.20    3.20
  18  -4  -1   62.99    4.50
  18  -4  -1   58.59    4.00
  18   4  -1   61.19    4.20
  16  -4  -1    1.30    1.00
  16  -4  -1    2.80    1.20
  16   4  -1    2.00    1.10
  16   4  -1    2.70    1.20
 -16   4   1    1.20    0.90
  14  -4  -1   12.80    1.90
  14  -4  -1   13.00    1.70
  14  -4  -1   15.90    2.50
 -14   4   1   14.00    2.10
  14   4  -1    9.70    1.60
  14   4  -1   13.70    2.10
  12  -4  -1   43.70    3.20
  12  -4  -1   47.00    2.90
  12  -4  -1   43.80    2.60
  12  -4  -1   45.90    2.30
  12   4  -1   42.90    2.90
  12   4  -1   46.00    2.80
 -12   4   1   40.30    2.80
  10  -4  -1   61.99    3.00
  10  -4  -1   57.89    2.50
 -10  -4   1   56.29    2.60
  10  -4  -1   52.59    3.00
  10  -4  -1   61.59    3.50
 -10   4   1   57.29    3.30
 -10   4   1   59.09    3.20
  10   4  -1   56.29    2.80
  10   4  -1   58.79    3.10
   8  -4  -1  409.26   12.70
   8  -4  -1  411.66   12.80
  -8  -4   1  402.46   12.20
   8   4  -1  399.16   12.60
  -8   4   1  392.36   13.00
   8   4  -1  404.86   12.50
   8   4  -1  388.66   13.40
  -6  -4   1  379.36   11.00
   6  -4  -1  362.46   11.60
   6  -4  -1  357.86   11.50
   6  -4  -1  362.06   11.90
  -6   4   1  382.36   11.80
   6   4  -1  357.46   11.20
   6   4  -1  386.86   11.30
  -6   4   1  365.96   11.80
   6   4  -1  361.66   11.20
   4  -4  -1  106.29    4.00
  -4  -4   1  108.09    3.40
   4  -4  -1  105.49    3.90
   4  -4  -1  113.39    3.80
  -4   4   1  107.49    4.00
  -4   4   1  100.19    3.90
   4   4  -1  109.59    3.60
  -2  -4   1  150.38    4.50
   2  -4  -1  145.59    4.70
   2  -4  -1  149.59    4.90
  -2  -4   1  141.99    4.70
   2  -4  -1  148.19    4.60
  -2  -4   1  142.59    4.60
  -2  -4   1  147.09    4.50
  -2   4   1  152.38    4.20
  -2   4   1  150.78    4.70
   2   4  -1  141.09    4.50
  -2   4   1  131.19    4.60
   0  -4   1  774.72   22.50
   0  -4   1  750.82   22.50
   0  -4   1  802.52   22.60
   0  -4   1  793.32   22.70
   0  -4  -1  812.22   22.50
   0   4  -1  792.72   22.50
   0   4   1  745.23   22.40
   0   4  -1  776.62   22.50
   2  -4   1   12.70    0.80
   2  -4   1   13.10    0.90
   2  -4   1   13.90    1.00
  -2  -4  -1   13.90    0.80
   2  -4   1   14.10    1.10
   2  -4   1   13.50    0.90
  -2   4  -1   13.80    0.90
   2   4   1   15.40    0.60
  -2   4  -1   13.80    0.90
   2   4   1   13.90    0.50
   4  -4   1    6.20    1.00
   4  -4   1    7.20    0.90
   4  -4   1    7.00    0.70
   4  -4   1    7.20    0.70
   4  -4   1    7.90    1.20
  -4   4  -1    7.20    0.90
   4   4   1    6.30    0.50
  -4   4  -1    8.10    0.90
   4   4   1    6.80    0.50
   4   4   1    7.70    0.70
   4   4   1    5.80    0.60
   6  -4   1  386.96   12.80
   6  -4   1  399.66   13.00
   6  -4   1  394.36   11.90
   6  -4   1  395.36   11.90
   6  -4   1  382.26   12.10
  -6  -4  -1  409.66   11.50
   6   4   1  379.96   11.90
  -6   4  -1  395.36   12.50
  -6   4  -1  380.56   12.50
   6   4   1  367.46   12.20
   6   4   1  401.16   12.00
   6   4   1  361.26   12.10
   8  -4   1   25.20    1.80
   8  -4   1   25.60    1.60
   8  -4   1   28.40    2.30
   8  -4   1   24.90    1.60
   8  -4   1   26.20    2.20
   8   4   1   25.70    1.90
   8   4   1   23.90    1.60
  -8   4  -1   26.70    2.00
  -8   4  -1   27.20    2.00
   8   4   1   24.30    2.00
  10  -4   1  289.17   10.60
  10  -4   1  275.37    9.70
  10  -4   1  285.57    9.40
 -10   4  -1  276.97   10.00
  10   4   1  280.17    9.60
  10   4   1  279.57    9.90
  12  -4   1   22.40    2.10
  12  -4   1   25.40    2.60
  12  -4   1   26.20    1.90
  12   4   1   28.70    2.30
  12   4   1   28.00    2.20
 -12   4  -1   25.40    2.30
  14  -4   1   65.59    3.90
  14  -4   1   74.29    4.70
 -14   4  -1   64.49    4.00
  14   4   1   70.59    4.10
  16  -4   1    5.00    1.50
  16  -4   1    6.00    1.70
  16   4   1    4.80    1.40
  16   4   1    8.70    1.80
  17  -5  -1    0.40    1.00
  17  -5  -1    1.00    1.10
  17   5  -1    0.20    1.00
 -17   5   1    1.40    1.00
  15  -5  -1   72.09    4.20
  15  -5  -1   76.49    4.70
 -15   5   1   65.29    4.20
  15   5  -1   75.99    4.30
  15   5  -1   71.69    4.10
  13  -5  -1  133.89    5.50
  13  -5  -1  124.89    6.10
  13  -5  -1  121.09    5.60
  13   5  -1  124.49    5.70
 -13   5   1  131.39    6.00
  13   5  -1  126.39    5.50
  11  -5  -1  349.96   12.60
  11  -5  -1  371.86   11.10
  11  -5  -1  366.96   11.90
  11  -5  -1  358.36   12.00
 -11   5   1  347.17   12.30
  11   5  -1  357.26   12.10
  11   5  -1  348.87   11.80
   9  -5  -1   89.79    3.20
   9  -5  -1   86.69    3.90
  -9  -5   1   90.39    3.40
   9  -5  -1   89.49    3.90
   9  -5  -1   92.29    4.40
  -9   5   1   91.69    4.30
   9   5  -1   88.79    3.80
   9   5  -1   84.39    3.70
  -9   5   1   92.99    4.30
   7  -5  -1   45.90    2.70
   7  -5  -1   47.30    2.50
  -7  -5   1   49.20    1.90
   7  -5  -1   47.20    2.40
   7  -5  -1   50.59    1.80
  -7   5   1   45.70    2.60
   7   5  -1   47.50    2.20
   7   5  -1   47.40    2.20
  -7   5   1   48.40    2.60
   7   5  -1   45.30    2.20
   5  -5  -1   35.00    1.90
   5  -5  -1   38.60    2.10
   5  -5  -1   35.50    1.80
  -5  -5   1   37.10    1.50
   5   5  -1   36.50    1.60
   5   5  -1   33.70    1.60
  -5   5   1   34.60    2.00
  -5   5   1   37.30    2.10
   3  -5  -1    6.00    0.60
   3  -5  -1    8.30    0.80
  -3  -5   1    6.70    0.50
   3  -5  -1    5.80    0.80
  -3   5   1    6.70    0.90
   3   5  -1    6.70    0.60
  -3   5   1    7.40    0.70
  -1  -5   1  225.88    6.60
   1  -5  -1  221.38    6.90
  -1  -5   1  217.58    6.60
   1  -5  -1  220.08    6.60
  -1  -5   1  213.78    6.80
  -1  -5   1  223.68    6.70
  -1   5   1  211.88    6.40
   1   5  -1  217.98    6.70
   1   5  -1  209.88    6.50
  -1   5   1  199.58    6.60
   1  -5   1   68.99    2.30
  -1  -5  -1   62.79    2.40
   1  -5   1   63.99    2.50
  -1   5  -1   64.39    2.40
  -1   5  -1   60.49    2.40
   3  -5   1  954.20   28.60
   3  -5   1  930.11   28.00
   3  -5   1  965.20   28.30
   3  -5   1  946.41   28.00
   3  -5   1  944.71   27.70
  -3  -5  -1  940.81   27.80
   3   5   1  991.90   27.50
  -3   5  -1  951.70   28.20
   3   5   1 1038.50   27.40
  -3   5  -1  939.11   28.10
   5  -5   1  339.37   11.60
   5  -5   1  347.37   11.10
   5  -5   1  369.36   11.20
   5  -5   1  357.36   10.80
   5  -5   1  376.76   12.00
   5   5   1  353.76   10.60
  -5   5  -1  352.66   11.40
   5   5   1  360.86   10.80
  -5   5  -1  347.27   11.40
   5   5   1  352.86   10.90
   5   5   1  347.47   10.80
   7  -5   1  254.77    9.10
   7  -5   1  255.97    9.00
   7  -5   1  246.18    7.90
   7  -5   1  247.08    8.10
   7  -5   1  246.78    8.30
  -7   5  -1  239.88    8.60
   7   5   1  243.18    8.40
   7   5   1  238.48    8.00
  -7   5  -1  246.28    8.70
   7   5   1  231.28    8.10
   7   5   1  239.28    8.00
   9  -5   1   21.60    2.10
   9  -5   1   22.60    1.50
   9  -5   1   24.50    1.90
   9  -5   1   22.00    1.60
   9   5   1   22.60    1.80
  -9   5  -1   20.70    2.00
   9   5   1   25.80    1.80
  11  -5   1    1.60    0.60
  11  -5   1    1.70    0.90
  11  -5   1    2.20    1.00
  11   5   1    1.70    0.80
 -11   5  -1    1.00    0.80
  11   5   1    1.40    0.80
  13  -5   1   49.99    3.30
  13  -5   1   55.19    3.90
  13   5   1   56.69    3.40
 -13   5  -1   44.80    3.30
  15  -5   1   69.89    4.20
  15  -5   1   68.59    4.80
  15   5   1   78.39    4.60
  15   5   1   73.39    4.30
  18  -6  -1   49.99    4.10
  18  -6  -1   49.30    3.70
  18   6  -1   49.40    3.80
  16  -6  -1  110.99    6.10
  16  -6  -1  113.29    5.60
 -16   6   1  104.39    5.70
  16   6  -1  110.49    5.60
  14  -6  -1   70.89    3.70
  14  -6  -1   66.39    4.30
  14  -6  -1   63.89    3.80
 -14   6   1   62.59    4.00
  14   6  -1   67.69    4.80
  14   6  -1   65.99    3.80
  12  -6  -1   15.70    1.90
  12  -6  -1   21.40    2.60
  12  -6  -1   21.20    1.80
  12   6  -1   19.80    1.90
 -12   6   1   18.70    2.30
  12   6  -1   17.90    1.80
  10  -6  -1  160.78    6.20
  10  -6  -1  157.28    6.20
  10  -6  -1  165.68    6.80
  10   6  -1  156.78    6.00
  10   6  -1  158.08    6.10
 -10   6   1  162.38    6.70
 -10   6   1  156.58    6.50
   8  -6  -1    2.20    0.70
   8  -6  -1    1.80    0.30
  -8  -6   1    1.10    0.30
   8  -6  -1    0.50    0.60
   8  -6  -1    0.50    0.50
  -8   6   1    5.00    1.00
  -8   6   1    0.90    0.60
   8   6  -1    1.70    0.50
   8   6  -1    0.80    0.50
   6  -6  -1  107.39    4.10
   6  -6  -1  101.39    4.40
  -6  -6   1  106.89    3.50
   6  -6  -1  108.39    4.30
   6   6  -1  107.59    3.80
  -6   6   1  109.59    4.50
   6   6  -1  101.99    3.70
  -6   6   1  103.49    4.40
   6   6  -1   98.09    3.80
  -4  -6   1  130.49    4.00
   4  -6  -1  128.59    4.50
   4  -6  -1  125.59    4.70
  -4   6   1  129.29    4.80
  -4   6   1  120.09    4.60
   4   6  -1  132.59    4.20
   2  -6  -1   85.59    3.20
  -2  -6   1   86.19    3.30
  -2  -6   1   89.69    3.00
   2  -6  -1   93.09    3.50
  -2  -6   1   90.39    2.90
   2   6  -1   91.59    3.00
  -2   6   1   88.59    3.30
  -2   6   1   88.99    3.10
   2   6  -1   84.39    3.10
   0  -6   1  158.18    5.10
   0  -6   1  154.68    5.10
   0  -6  -1  158.18    4.70
   0  -6   1  159.88    5.40
   0  -6  -1  155.58    5.30
   0  -6   1  156.88    5.10
   0   6  -1  157.88    5.10
   0   6  -1  161.08    5.10
   0   6   1  166.28    4.90
   0   6  -1  166.28    5.40
   2  -6   1   91.39    3.50
   2  -6   1   91.09    3.20
   2  -6   1  102.79    3.70
  -2  -6  -1   96.29    3.50
  -2   6  -1   96.69    3.50
  -2   6  -1   91.59    3.50
   4  -6   1    0.40    0.40
   4  -6   1    0.80    0.60
   4  -6   1    0.70    0.30
   4  -6   1    0.30    0.40
  -4  -6  -1    0.80    0.40
   4  -6   1    0.30    0.40
   4   6   1    0.70    0.20
   4   6   1    1.20    0.20
   4   6   1    0.30    0.30
   4   6   1    1.60    0.40
   4   6   1    0.50    0.20
  -4   6  -1    1.30    0.50
  -4   6  -1    0.80    0.50
   6  -6   1    7.40    1.20
   6  -6   1    9.20    0.80
   6  -6   1    8.20    1.10
   6  -6   1    6.30    1.20
   6  -6   1    6.60    1.00
   6   6   1    6.90    0.90
  -6   6  -1    6.30    1.10
   6   6   1    6.60    0.70
  -6   6  -1    8.30    1.30
   6   6   1    7.60    0.80
   6   6   1    7.70    1.00
   8  -6   1   20.70    1.30
   8  -6   1   20.10    1.50
   8  -6   1   21.30    2.10
   8  -6   1   19.30    1.70
   8   6   1   19.80    1.50
   8   6   1   17.70    1.50
  -8   6  -1   16.70    1.70
   8   6   1   25.90    2.00
  -8   6  -1   18.60    1.80
  10  -6   1   99.79    4.00
  10  -6   1  101.09    5.10
  10  -6   1  102.29    4.60
 -10   6  -1   93.39    4.70
  10   6   1   95.49    4.30
  12  -6   1    0.60    0.80
  12  -6   1    1.30    1.00
  12   6   1    1.40    0.80
 -12   6  -1    2.30    1.00
  14  -6   1   10.20    1.80
  14  -6   1    8.70    2.00
 -14   6  -1    7.60    1.70
  14   6   1    7.20    1.50
  16  -6   1    0.20    0.80
  16  -6   1    1.10    1.20
  16   6   1    0.20    0.80
  16   6   1    0.60    1.00
  17  -7  -1   16.30    2.80
  17  -7  -1   14.90    2.30
 -17   7   1   11.30    2.10
  17   7  -1   16.70    2.50
  15  -7  -1  258.57   10.20
  15  -7  -1  277.27   10.90
 -15   7   1  265.57   10.60
  15   7  -1  268.57   10.20
  13  -7  -1    5.50    1.20
  13  -7  -1    3.70    1.40
  13  -7  -1    4.90    1.20
  13   7  -1    5.50    1.20
 -13   7   1    8.20    1.70
  11  -7  -1  317.37   11.10
  11  -7  -1  318.37   11.60
  11  -7  -1  317.47   11.00
  11   7  -1  316.17   10.80
 -11   7   1  332.37   11.50
  11   7  -1  314.37   10.90
 -11   7   1  324.97   11.70
   9  -7  -1  104.89    4.50
   9  -7  -1  101.39    4.40
   9  -7  -1  102.79    4.80
  -9   7   1  103.29    4.80
  -9   7   1   95.29    4.70
   9   7  -1  102.09    4.20
   9   7  -1  101.19    4.10
   7  -7  -1  166.58    6.70
   7  -7  -1  174.28    6.50
   7  -7  -1  174.28    6.40
  -7   7   1  184.48    6.90
  -7   7   1  185.28    6.80
   7   7  -1  176.58    6.20
   7   7  -1  186.38    6.10
   7   7  -1  180.78    6.00
   5  -7  -1  370.66   12.30
   5  -7  -1  390.86   12.60
   5  -7  -1  399.56   12.70
  -5  -7   1  401.06   11.70
  -5   7   1  394.56   12.70
   5   7  -1  410.56   12.00
  -5   7   1  410.66   12.80
  -3  -7   1   26.60    1.60
  -3  -7   1   27.40    1.20
  -3  -7   1   26.00    1.10
   3  -7  -1   27.10    1.70
   3  -7  -1   24.50    1.50
  -3   7   1   26.30    1.60
  -3   7   1   26.80    1.50
   3   7  -1   25.40    1.30
   1  -7  -1 1342.37   38.20
  -1  -7   1 1347.67   37.60
  -1  -7   1 1276.07   38.00
  -1  -7   1 1289.37   38.20
  -1  -7   1 1325.87   37.70
   1  -7  -1 1356.26   38.10
  -1   7   1 1268.57   38.10
   1   7  -1 1368.16   37.80
   1   7  -1 1304.37   37.50
   1   7  -1 1294.87   37.50
  -1   7   1 1203.58   37.60
   1  -7   1    8.20    0.80
   1  -7   1    7.50    0.70
  -1  -7  -1    6.70    0.80
   1  -7   1    9.90    1.00
   1   7   1    8.10    0.40
  -1   7  -1    7.60    0.70
  -1   7  -1    5.60    0.70
   1   7   1    8.60    0.40
  -1   7  -1    5.20    0.90
   3  -7   1 1380.26   41.30
   3  -7   1 1406.76   41.30
  -3  -7  -1 1386.16   41.00
   3  -7   1 1406.56   40.70
  -3   7  -1 1449.65   41.30
  -3   7  -1 1373.46   41.20
   3   7   1 1515.45   40.40
   5  -7   1   64.09    3.30
   5  -7   1   62.79    2.50
   5  -7   1   66.09    3.00
   5  -7   1   67.19    3.10
   5  -7   1   79.39    3.60
  -5   7  -1   63.89    3.20
  -5   7  -1   72.89    3.30
   5   7   1   66.09    2.20
   5   7   1   66.69    2.80
   5   7   1   64.49    2.30
   5   7   1   63.59    2.50
   7  -7   1 1072.69   31.30
   7  -7   1 1057.69   30.70
   7  -7   1 1068.89   32.10
   7  -7   1 1069.09   31.40
  -7   7  -1 1042.40   31.80
   7   7   1 1056.79   31.20
   7   7   1 1040.30   30.70
   7   7   1 1056.29   31.00
  -7   7  -1 1000.50   31.70
   9  -7   1    3.00    0.80
   9  -7   1    2.20    0.60
   9  -7   1    2.30    0.80
   9  -7   1    2.50    1.00
  -9   7  -1    1.60    1.00
  -9   7  -1    1.80    0.90
   9   7   1    2.20    0.70
  11  -7   1  121.19    5.40
  11  -7   1  126.79    6.10
  11   7   1  119.99    5.10
 -11   7  -1  103.89    5.40
  13  -7   1   15.20    2.00
  13  -7   1   18.40    2.80
  13   7   1   19.20    2.30
 -13   7  -1   14.90    2.20
  15  -7   1   81.79    4.60
  15  -7   1   79.99    5.20
  15   7   1   84.89    4.70
 -15   7  -1   76.69    4.70
  16  -8  -1   54.79    3.80
  16  -8  -1   52.19    4.00
  16   8  -1   51.59    3.70
 -16   8   1   55.69    4.00
  14  -8  -1    7.80    1.80
  14  -8  -1    8.20    1.70
  14  -8  -1   12.40    1.80
 -14   8   1    6.60    1.60
  14   8  -1    8.30    1.70
  12  -8  -1    0.60    0.80
  12  -8  -1    0.70    0.70
  12  -8  -1    0.40    0.60
 -12   8   1    1.20    0.90
  12   8  -1    0.10    0.70
  10  -8  -1  151.38    6.20
  10  -8  -1  162.28    6.70
  10  -8  -1  151.78    6.20
  10   8  -1  152.78    5.80
 -10   8   1  142.89    6.30
  10   8  -1  152.28    5.90
 -10   8   1  151.08    6.60
   8  -8  -1  504.75   16.00
   8  -8  -1  479.05   15.70
   8  -8  -1  504.35   15.60
   8   8  -1  486.85   15.20
   8   8  -1  475.45   14.90
  -8   8   1  486.35   16.00
   6  -8  -1  610.24   19.00
   6  -8  -1  630.34   19.10
   6  -8  -1  599.64   18.60
   6   8  -1  614.84   18.20
  -6   8   1  584.84   19.00
   6   8  -1  614.74   18.00
  -6   8   1  615.24   19.10
   4  -8  -1  368.56   11.50
   4  -8  -1  344.77   11.70
  -4   8   1  355.46   11.60
  -4   8   1  345.97   11.50
  -4   8   1  387.96   12.00
   4   8  -1  365.36   11.00
  -2  -8   1  531.25   15.00
  -2  -8   1  502.35   15.00
   2  -8  -1  523.65   15.20
   2  -8  -1  507.15   15.70
  -2  -8   1  513.45   15.60
   2   8  -1  515.85   15.20
   2   8  -1  519.85   15.00
  -2   8   1  503.15   15.40
   2   8  -1  497.35   15.00
  -2   8   1  480.85   15.10
   0  -8   1  686.53   20.70
   0  -8   1  708.83   20.30
   0  -8   1  684.13   20.30
   0  -8  -1  713.23   19.80
   0  -8  -1  675.43   20.70
   0   8  -1  702.53   20.30
   0   8  -1  663.73   20.20
   0   8  -1  723.23   20.70
   0   8   1  666.53   19.80
   0   8   1  678.43   20.10
   0   8   1  681.33   20.00
   2  -8   1  506.95   15.30
  -2  -8  -1  508.65   15.70
   2  -8   1  513.25   15.70
   2  -8   1  523.65   16.00
  -2   8  -1  522.75   15.70
   2   8   1  502.55   14.80
  -2   8  -1  517.05   15.70
   2   8   1  547.65   14.80
   4  -8   1   97.99    4.10
   4  -8   1   88.99    3.30
   4  -8   1   95.69    4.00
  -4  -8  -1   92.89    3.70
  -4   8  -1   88.29    3.90
   4   8   1  103.29    3.10
  -4   8  -1   97.49    4.00
   6  -8   1    4.50    1.00
   6  -8   1    1.00    0.70
   6  -8   1    1.80    0.70
   6  -8   1    1.10    0.40
   6   8   1    0.70    0.40
   6   8   1    1.30    0.50
  -6   8  -1    0.20    0.50
  -6   8  -1    1.40    0.70
   6   8   1    1.90    0.40
   8  -8   1  336.07   11.00
   8  -8   1  325.47   11.70
   8  -8   1  320.37   10.10
   8  -8   1  333.27   11.10
  -8   8  -1  335.27   11.60
  -8   8  -1  299.97   11.20
   8   8   1  321.67   10.60
  10  -8   1   75.69    4.40
  10  -8   1   65.59    3.70
  10  -8   1   69.09    4.70
 -10   8  -1   60.19    3.80
  10   8   1   67.19    3.50
  12  -8   1  263.57    9.90
  12  -8   1  275.57   10.80
  12   8   1  268.07    9.70
 -12   8  -1  242.88   10.00
  14  -8   1   39.70    3.10
  14  -8   1   40.20    3.60
 -14   8  -1   37.40    3.20
  14   8   1   38.70    3.00
  17  -9  -1    6.30    1.80
  17  -9  -1    6.80    1.70
 -17   9   1    4.00    1.50
  17   9  -1    7.80    1.80
  15  -9  -1    0.20    0.80
  15  -9  -1    2.30    1.20
  15   9  -1    1.30    1.00
 -15   9   1    0.90    1.00
  13  -9  -1   90.09    4.70
  13  -9  -1   89.79    5.00
  13  -9  -1   93.79    4.60
 -13   9   1   86.69    4.90
  13   9  -1   86.59    4.50
  11  -9  -1   56.99    3.40
  11  -9  -1   56.59    3.60
  11  -9  -1   54.29    3.30
 -11   9   1   57.39    3.60
  11   9  -1   53.09    3.10
 -11   9   1   60.09    3.80
   9  -9  -1   71.29    3.70
   9  -9  -1   68.69    3.60
   9  -9  -1   70.19    3.80
  -9   9   1   67.09    3.80
   9   9  -1   64.79    3.30
  -9   9   1   63.79    3.80
   7  -9  -1   17.60    1.70
   7  -9  -1   15.70    1.50
   7  -9  -1   16.80    1.60
   7   9  -1   19.90    1.20
   7   9  -1   16.30    1.40
  -7   9   1   21.00    1.90
  -7   9   1   19.10    1.80
   5  -9  -1  150.38    6.00
   5  -9  -1  166.38    5.90
  -5   9   1  142.59    5.80
   5   9  -1  165.48    5.30
  -5   9   1  155.28    6.00
   3  -9  -1   27.00    1.80
  -3  -9   1   26.40    1.30
   3  -9  -1   27.50    1.50
  -3  -9   1   24.70    1.70
  -3   9   1   24.00    1.70
   3   9  -1   25.30    1.40
  -3   9   1   27.50    1.60
   3   9  -1   27.40    1.30
  -3   9   1   30.60    2.00
   1  -9  -1   22.60    1.60
  -1  -9   1   23.90    1.20
  -1  -9   1   22.00    1.60
   1  -9  -1   22.10    1.10
   1   9  -1   21.80    1.40
  -1   9   1   20.50    1.10
   1   9  -1   20.70    1.20
   1   9  -1   22.70    1.20
  -1   9   1   25.20    1.40
  -1   9   1   23.00    1.40
  -1  -9  -1   71.39    3.20
   1  -9   1   72.89    2.80
   1  -9   1   71.39    3.30
   1  -9   1   71.69    2.90
  -1   9  -1   73.69    3.00
   1   9   1   72.49    2.50
   1   9   1   70.69    2.30
  -1   9  -1   71.99    3.40
  -1   9  -1   72.99    2.90
   1   9   1   74.99    2.40
   3  -9   1   23.30    1.70
  -3  -9  -1   24.00    1.60
   3  -9   1   23.90    1.30
   3  -9   1   23.70    1.80
  -3   9  -1   23.70    1.60
   3   9   1   23.70    0.90
  -3   9  -1   26.90    1.70
   3   9   1   26.40    0.90
   5  -9   1  293.17   10.00
   5  -9   1  287.87    9.80
   5  -9   1  290.47    8.90
  -5   9  -1  276.87    9.90
  -5   9  -1  284.37    9.90
   5   9   1  291.27    8.60
   7  -9   1   27.50    2.30
   7  -9   1   26.30    2.10
   7  -9   1   28.00    2.10
  -7   9  -1   28.10    2.30
  -7   9  -1   28.80    2.30
   7   9   1   27.30    1.60
   7   9   1   26.70    1.80
   9  -9   1   27.70    2.10
   9  -9   1   28.50    2.30
   9  -9   1   29.30    2.60
  -9   9  -1   26.50    2.40
   9   9   1   25.60    2.00
  -9   9  -1   23.20    2.30
  11  -9   1    0.20    0.80
  11  -9   1    1.00    0.80
 -11   9  -1    2.10    1.10
  11   9   1    0.10    0.70
  13  -9   1   11.40    2.00
  13  -9   1   12.40    2.40
 -13   9  -1    9.50    1.90
  13   9   1    7.60    1.60
  15  -9   1   34.30    3.40
  15  -9   1   31.90    2.90
 -15   9  -1   32.80    3.10
  15   9   1   33.40    3.00
  16 -10  -1   19.70    2.70
  16 -10  -1   16.70    2.70
 -16  10   1   17.60    2.70
  16  10  -1   16.30    2.40
  14 -10  -1    5.70    1.50
  14 -10  -1    4.30    1.40
 -14  10   1    3.20    1.30
  14  10  -1    4.10    1.30
  12 -10  -1  117.89    5.70
  12 -10  -1  107.19    5.20
  12 -10  -1  100.69    5.20
 -12  10   1  106.49    5.50
  12  10  -1  105.19    5.00
  10 -10  -1   20.70    2.10
  10 -10  -1   18.30    1.90
  10 -10  -1   19.10    2.00
 -10  10   1   21.30    2.20
 -10  10   1   24.30    2.30
  10  10  -1   21.40    1.90
   8 -10  -1  474.15   15.00
   8 -10  -1  462.35   15.20
   8 -10  -1  472.15   15.20
  -8  10   1  427.76   15.30
   8  10  -1  453.65   14.60
  -8  10   1  464.25   15.30
   6 -10  -1    4.60    1.10
   6 -10  -1    6.00    1.10
  -6  10   1   10.30    1.50
   6  10  -1    7.00    0.70
  -6  10   1    4.00    1.00
   4 -10  -1  546.65   17.70
   4 -10  -1  556.64   17.20
  -4  10   1  569.64   17.40
  -4  10   1  568.54   17.60
   4  10  -1  557.14   16.80
   4  10  -1  575.54   16.70
  -2 -10   1   16.30    1.40
   2 -10  -1   16.10    1.00
   2 -10  -1   14.80    1.40
  -2 -10   1   15.30    1.00
   2  10  -1   14.80    1.00
  -2  10   1   16.30    1.30
  -2  10   1   15.10    1.10
   2  10  -1   15.80    1.20
   2  10  -1   15.00    1.00
  -2  10   1   16.90    1.40
   0 -10   1  407.56   12.80
   0 -10  -1  405.66   13.30
   0 -10   1  392.36   13.40
   0 -10  -1  434.46   12.20
   0  10  -1  417.26   12.80
   0  10  -1  413.06   12.80
   0  10   1  477.15   13.00
   0  10   1  428.86   12.70
   0  10   1  404.46   12.40
   2 -10   1    5.70    0.90
  -2 -10  -1    8.50    1.20
   2 -10   1    6.60    0.80
   2 -10   1    5.50    1.10
   2  10   1    6.00    0.50
  -2  10  -1    6.40    0.90
  -2  10  -1    5.70    0.90
   2  10   1    5.50    0.50
   4 -10   1  105.69    3.70
   4 -10   1  104.89    4.50
   4 -10   1  103.29    4.60
  -4 -10  -1  108.09    4.30
  -4  10  -1  114.69    4.60
   4  10   1  103.39    3.30
  -4  10  -1  110.99    4.60
   6 -10   1  190.38    7.20
   6 -10   1  199.28    7.40
   6  10   1  190.58    6.00
   6  10   1  191.78    6.70
  -6  10  -1  183.78    7.30
  -6  10  -1  179.48    7.30
   8 -10   1    0.30    0.70
   8 -10   1    0.30    0.50
  -8  10  -1    0.80    0.80
  -8  10  -1    0.20    0.80
   8  10   1    0.00    0.50
  10 -10   1   94.89    4.70
  10 -10   1   94.69    5.20
  10  10   1   93.39    4.40
 -10  10  -1   91.19    5.00
  12 -10   1    1.90    1.10
  12 -10   1    2.90    1.50
 -12  10  -1    1.10    1.00
  12  10   1    3.20    1.10
  14 -10   1  110.49    5.80
  14 -10   1  126.99    6.60
 -14  10  -1  113.09    6.10
  14  10   1  119.79    5.80
  15 -11  -1   11.00    2.00
  15 -11  -1   11.50    2.20
 -15  11   1    7.50    1.80
  15  11  -1    7.10    1.70
  13 -11  -1  559.34   18.60
  13 -11  -1  573.44   19.30
  13 -11  -1  548.05   18.80
  13  11  -1  563.24   18.60
 -13  11   1  570.24   19.20
  11 -11  -1    2.50    1.10
  11 -11  -1    2.40    1.00
  11 -11  -1    3.80    1.20
 -11  11   1    1.30    1.00
  11  11  -1    2.30    0.90
 -11  11   1    1.30    1.00
   9 -11  -1  430.86   14.50
   9 -11  -1  417.66   14.20
   9 -11  -1  422.46   14.40
  -9  11   1  413.46   14.70
  -9  11   1  433.66   14.60
   9  11  -1  432.96   14.00
   7 -11  -1   97.89    4.70
   7 -11  -1   96.79    4.40
  -7  11   1   96.59    4.60
  -7  11   1   92.69    4.60
   7  11  -1   95.99    4.20
   5 -11  -1  309.47   10.10
   5 -11  -1  280.27   10.40
  -5  11   1  289.57   10.30
  -5  11   1  328.07   10.50
   5  11  -1  303.47    9.50
   3 -11  -1  600.34   18.70
  -3 -11   1  573.24   18.30
   3 -11  -1  604.94   17.70
  -3  11   1  568.64   17.90
  -3  11   1  623.14   18.30
   3  11  -1  566.74   17.50
   3  11  -1  584.14   17.40
  -1 -11   1    0.60    0.50
  -1 -11   1    2.70    0.50
   1 -11  -1    0.80    0.60
   1 -11  -1    0.90    0.30
   1  11  -1    0.80    0.40
  -1  11   1    0.60    0.40
  -1  11   1    0.60    0.30
  -1  11   1    0.70    0.40
   1  11  -1    0.40    0.30
   1 -11   1 1225.38   36.00
  -1 -11  -1 1205.78   35.80
   1 -11   1 1216.98   35.20
   1  11   1 1199.88   35.00
  -1  11  -1 1143.69   35.30
  -1  11  -1 1188.68   35.30
   1  11   1 1202.08   34.50
   1  11   1 1260.47   34.80
   3 -11   1  113.99    4.00
   3 -11   1  115.79    4.60
  -3 -11  -1  113.79    4.60
   3 -11   1  115.29    5.00
   3  11   1  106.09    3.60
  -3  11  -1  117.79    4.70
   3  11   1  115.19    3.50
  -3  11  -1  110.49    4.70
   5 -11   1 1395.76   40.40
   5 -11   1 1314.47   40.40
  -5  11  -1 1356.46   40.40
  -5  11  -1 1326.67   40.30
   5  11   1 1365.26   38.70
   7 -11   1  130.89    5.80
   7 -11   1  134.79    5.70
   7  11   1  129.19    5.20
  -7  11  -1  126.89    5.80
  -7  11  -1  125.69    5.80
   9 -11   1  411.66   13.90
   9 -11   1  430.86   14.50
   9  11   1  409.96   13.40
  -9  11  -1  383.36   14.10
  -9  11  -1  391.16   14.40
  11 -11   1   14.70    2.30
  11  11   1   16.40    2.10
 -11  11  -1    9.50    1.90
  13 -11   1  109.89    5.60
  13 -11   1  106.59    6.00
 -13  11  -1  101.29    5.70
  13  11   1  108.69    5.40
  14 -12  -1    7.00    1.70
  14 -12  -1    7.00    1.70
  14  12  -1    8.90    1.80
 -14  12   1    7.40    1.90
  12 -12  -1    1.30    1.00
  12 -12  -1    0.40    0.80
  12 -12  -1    7.50    1.70
 -12  12   1    1.30    0.90
  12  12  -1    0.50    0.80
  10 -12  -1   60.39    3.70
  10 -12  -1   59.39    3.60
 -10  12   1   60.39    3.80
  10  12  -1   52.19    3.20
 -10  12   1   48.10    3.60
   8 -12  -1  157.98    6.80
   8 -12  -1  160.98    6.60
  -8  12   1  153.78    6.70
  -8  12   1  160.88    7.00
   8  12  -1  163.48    6.30
   6 -12  -1  458.95   14.40
   6 -12  -1  435.06   14.90
  -6  12   1  463.35   14.80
  -6  12   1  409.86   14.60
   4 -12  -1  120.09    4.60
   4 -12  -1  114.99    5.30
   4  12  -1  118.49    4.30
   4  12  -1  128.79    4.30
  -4  12   1  122.89    5.10
  -4  12   1  115.09    4.90
   2 -12  -1  368.86   10.90
  -2 -12   1  340.37   11.90
  -2 -12   1  354.36   10.80
   2 -12  -1  348.07   12.00
  -2  12   1  348.27   11.50
   2  12  -1  350.76   11.00
   2  12  -1  362.26   11.00
  -2  12   1  358.96   11.20
   0 -12   1  386.46   11.90
   0 -12  -1  388.16   12.70
   0 -12   1  384.26   12.80
   0  12   1  390.16   11.90
   0  12  -1  372.36   12.00
   0  12  -1  376.06   12.00
   0  12   1  382.66   11.60
   0  12   1  383.06   12.20
  -2 -12  -1  129.79    5.30
   2 -12   1  133.99    5.70
   2 -12   1  138.19    5.10
   2  12   1  122.59    4.40
  -2  12  -1  139.49    5.20
  -2  12  -1  128.89    5.10
   2  12   1  128.69    4.20
   2  12   1  131.69    4.30
   4 -12   1   11.00    1.50
   4 -12   1   10.10    1.60
  -4 -12  -1   11.00    1.50
  -4  12  -1   10.60    1.50
  -4  12  -1    9.60    1.50
   4  12   1   10.70    0.70
   6 -12   1    7.50    1.50
   6 -12   1    6.70    1.40
   6  12   1    7.80    0.70
  -6  12  -1    6.30    1.40
  -6  12  -1    7.60    1.50
   6  12   1    6.50    1.10
   8 -12   1    1.40    0.90
   8 -12   1    2.60    1.00
  -8  12  -1    0.30    0.80
   8  12   1    0.90    0.70
  -8  12  -1    1.20    1.00
  10 -12   1   79.89    4.70
  10  12   1   73.59    4.00
 -10  12  -1   71.29    4.50
  12 -12   1   59.59    4.20
 -12  12  -1   58.39    4.20
  12  12   1   64.09    3.80
  14 -12   1   49.70    4.00
  14  12   1   50.69    3.60
 -14  12  -1   46.10    3.80
  13 -13  -1    1.20    1.00
  13 -13  -1    2.20    1.00
 -13  13   1    0.70    1.10
  13  13  -1    1.30    1.00
  11 -13  -1    5.40    1.40
  11 -13  -1    3.10    1.20
  11  13  -1    2.70    1.10
 -11  13   1    1.70    1.10
 -11  13   1    1.30    1.00
   9 -13  -1   25.70    2.40
   9 -13  -1   21.30    2.30
   9  13  -1   25.60    2.20
  -9  13   1   25.10    2.60
  -9  13   1   23.10    2.40
   7 -13  -1   14.80    1.90
   7 -13  -1    8.30    1.60
  -7  13   1    9.50    1.70
  -7  13   1   11.30    1.80
   7  13  -1   11.20    1.10
   5 -13  -1    5.70    1.30
   5 -13  -1    5.20    1.00
  -5  13   1    4.80    1.10
   5  13  -1    5.60    0.80
   5  13  -1    7.60    0.80
  -5  13   1    5.30    1.10
   3 -13  -1    0.40    0.70
   3 -13  -1    1.00    0.40
  -3 -13   1    0.80    0.70
  -3  13   1    3.60    0.90
   3  13  -1    1.10    0.50
  -3  13   1    2.30    0.70
   3  13  -1    1.50    0.50
  -1 -13   1   41.90    2.70
   1 -13  -1   42.30    2.80
  -1 -13   1   44.20    2.00
  -1  13   1   38.30    2.20
   1  13  -1   42.10    2.20
   1  13  -1   43.60    2.20
  -1  13   1   38.90    2.10
   1 -13   1   22.10    2.00
   1 -13   1   20.80    1.50
  -1 -13  -1   19.60    1.80
   1  13   1   20.20    1.30
  -1  13  -1   18.20    1.60
  -1  13  -1   18.60    1.60
   1  13   1   20.80    1.20
   3 -13   1   16.30    1.50
   3 -13   1   19.20    2.00
  -3 -13  -1   16.50    1.60
  -3  13  -1   17.30    1.70
   3  13   1   17.00    0.90
  -3  13  -1   18.00    1.70
   3  13   1   15.80    1.00
   5 -13   1    0.40    0.70
   5 -13   1    0.20    0.60
  -5  13  -1    0.40    0.70
   5  13   1    0.90    0.30
  -5  13  -1    5.00    1.30
   7 -13   1    3.80    1.20
   7 -13   1    3.00    1.10
  -7  13  -1    3.00    1.20
  -7  13  -1    4.00    1.30
   7  13   1    3.60    1.00
   9 -13   1    0.80    0.80
   9 -13   1    2.60    1.00
  -9  13  -1   -0.10    0.70
   9  13   1    0.00    0.70
  -9  13  -1    0.20    1.00
  11 -13   1   28.40    2.90
 -11  13  -1   28.00    2.90
  11  13   1   28.30    2.50
  13 -13   1   11.20    2.30
 -13  13  -1    7.60    1.90
  13  13   1    9.40    1.80
  14 -14  -1    6.90    1.70
  14  14  -1    6.60    1.70
 -14  14   1    4.90    1.60
  12 -14  -1   42.10    3.30
  12 -14  -1   46.70    3.40
 -12  14   1   35.10    3.20
  12  14  -1   37.50    3.00
  10 -14  -1  297.67   10.80
  10 -14  -1  280.67   10.90
 -10  14   1  260.87   11.00
  10  14  -1  289.67   10.40
 -10  14   1  276.07   10.80
   8 -14  -1    0.10    0.80
   8 -14  -1    2.10    0.90
   8  14  -1    0.80    0.50
   8  14  -1    0.20    0.70
  -8  14   1    1.60    1.00
  -8  14   1    1.50    1.00
   6 -14  -1  547.15   16.80
   6 -14  -1  521.35   17.60
   6  14  -1  519.35   15.70
  -6  14   1  518.55   17.20
  -6  14   1  502.15   17.30
   6  14  -1  529.15   16.10
   4 -14  -1    3.80    1.20
   4  14  -1    5.50    0.80
  -4  14   1    2.80    0.90
   4  14  -1    2.50    0.60
  -4  14   1    2.50    0.80
  -2 -14   1  721.13   23.20
   2 -14  -1  738.23   23.40
  -2  14   1  693.33   22.30
   2  14  -1  734.93   22.20
  -2  14   1  766.12   22.60
   2  14  -1  771.82   22.10
   0 -14  -1    4.00    1.10
   0 -14   1    3.00    0.60
   0 -14   1    4.20    1.10
   0  14  -1    5.20    1.00
   0  14   1    2.70    0.60
   0  14   1    4.10    0.80
   0  14  -1    3.40    0.80
   2 -14   1  477.05   15.00
   2 -14   1  474.95   16.00
  -2 -14  -1  491.55   15.70
  -2  14  -1  472.25   15.30
  -2  14  -1  467.85   15.30
   2  14   1  466.15   14.10
  -4 -14  -1   82.59    4.10
   4 -14   1   85.19    4.00
   4 -14   1   77.79    4.50
   4  14   1   80.59    2.90
  -4  14  -1   82.49    4.20
  -4  14  -1   84.99    4.30
   6 -14   1   25.50    2.30
   6 -14   1   27.20    2.60
   6  14   1   27.80    2.10
  -6  14  -1   27.50    2.50
  -6  14  -1   26.80    2.50
   8 -14   1  386.06   13.70
   8 -14   1  390.36   13.70
  -8  14  -1  385.06   14.10
   8  14   1  379.66   12.90
  -8  14  -1  358.06   13.60
  10 -14   1    3.10    1.20
 -10  14  -1    1.50    1.20
  10  14   1    1.70    0.90
  12 -14   1  290.07   11.60
  12  14   1  283.27   10.70
 -12  14  -1  269.17   11.30
  13 -15  -1   20.90    2.80
  13 -15  -1   17.30    2.50
 -13  15   1   17.30    2.60
  13  15  -1   17.80    2.50
  11 -15  -1  271.57   10.40
  11 -15  -1  257.27   10.50
 -11  15   1  266.87   10.60
 -11  15   1  247.28   10.80
  11  15  -1  269.77   10.10
   9 -15  -1    1.30    0.80
   9 -15  -1    2.50    1.20
  -9  15   1    2.60    1.20
   9  15  -1    3.90    0.90
  -9  15   1    6.00    1.50
   9  15  -1    3.30    1.20
   7 -15  -1  243.58   10.10
   7 -15  -1  275.97    9.60
  -7  15   1  258.97   10.10
  -7  15   1  254.77    9.80
   7  15  -1  254.67    8.60
   5 -15  -1   56.29    3.70
   5  15  -1   57.49    2.70
   5  15  -1   55.69    2.50
  -5  15   1   56.09    3.50
  -5  15   1   58.39    3.40
   3 -15  -1   44.00    3.20
  -3 -15   1   44.30    3.10
  -3  15   1   43.90    2.70
   3  15  -1   45.00    2.30
  -3  15   1   42.50    2.70
   3  15  -1   40.40    2.30
  -1 -15   1  362.96   13.20
   1 -15  -1  375.76   13.20
   1  15  -1  371.26   12.10
  -1  15   1  375.26   12.20
   1  15  -1  379.76   12.20
  -1  15   1  385.76   12.10
   1 -15   1   17.10    2.20
  -1 -15  -1   14.10    1.90
   1  15   1   17.30    1.20
  -1  15  -1   17.50    1.70
  -1  15  -1   15.30    1.60
   3 -15   1  444.96   15.10
   3 -15   1  452.35   14.00
  -3 -15  -1  418.76   14.50
   3  15   1  427.86   12.90
  -3  15  -1  428.56   14.50
  -3  15  -1  404.76   14.30
   5 -15   1  123.49    6.00
   5 -15   1  125.19    5.50
   5  15   1  119.29    4.10
  -5  15  -1  119.89    5.80
  -5  15  -1  112.99    5.60
   7 -15   1  382.16   13.70
   7 -15   1  366.86   13.20
   7  15   1  370.46   12.70
  -7  15  -1  371.86   13.70
  -7  15  -1  361.26   13.40
   9 -15   1   30.00    2.80
   9 -15   1   28.40    2.70
   9  15   1   29.10    2.50
  -9  15  -1   23.80    3.20
  -9  15  -1   28.60    2.90
  11 -15   1  100.09    5.60
  11  15   1  100.19    5.10
 -11  15  -1   89.59    5.50
  12 -16  -1   31.90    2.80
  12 -16  -1   32.60    3.00
  12  16  -1   30.40    2.30
 -12  16   1   35.00    3.30
  12  16  -1   37.80    3.10
  10 -16  -1    9.70    1.70
  10 -16  -1    8.00    1.90
  10  16  -1    8.00    1.30
  10  16  -1   11.40    1.90
 -10  16   1    6.90    1.90
 -10  16   1   10.60    2.00
   8 -16  -1  117.99    6.20
  -8  16   1  117.99    6.20
   8  16  -1  120.39    4.80
   8  16  -1  126.39    5.70
  -8  16   1  117.69    5.80
   6 -16  -1   13.10    2.20
  -6  16   1   16.20    2.10
   6  16  -1   15.30    1.40
  -6  16   1   15.60    2.20
   4 -16  -1   84.79    4.80
  -4  16   1   80.39    4.10
  -4  16   1   78.39    4.20
   4  16  -1   84.19    3.40
   4  16  -1   81.29    3.60
   2 -16  -1    2.60    1.00
  -2 -16   1    2.00    1.00
   2  16  -1    1.50    0.60
   2  16  -1    1.50    0.70
  -2  16   1    2.10    0.80
  -2  16   1    3.00    0.90
   0 -16  -1  136.69    6.30
   0 -16   1  136.49    6.40
   0  16  -1  137.19    5.60
   0  16  -1  138.69    5.60
   0  16   1  135.39    5.20
   2 -16   1    0.20    0.80
  -2 -16  -1    0.10    0.70
   2  16   1    0.90    0.50
  -2  16  -1    1.20    0.90
  -2  16  -1   -0.20    0.60
   4 -16   1   13.60    2.20
  -4 -16  -1   17.10    2.20
   4 -16   1   17.00    1.70
   4  16   1   14.70    1.10
  -4  16  -1   12.90    2.00
  -4  16  -1   14.40    2.10
   6 -16   1    4.60    1.20
   6 -16   1    3.50    1.40
  -6  16  -1    3.40    1.30
  -6  16  -1    5.20    1.50
   6  16   1    2.80    0.50
   6  16   1    3.60    1.10
   8 -16   1   51.69    3.60
   8 -16   1   46.60    3.60
  -8  16  -1   51.59    4.00
   8  16   1   49.30    3.30
  -8  16  -1   50.99    3.70
   8  16   1   47.80    2.20
  10 -16   1    2.20    1.10
 -10  16  -1    2.80    1.30
  10  16   1    4.00    1.20
  11 -17  -1   31.50    3.00
  11  17  -1   27.60    2.80
 -11  17   1   38.10    3.20
  11  17  -1   22.80    2.00
 -11  17   1   29.30    3.10
   9 -17  -1  125.99    6.40
   9  17  -1  120.89    5.80
  -9  17   1  116.79    6.00
   9  17  -1  116.29    4.90
  -9  17   1  122.09    6.50
   7 -17  -1   13.00    2.40
  -7  17   1    9.50    1.80
  -7  17   1    9.60    1.90
   7  17  -1    9.50    1.30
   5 -17  -1    5.30    1.70
   5  17  -1    3.10    0.80
  -5  17   1    2.20    1.00
  -5  17   1    2.70    1.00
   3 -17  -1    7.40    1.70
   3  17  -1    4.30    0.90
  -3  17   1    4.10    1.10
   3  17  -1    2.80    0.80
  -3  17   1    3.20    1.00
  -1 -17   1   18.40    2.60
   1 -17  -1   16.00    2.40
  -1  17   1   16.00    2.40
  -1  17   1   15.20    1.60
   1  17  -1   16.80    1.70
   1  17  -1   17.10    1.70
   1 -17   1   54.49    3.90
  -1 -17  -1   55.59    3.80
  -1  17  -1   60.09    3.40
   1  17   1   58.39    2.80
  -1  17  -1   59.89    3.50
   3 -17   1   39.10    3.30
  -3 -17  -1   37.10    3.00
  -3  17  -1   38.90    2.90
  -3  17  -1   41.30    3.10
   3  17   1   39.60    2.00
   5 -17   1   56.69    4.10
  -5  17  -1   58.79    4.00
  -5  17  -1   61.19    3.90
   5  17   1   56.09    2.40
   7 -17   1    1.80    1.20
   7 -17   1    0.80    0.70
  -7  17  -1    1.00    1.10
  -7  17  -1    1.20    1.10
   7  17   1    0.40    0.80
   7  17   1    0.70    0.40
   9 -17   1   14.20    2.30
   9  17   1    8.90    1.70
  -9  17  -1   12.20    2.40
   9  17   1   13.30    1.10
  10 -18  -1   18.30    2.80
  10  18  -1   20.80    1.80
 -10  18   1   15.90    2.70
 -10  18   1   22.50    2.90
  10  18  -1   17.60    2.30
   8 -18  -1  158.28    7.60
  -8  18   1  148.79    7.40
  -8  18   1  148.39    6.90
   8  18  -1  150.98    5.80
   8  18  -1  149.59    6.80
   6 -18  -1    2.60    1.30
  -6  18   1    4.30    1.20
   6  18  -1    2.50    0.80
  -6  18   1    2.30    1.20
   4 -18  -1  366.46   13.70
   4  18  -1  358.46   11.80
  -4  18   1  341.37   12.70
  -4  18   1  360.26   12.40
   2 -18  -1    0.00    0.90
  -2 -18   1    0.90    0.90
   2  18  -1    0.20    0.50
   2  18  -1    1.00    0.70
  -2  18   1   -0.10    0.60
  -2  18   1   -0.10    0.70
   0 -18  -1  309.87   11.80
   0 -18   1  316.67   12.10
   0  18  -1  299.27   10.80
   0  18  -1  304.47   10.80
   0  18   1  295.27   10.40
  -2 -18  -1   34.90    3.00
   2 -18   1   36.20    3.30
  -2  18  -1   30.90    2.70
  -2  18  -1   33.50    2.70
   2  18   1   31.10    2.00
   4 -18   1  180.08    8.20
   4  18   1  170.38    6.00
  -4  18  -1  170.78    7.50
  -4  18  -1  177.48    7.90
   6 -18   1  178.08    8.30
   6  18   1  175.18    5.90
  -6  18  -1  162.78    7.70
   6  18   1  177.88    7.40
  -6  18  -1  185.38    8.40
   8 -18   1   22.50    3.00
   8  18   1   21.10    2.50
   8  18   1   20.30    1.30
  -8  18  -1   21.60    2.90
  -8  18  -1   24.40    3.30
   7 -19  -1    1.10    1.10
  -7  19   1    2.30    1.20
  -7  19   1    1.90    1.00
   7  19  -1    1.50    0.80
   7  19  -1    0.20    0.80
   5 -19  -1   19.10    2.90
  -5  19   1   25.70    2.30
   5  19  -1   24.00    2.00
  -5  19   1   24.00    2.60
   3 -19  -1   30.80    3.10
   3  19  -1   29.60    2.30
  -3  19   1   30.30    2.70
   1 -19  -1    4.40    1.50
  -1 -19   1    3.50    1.50
   1  19  -1    6.60    1.30
  -1  19   1    4.30    1.20
   1  19  -1    4.30    1.10
  -1 -19  -1   34.70    3.10
   1 -19   1   25.90    3.40
  -1  19  -1   32.80    2.70
   1  19   1   23.80    2.00
  -1  19  -1   24.80    2.40
  -3 -19  -1    6.50    1.70
   3 -19   1    5.60    1.80
   3  19   1    4.20    0.90
  -3  19  -1    4.10    1.40
  -3  19  -1    6.80    1.60
   5 -19   1   15.50    2.60
  -5  19  -1   13.10    2.30
   5  19   1   15.00    1.20
  -5  19  -1   16.60    2.50
   6 -20  -1   14.20    2.50
  -6  20   1   16.70    2.50
  -6  20   1   19.20    2.40
   6  20  -1   14.40    1.70
   4 -20  -1   40.90    3.70
   4  20  -1   44.80    2.90
  -4  20   1   45.80    3.50
   2 -20  -1   -0.40    0.90
  -2  20   1    0.40    0.80
   2  20  -1   -0.30    0.70
   0 -20   1   22.60    3.20
   0 -20  -1   19.50    2.80
   0  20   1   17.20    1.90
   0  20  -1   17.10    2.30
  -2 -20  -1    7.60    1.80
   2 -20   1    6.10    1.70
   2  20   1    4.70    1.00
  -2  20  -1    4.00    1.40
  -2  20  -1    4.00    1.30
   4 -20   1   17.20    2.80
  -4  20  -1   19.50    2.60
   4  20   1   16.60    1.50
  -4  20  -1   16.00    2.50
  18   0  -2  127.69    6.70
  18   0  -2  121.89    6.20
  16   0  -2  244.78    9.20
  16   0  -2  250.27   10.10
  16   0  -2  234.08    9.40
  14   0  -2   37.60    3.00
 -14   0   2   33.90    2.50
  14   0  -2   30.40    2.50
  12   0  -2  744.93   23.20
 -12   0   2  741.63   23.30
  12   0  -2  780.72   23.90
  10   0  -2   45.80    2.50
  10   0  -2   48.40    2.80
 -10   0   2   55.09    2.80
 -10   0   2   47.60    2.60
  -8   0   2 3402.36   95.89
   8   0  -2 3338.77   95.79
   8   0  -2 3154.28   98.39
  -8   0   2 3502.55   96.09
  -6   0   2  636.34   18.70
   6   0  -2  620.54   18.60
  -6   0   2  658.83   18.80
   6   0  -2  596.94   18.70
  -4   0   2 1576.74   46.80
   4   0  -2 1614.34   46.10
  -4   0   2 1663.03   47.90
  -4   0   2 1543.55   45.80
  -2   0   2   69.29    2.30
   2   0  -2   69.09    2.30
  -2   0   2   65.09    2.40
   2   0  -2   68.19    2.10
  -2   0   2   64.79    2.30
   0   0   2  980.90   29.50
   0   0   2 1029.60   30.60
   0   0  -2 1065.39   29.90
   0   0   2  999.10   29.60
   0   0   2 1070.79   30.00
  -2   0  -2  130.59    4.40
  -2   0  -2  116.09    5.00
   2   0   2  142.19    4.50
   2   0   2  148.29    4.30
   2   0   2  137.89    4.60
   2   0   2  135.59    4.50
   2   0   2  135.89    4.50
   4   0   2  138.69    5.10
   4   0   2  136.79    5.10
  -4   0  -2  144.69    5.00
   4   0   2  149.88    5.10
   4   0   2  144.69    4.80
   6   0   2 1250.37   37.50
  -6   0  -2 1306.87   37.20
   6   0   2 1290.17   37.30
   6   0   2 1241.58   36.80
   6   0   2 1235.28   37.40
   8   0   2   26.10    1.80
  -8   0  -2   31.60    2.00
   8   0   2   27.50    2.30
   8   0   2   20.70    2.00
   8   0   2   28.30    2.00
  10   0   2 1092.09   33.60
  10   0   2 1081.39   32.60
  10   0   2 1076.49   33.20
  10   0   2 1059.29   32.20
  12   0   2    0.90    0.70
  12   0   2    0.70    0.70
  12   0   2    5.50    1.50
  14   0   2  407.26   14.70
  14   0   2  398.26   14.00
  14   0   2  404.66   14.00
  16   0   2   42.10    3.20
  16   0   2   39.90    3.50
  16   0   2   39.00    3.00
  19  -1  -2    1.20    1.20
  19  -1  -2    1.70    1.20
  19   1  -2    1.10    1.10
  19   1  -2    3.10    1.40
  17  -1  -2   61.09    4.40
  17  -1  -2   64.09    4.10
  17   1  -2   64.99    4.40
  17   1  -2   68.49    4.20
  15  -1  -2   73.49    4.20
  15  -1  -2   81.29    4.10
  15  -1  -2   72.19    4.60
  15   1  -2   74.89    4.60
  15   1  -2   80.29    4.30
 -15   1   2   80.19    4.30
 -13  -1   2  372.66   12.30
  13  -1  -2  354.16   12.20
  13  -1  -2  357.36   13.00
 -13   1   2  349.47   12.40
  13   1  -2  381.86   13.00
  13   1  -2  361.16   12.20
  11  -1  -2  112.29    5.30
  11  -1  -2  128.89    5.10
 -11  -1   2  122.69    5.00
  11   1  -2  125.79    5.00
 -11   1   2  129.89    5.30
  11   1  -2  133.79    5.50
  -9  -1   2  412.96   12.30
  -9  -1   2  368.36   12.00
   9  -1  -2  396.96   12.20
   9  -1  -2  353.76   12.30
   9   1  -2  361.46   12.00
  -9   1   2  402.36   12.50
   9   1  -2  388.16   12.30
  -9   1   2  368.76   12.20
   7  -1  -2 1172.48   34.00
  -7  -1   2 1166.48   34.10
   7  -1  -2 1159.58   34.20
  -7  -1   2 1147.59   34.00
  -7   1   2 1197.28   34.20
   7   1  -2 1170.88   34.10
   7   1  -2 1141.19   33.90
  -7   1   2 1192.28   34.30
   5  -1  -2 1039.30   29.80
  -5  -1   2 1014.30   29.60
  -5  -1   2  990.50   29.60
   5  -1  -2 1025.00   29.60
  -5  -1   2  992.50   29.80
   5   1  -2 1042.50   29.60
  -5   1   2 1074.89   29.70
  -5   1   2 1017.00   29.90
  -3  -1   2 4500.75  129.09
   3  -1  -2 3987.00  128.29
  -3  -1   2 4688.73  129.39
  -3  -1   2 4356.56  129.09
  -3   1   2 4663.03  129.39
  -3   1   2 4414.76  128.19
  -3   1   2 4538.05  130.19
   3   1  -2 4544.75  128.39
  -1  -1   2   18.30    1.00
  -1  -1   2   19.10    1.00
  -1  -1   2   19.50    1.00
  -1   1   2   20.00    0.90
  -1   1   2   19.00    0.90
  -1   1   2   17.70    0.90
  -1   1   2   19.20    0.90
  -1   1   2   18.50    0.90
   1  -1   2 4269.77  121.49
   1  -1   2 4105.49  121.99
  -1  -1  -2 4320.77  120.89
   1  -1   2 3748.43  121.19
   1  -1   2 4130.59  121.09
   1  -1   2 4204.58  119.99
  -1  -1  -2 4336.67  119.49
   1   1   2 4218.68  121.59
   1   1   2 4110.29  120.29
   1   1   2 4423.06  121.39
   1   1   2 4471.95  119.59
  -1   1  -2 4295.17  121.29
  -1   1  -2 4045.30  120.99
   1   1   2 3925.21  120.89
  -3  -1  -2  363.36   10.80
   3  -1   2  327.57   10.80
   3  -1   2  337.37   10.90
   3  -1   2  357.16   10.90
   3  -1   2  359.76   10.60
   3  -1   2  350.46   10.90
   3   1   2  363.36   10.50
   3   1   2  330.57   11.00
   3   1   2  361.26   10.70
   3   1   2  354.26   10.80
  -3   1  -2  379.46   11.00
   3   1   2  367.66   10.80
   3   1   2  345.67   10.90
   5  -1   2 2099.39   61.69
   5  -1   2 2168.18   61.09
   5  -1   2 2065.29   61.59
   5  -1   2 2089.59   61.39
  -5  -1  -2 2127.79   61.19
   5   1   2 2170.78   61.39
  -5   1  -2 2141.99   61.39
   5   1   2 2139.79   61.39
   5   1   2 2123.79   60.99
   5   1   2 2103.59   61.59
   5   1   2 2183.18   61.59
   7  -1   2  198.08    7.70
   7  -1   2  186.48    7.50
  -7  -1  -2  219.88    7.10
   7  -1   2  201.78    6.90
   7  -1   2  197.88    7.10
   7   1   2  210.28    7.60
  -7   1  -2  215.08    7.30
   7   1   2  199.48    6.90
   7   1   2  200.58    7.30
   7   1   2  194.68    7.40
  -9  -1  -2  450.25   14.60
   9  -1   2  412.16   14.60
   9  -1   2  421.96   13.70
   9  -1   2  410.46   14.80
   9  -1   2  447.76   14.00
  -9   1  -2  468.05   14.10
   9   1   2  408.16   14.70
   9   1   2  430.06   13.70
   9   1   2  415.16   14.40
   9   1   2  427.76   14.10
  11  -1   2  279.47   11.00
  11  -1   2  275.77    9.80
  11  -1   2  279.27   10.80
  11  -1   2  275.77    9.90
  11   1   2  282.17   10.90
  11   1   2  270.27   10.10
  11   1   2  281.87   10.60
  11   1   2  287.97    9.80
  13  -1   2  133.69    5.80
  13  -1   2  139.29    6.70
  13  -1   2  133.09    5.80
  13   1   2  122.99    5.70
  13   1   2  127.09    6.30
  13   1   2  126.19    5.90
  15  -1   2  117.59    6.30
  15  -1   2  124.09    5.70
  15  -1   2  112.79    5.60
  15   1   2  124.19    6.60
  15   1   2  125.79    5.80
  15   1   2  117.29    5.80
  18  -2  -2   62.49    4.20
  18  -2  -2   61.69    4.50
  18   2  -2   66.99    4.50
  18   2  -2   59.89    4.10
  16  -2  -2    2.60    1.40
  16  -2  -2    1.50    1.00
  16  -2  -2    4.00    1.20
 -16   2   2    3.20    1.20
  16   2  -2    2.50    1.10
  16   2  -2   11.20    2.00
  14  -2  -2  104.69    5.00
  14  -2  -2  102.29    4.80
  14  -2  -2  103.99    5.50
  14   2  -2  102.09    4.90
  14   2  -2  109.49    5.40
 -14   2   2  107.39    5.20
  12  -2  -2  238.08    9.30
  12  -2  -2  243.28    8.70
  12  -2  -2  251.57    8.80
 -12  -2   2  249.58    8.50
 -12   2   2  249.18    9.00
  12   2  -2  226.28    8.50
  12   2  -2  248.68    9.10
  10  -2  -2   76.19    3.80
 -10  -2   2   77.09    3.30
  10  -2  -2   73.59    3.50
 -10   2   2   72.19    3.60
  10   2  -2   70.79    3.30
 -10   2   2   86.89    3.90
  10   2  -2   74.79    3.60
   8  -2  -2  845.82   25.40
   8  -2  -2  863.01   25.10
  -8  -2   2  822.42   24.80
   8   2  -2  812.22   24.90
   8   2  -2  848.82   25.10
  -8   2   2  831.22   25.40
  -8   2   2  882.21   25.30
   6  -2  -2  355.26   11.10
  -6  -2   2  366.36   11.00
  -6  -2   2  377.36   11.10
   6   2  -2  335.77   10.90
  -6   2   2  354.86   11.20
  -6   2   2  373.06   11.40
   4  -2  -2  475.05   14.00
  -4  -2   2  494.65   14.00
   4  -2  -2  439.06   14.10
  -4  -2   2  497.65   14.20
  -4  -2   2  465.75   14.10
  -4   2   2  459.55   14.10
  -4   2   2  477.45   13.80
  -4   2   2  491.25   14.30
   4   2  -2  456.85   13.90
   2  -2  -2  625.54   17.50
  -2  -2   2  604.44   17.80
  -2  -2   2  591.74   17.80
   2  -2  -2  582.44   17.90
  -2  -2   2  618.84   17.80
  -2  -2   2  628.14   17.70
  -2   2   2  609.74   17.70
   2   2  -2  597.44   17.70
  -2   2   2  598.84   17.70
  -2   2   2  586.24   17.60
   0  -2  -2  609.14   16.50
   0  -2   2  572.64   16.90
   0  -2   2  574.74   16.80
   0  -2   2  522.25   16.80
   0  -2   2  558.44   16.80
   0  -2  -2  562.44   16.70
   0   2   2  570.04   16.60
   0   2   2  600.14   16.60
   0   2   2  558.64   16.80
   0   2   2  547.15   16.60
   0   2  -2  563.04   16.80
   0   2  -2  589.94   16.80
   0   2   2  562.04   16.60
   2  -2   2   86.89    3.40
   2  -2   2   91.49    3.40
  -2  -2  -2   91.99    3.10
   2  -2   2   89.79    3.10
  -2  -2  -2   92.99    2.90
   2  -2   2   94.29    3.40
   2   2   2   81.79    3.40
   2   2   2   92.69    3.10
   2   2   2   90.79    3.10
  -2   2  -2   84.59    3.40
   2   2   2   80.49    3.10
   2   2   2   86.79    3.00
   2   2   2   86.79    3.20
  -2   2  -2   87.49    3.30
   4  -2   2  466.85   14.70
   4  -2   2  493.55   13.70
   4  -2   2  463.25   14.70
  -4  -2  -2  489.05   14.30
   4  -2   2  447.56   14.40
   4  -2   2  466.65   14.20
   4   2   2  469.85   14.70
  -4   2  -2  469.15   14.60
  -4   2  -2  464.05   14.50
   4   2   2  479.55   14.30
   4   2   2  475.45   14.50
   4   2   2  493.65   14.10
   4   2   2  470.75   14.20
   6  -2   2  267.57    7.60
   6  -2   2  253.17    8.30
   6  -2   2  249.97    8.40
   6  -2   2  253.57    9.00
  -6  -2  -2  256.17    8.20
   6  -2   2  238.68    8.90
  -6   2  -2  251.97    8.60
   6   2   2  245.68    8.10
   6   2   2  246.78    8.70
   6   2   2  256.37    8.60
   6   2   2  242.08    8.40
  -6   2  -2  260.27    8.60
   8  -2   2   41.00    2.30
   8  -2   2   39.50    2.90
   8  -2   2   41.40    2.40
   8  -2   2   39.70    2.80
  -8  -2  -2   39.80    2.40
   8   2   2   37.90    2.70
  -8   2  -2   40.10    2.50
   8   2   2   40.30    2.20
   8   2   2   42.80    2.60
   8   2   2   37.10    2.50
  10  -2   2  353.66   12.60
  10  -2   2  333.37   11.40
  10  -2   2  337.47   12.60
  10  -2   2  343.37   11.40
  10   2   2  356.96   12.00
  10   2   2  331.47   11.90
  10   2   2  341.17   11.30
  10   2   2  323.07   12.30
 -10   2  -2  339.37   11.60
  12  -2   2   31.00    2.40
  12  -2   2   48.80    3.50
  12  -2   2   31.90    2.40
  12   2   2   34.00    2.50
  12   2   2   34.00    2.80
  12   2   2   33.00    2.70
  14  -2   2   45.60    3.00
  14  -2   2   41.20    3.50
  14  -2   2   41.60    3.00
  14   2   2   43.90    3.10
  14   2   2   47.50    3.40
  16  -2   2   48.50    3.80
  16  -2   2   42.10    3.20
  16   2   2   43.30    3.30
  19  -3  -2  232.28    9.80
  19  -3  -2  238.48   10.50
  19   3  -2  244.78   10.10
  19   3  -2  240.58   10.20
  17  -3  -2   21.30    2.60
  17  -3  -2   22.80    3.00
  17   3  -2   27.30    2.70
  17   3  -2   20.50    2.80
  15  -3  -2  549.35   17.90
  15  -3  -2  549.45   18.80
  15  -3  -2  534.35   18.00
  15   3  -2  545.85   18.00
  15   3  -2  555.94   18.60
 -15   3   2  545.25   18.40
  13  -3  -2    5.40    1.20
  13  -3  -2    3.40    1.00
 -13   3   2    4.00    1.10
  13   3  -2    4.80    1.20
  13   3  -2    5.00    1.10
 -11  -3   2 1265.97   37.20
  11  -3  -2 1310.57   37.60
  11  -3  -2 1277.07   37.60
  11  -3  -2 1213.78   38.10
  11   3  -2 1240.88   37.30
 -11   3   2 1211.98   37.80
 -11   3   2 1304.67   38.20
  11   3  -2 1289.27   37.80
   9  -3  -2  824.42   25.30
  -9  -3   2  841.42   24.80
   9  -3  -2  820.62   25.20
  -9   3   2  865.71   25.50
  -9   3   2  893.31   25.70
   9   3  -2  791.72   25.10
   9   3  -2  839.52   25.00
   7  -3  -2  488.35   15.40
   7  -3  -2  488.45   15.40
  -7  -3   2  554.74   15.70
   7  -3  -2  470.35   15.20
  -7  -3   2  503.75   14.90
   7   3  -2  486.35   15.10
  -7   3   2  509.55   15.50
   7   3  -2  488.25   15.00
   5  -3  -2 3133.79   88.39
  -5  -3   2 3222.68   90.69
   5  -3  -2 3181.98   90.89
   5  -3  -2 2994.80   89.79
  -5   3   2 2860.71   89.59
  -5   3   2 3054.09   91.09
   5   3  -2 3185.58   89.29
   3  -3  -2  827.62   23.40
  -3  -3   2  802.72   23.60
   3  -3  -2  828.12   23.50
  -3  -3   2  821.72   23.60
  -3  -3   2  819.92   23.50
   3  -3  -2  774.22   23.80
  -3  -3   2  811.72   23.50
  -3   3   2  776.22   23.50
  -3   3   2  800.52   23.60
  -3   3   2  820.72   23.20
   3   3  -2  838.72   23.50
  -1  -3   2 6720.53  178.68
  -1  -3   2 5856.31  178.08
  -1  -3   2 6577.54  178.38
  -1  -3   2 6492.65  178.58
   1  -3  -2 5235.18  178.08
  -1   3   2 5680.53  177.38
   1   3  -2 6478.15  177.98
  -1   3   2 6332.67  176.68
   1  -3   2 1780.52   52.09
  -1  -3  -2 1772.52   50.99
   1  -3   2 1751.52   52.69
   1  -3   2 1787.42   50.89
   1  -3   2 1744.93   51.39
   1   3   2 1808.72   51.79
   1   3   2 1712.53   51.19
   1   3   2 1612.14   50.89
  -1   3  -2 1801.92   52.49
   1   3   2 1888.71   51.19
   1   3   2 1830.02   51.19
  -1   3  -2 1792.22   50.79
   3  -3   2 4386.86  123.09
  -3  -3  -2 4521.65  122.59
   3  -3   2 4206.38  122.49
   3  -3   2 4286.77  123.59
   3  -3   2 4036.60  123.09
  -3   3  -2 4355.76  125.59
   3   3   2 4573.64  123.19
   3   3   2 3980.10  124.29
   3   3   2 4160.88  123.49
   3   3   2 4253.47  123.79
  -3   3  -2 4244.88  125.29
   3   3   2 4265.57  123.49
   5  -3   2  139.59    4.40
   5  -3   2  133.29    5.30
   5  -3   2  130.49    4.80
  -5  -3  -2  142.89    4.60
   5  -3   2  138.19    5.40
   5  -3   2  124.79    4.80
  -5   3  -2  143.89    5.20
   5   3   2  131.59    5.00
   5   3   2  125.89    4.70
   5   3   2  135.49    4.60
   5   3   2  139.49    4.70
  -5   3  -2  138.69    5.20
   7  -3   2 2261.07   66.99
   7  -3   2 2216.68   65.99
   7  -3   2 2333.57   66.09
   7  -3   2 2441.36   67.39
   7  -3   2 2127.09   65.99
  -7   3  -2 2329.47   66.49
   7   3   2 2292.97   66.19
   7   3   2 2262.47   66.49
   7   3   2 2330.77   65.79
   9  -3   2  504.85   17.30
   9  -3   2  521.25   16.20
   9  -3   2  513.85   17.50
   9  -3   2  519.75   16.20
   9   3   2  500.85   16.50
   9   3   2  500.55   17.00
   9   3   2  523.75   16.80
   9   3   2  508.75   16.00
  -9   3  -2  530.95   16.60
  11  -3   2  213.78    8.10
  11  -3   2  216.68    9.20
  11  -3   2  249.88    8.30
 -11   3  -2  226.38    8.50
  11   3   2  216.78    8.50
  11   3   2  213.38    8.60
  11   3   2  221.88    8.10
  11   3   2  207.58    9.00
  13  -3   2  544.85   17.90
  13  -3   2  565.84   19.20
  13  -3   2  539.15   17.70
  13   3   2  548.55   18.40
  13   3   2  544.25   17.90
  15  -3   2   11.10    1.80
  15  -3   2   14.20    2.40
  15   3   2   18.80    2.60
  15   3   2   11.20    1.90
  18  -4  -2   37.90    3.60
  18  -4  -2   41.10    3.30
  18   4  -2   40.90    3.50
  18   4  -2   37.60    3.30
  16  -4  -2   48.10    3.70
  16  -4  -2   39.20    3.10
  16  -4  -2   44.30    3.00
  16   4  -2   43.90    3.40
  16   4  -2   40.90    3.10
 -16   4   2   44.70    3.40
  14  -4  -2  480.95   17.50
  14  -4  -2  535.05   16.90
  14  -4  -2  515.55   16.90
  14   4  -2  509.95   16.80
 -14   4   2  499.25   17.20
  14   4  -2  533.25   17.40
  12  -4  -2    0.20    0.70
  12  -4  -2    1.00    0.80
  12  -4  -2    2.50    0.90
 -12  -4   2    1.20    0.90
  12   4  -2    0.90    0.60
 -12   4   2    1.00    0.80
  12   4  -2    2.50    0.90
  10  -4  -2  918.91   27.60
 -10  -4   2  940.31   27.00
  10  -4  -2  930.01   27.50
  10  -4  -2  904.61   28.10
  10   4  -2  903.41   27.20
 -10   4   2  905.91   27.90
  10   4  -2  891.01   27.40
 -10   4   2  902.91   28.00
   8  -4  -2  153.38    5.80
   8  -4  -2  147.49    5.90
   8  -4  -2  147.99    5.60
  -8  -4   2  157.98    5.30
  -8   4   2  158.68    5.90
   8   4  -2  148.19    5.30
   8   4  -2  152.28    5.40
  -8   4   2  160.08    6.00
   6  -4  -2 1798.82   52.29
   6  -4  -2 1816.12   52.19
   6  -4  -2 1848.02   51.99
  -6  -4   2 1858.91   51.69
  -6   4   2 1870.91   52.29
   6   4  -2 1787.32   51.79
  -6   4   2 1639.74   52.29
  -4  -4   2  186.18    5.90
   4  -4  -2  177.98    6.10
   4  -4  -2  182.68    5.80
  -4  -4   2  184.58    5.90
   4  -4  -2  172.98    5.90
  -4  -4   2  178.58    5.70
  -4   4   2  185.08    5.30
  -4   4   2  176.98    5.90
  -4   4   2  174.88    6.10
   2  -4  -2   18.90    1.00
   2  -4  -2   20.70    1.30
  -2  -4   2   19.90    1.10
  -2  -4   2   18.20    1.00
  -2  -4   2   20.30    1.10
  -2  -4   2   19.50    1.10
  -2   4   2   20.60    0.90
  -2   4   2   22.30    1.10
  -2   4   2   20.10    1.00
   2   4  -2   18.50    1.00
   0  -4   2   31.10    1.60
   0  -4   2   31.20    1.50
   0  -4   2   31.30    1.50
   0  -4  -2   30.90    1.40
   0  -4   2   32.50    1.50
   0  -4   2   29.60    1.40
   0   4   2   32.20    1.10
   0   4   2   29.00    1.50
   0   4  -2   30.50    1.40
   0   4   2   34.40    1.20
   0   4  -2   31.20    1.50
   0   4   2   31.00    1.10
  -2  -4  -2  122.79    4.00
   2  -4   2  128.59    4.10
   2  -4   2  115.59    4.40
   2  -4   2  121.19    4.20
   2  -4   2  124.69    4.40
  -2   4  -2  123.79    4.40
   2   4   2  117.29    3.80
   2   4   2  118.79    3.90
   2   4   2  130.79    3.80
   2   4   2  128.39    3.80
  -2   4  -2  125.49    4.30
   2   4   2  123.39    3.80
   2   4   2  119.39    3.90
   4  -4   2  411.06   12.70
   4  -4   2  421.46   12.50
   4  -4   2  406.96   13.30
   4  -4   2  416.56   12.70
   4  -4   2  409.26   13.20
  -4   4  -2  408.66   13.00
   4   4   2  416.56   12.40
   4   4   2  419.46   12.30
   4   4   2  415.16   12.70
  -4   4  -2  431.46   13.10
   4   4   2  419.56   12.40
   6  -4   2   30.30    2.30
   6  -4   2   28.70    1.80
   6  -4   2   32.40    1.60
   6  -4   2   31.50    2.40
   6  -4   2   34.90    1.90
   6   4   2   33.10    1.90
   6   4   2   32.20    1.70
   6   4   2   33.40    1.90
  -6   4  -2   33.50    2.10
   6   4   2   34.60    1.80
  -6   4  -2   33.10    2.10
   8  -4   2  702.53   21.90
   8  -4   2  662.63   20.40
   8  -4   2  683.53   20.60
   8  -4   2  679.63   21.60
   8   4   2  682.33   20.30
   8   4   2  664.53   21.10
   8   4   2  636.14   20.40
  -8   4  -2  643.64   20.90
  10  -4   2   54.79    3.10
  10  -4   2   66.49    4.10
  10  -4   2   59.99    3.90
  10  -4   2   58.09    3.00
  10   4   2   51.29    3.10
 -10   4  -2   56.39    3.40
  10   4   2   52.99    3.60
  10   4   2   56.29    3.00
  12  -4   2  533.05   17.10
  12  -4   2  564.84   18.80
  12  -4   2  522.45   17.40
  12   4   2  543.15   17.40
  12   4   2  550.94   18.20
 -12   4  -2  503.55   17.60
  14  -4   2   12.20    2.20
  14  -4   2    8.20    1.60
  14   4   2    8.30    1.60
  14   4   2   12.20    2.20
  16  -4   2  123.29    6.10
  16  -4   2  144.79    7.20
  16   4   2  129.09    6.60
  17  -5  -2   20.20    3.00
  17  -5  -2   25.70    2.60
  17   5  -2   21.50    3.30
 -17   5   2   29.70    2.90
  17   5  -2   27.70    2.80
  15  -5  -2    2.90    1.20
  15  -5  -2    1.50    0.90
  15  -5  -2    2.90    1.10
  15   5  -2    1.70    1.00
  15   5  -2    1.70    1.00
 -15   5   2    3.60    1.30
  13  -5  -2  102.99    4.70
  13  -5  -2   91.39    5.10
  13  -5  -2   89.59    4.50
 -13   5   2  103.49    5.10
  13   5  -2   95.89    4.80
  13   5  -2   96.99    4.50
  11  -5  -2    8.80    1.40
  11  -5  -2    6.80    1.30
  11  -5  -2    5.90    1.30
 -11   5   2    7.40    1.40
  11   5  -2    7.10    1.20
  11   5  -2    6.90    1.20
 -11   5   2    6.80    1.30
   9  -5  -2 1061.09   32.70
   9  -5  -2 1052.69   32.10
   9  -5  -2 1089.69   32.40
  -9  -5   2 1084.79   31.60
   9   5  -2 1099.99   32.00
  -9   5   2 1118.99   32.80
   9   5  -2 1092.59   31.90
  -9   5   2 1054.19   32.50
  -7  -5   2    7.20    0.70
   7  -5  -2    5.90    1.00
   7  -5  -2    6.60    1.10
   7   5  -2    8.60    0.90
   7   5  -2    8.60    1.00
  -7   5   2    8.30    1.30
  -7   5   2   11.10    1.40
  -5  -5   2  644.04   18.20
   5  -5  -2  601.54   18.70
   5  -5  -2  612.14   18.80
   5  -5  -2  610.24   18.40
  -5   5   2  621.14   18.70
  -5   5   2  595.84   18.80
   5   5  -2  655.43   18.50
  -3  -5   2  140.09    4.70
   3  -5  -2  133.99    5.00
   3  -5  -2  141.39    4.70
   3  -5  -2  143.99    4.60
  -3  -5   2  141.99    4.60
  -3   5   2  140.39    4.70
  -3   5   2  144.89    4.20
  -3   5   2  147.69    4.90
   3   5  -2  143.99    4.70
   1  -5  -2 1343.67   38.10
  -1  -5   2 1334.77   37.90
  -1  -5   2 1307.97   38.00
   1  -5  -2 1381.66   37.60
  -1  -5   2 1367.26   38.00
  -1  -5   2 1322.57   38.00
  -1  -5   2 1361.56   38.10
   1   5  -2 1356.06   37.90
  -1   5   2 1185.48   38.30
  -1   5   2 1325.87   37.80
   1   5  -2 1230.08   38.50
  -1   5   2 1336.37   38.30
  -1   5   2 1271.77   37.80
   1  -5   2  170.78    5.60
   1  -5   2  161.98    5.40
   1  -5   2  157.98    5.50
   1  -5   2  151.08    5.30
  -1  -5  -2  170.08    5.30
   1  -5   2  168.08    5.70
   1   5   2  164.98    4.80
  -1   5  -2  166.18    5.50
  -1   5  -2  165.18    5.50
  -3  -5  -2  354.76   10.90
   3  -5   2  365.06   11.10
   3  -5   2  359.66   11.50
   3  -5   2  337.97   11.10
   3  -5   2  346.37   11.70
   3  -5   2  356.46   11.10
  -3   5  -2  364.86   11.40
   3   5   2  381.16   10.70
   3   5   2  368.86   10.60
   3   5   2  361.06   10.90
  -3   5  -2  351.06   11.40
   3   5   2  370.26   10.70
   3   5   2  384.06   10.60
   5  -5   2   68.19    2.60
   5  -5   2   53.99    3.10
   5  -5   2   50.29    2.50
   5  -5   2   58.49    3.30
   5  -5   2   59.79    2.70
  -5   5  -2   59.59    3.00
   5   5   2   58.79    2.30
  -5   5  -2   59.79    3.00
   5   5   2   64.69    2.50
   5   5   2   57.99    2.40
   5   5   2   56.79    2.50
   7  -5   2  570.24   17.70
   7  -5   2  570.74   19.00
   7  -5   2  554.44   18.80
   7  -5   2  601.14   18.10
   7  -5   2  580.94   17.50
  -7   5  -2  563.64   18.40
   7   5   2  551.24   17.50
   7   5   2  583.14   18.10
   7   5   2  614.54   17.70
  -7   5  -2  626.44   18.60
   9  -5   2   32.50    2.10
   9  -5   2   33.00    2.30
   9  -5   2   33.80    2.90
   9  -5   2   28.60    2.70
   9   5   2   39.90    2.30
   9   5   2   31.30    2.50
   9   5   2   32.40    2.10
  -9   5  -2   37.60    2.60
  11  -5   2  192.08    8.40
  11  -5   2  191.08    7.10
  11  -5   2  185.08    7.40
  11   5   2  198.48    7.30
  11   5   2  186.78    7.90
 -11   5  -2  189.38    7.70
  13  -5   2   29.70    3.60
  13  -5   2   27.20    2.50
 -13   5  -2   31.70    2.70
  13   5   2   27.70    2.50
  13   5   2   31.20    2.90
  15  -5   2   76.49    4.30
  15  -5   2   64.39    4.70
  15   5   2   74.69    4.70
  18  -6  -2   17.90    2.90
  18  -6  -2   19.10    2.70
 -18   6   2   11.20    2.20
  18   6  -2   16.70    2.50
  16  -6  -2   87.69    5.30
  16  -6  -2   89.69    4.70
  16  -6  -2   85.19    4.80
 -16   6   2   94.89    5.20
  16   6  -2   80.59    4.70
  14  -6  -2    3.20    1.20
  14  -6  -2    0.70    0.70
  14  -6  -2    1.70    0.80
  14   6  -2    1.50    0.90
  14   6  -2    0.20    0.80
 -14   6   2    0.90    0.90
  12  -6  -2   34.50    2.50
  12  -6  -2   35.70    2.50
  12  -6  -2   33.80    2.80
 -12   6   2   37.30    2.80
 -12   6   2   41.30    3.30
  12   6  -2   35.00    2.50
  12   6  -2   40.40    2.60
  10  -6  -2  288.57   10.40
  10  -6  -2  279.47   10.00
  10   6  -2  283.27    9.60
 -10   6   2  285.87   10.50
  10   6  -2  291.87    9.70
 -10   6   2  300.67   10.40
  -8  -6   2   15.10    1.00
   8  -6  -2   13.30    1.40
   8  -6  -2   13.80    1.40
   8  -6  -2   16.20    1.60
   8   6  -2   14.30    1.20
  -8   6   2   15.50    1.60
   8   6  -2   13.60    1.20
   6  -6  -2 1127.79   33.80
   6  -6  -2 1080.99   33.70
  -6  -6   2 1169.58   32.90
   6  -6  -2 1126.89   33.40
   6   6  -2 1118.79   33.20
  -6   6   2 1126.49   33.70
  -6   6   2 1161.78   33.90
   6   6  -2 1198.98   33.30
  -4  -6   2    8.60    1.00
   4  -6  -2    9.50    1.20
  -4  -6   2    7.10    0.70
   4  -6  -2    7.80    0.80
   4  -6  -2    7.60    0.90
  -4   6   2    7.80    1.00
  -4   6   2   10.40    1.00
  -2  -6   2  826.22   22.80
  -2  -6   2  774.52   22.80
   2  -6  -2  786.82   23.20
  -2  -6   2  786.02   23.00
   2  -6  -2  716.43   22.70
   2   6  -2  809.42   22.80
  -2   6   2  751.82   22.80
  -2   6   2  781.82   22.70
  -2   6   2  793.42   22.50
   0  -6   2  144.69    4.80
   0  -6  -2  141.99    4.90
   0  -6   2  144.99    4.90
   0  -6  -2  140.69    4.20
   0  -6   2  148.89    5.10
   0  -6   2  134.79    4.90
   0  -6   2  139.99    4.80
   0   6  -2  136.99    4.80
   0   6   2  150.18    4.30
   0   6  -2  141.79    4.80
   2  -6   2   69.19    3.10
   2  -6   2   68.39    2.80
  -2  -6  -2   67.59    2.60
   2  -6   2   64.19    2.90
   2  -6   2   60.89    2.60
   2   6   2   69.79    2.10
  -2   6  -2   67.09    2.80
  -2   6  -2   66.79    2.80
  -4  -6  -2  444.36   13.10
   4  -6   2  424.16   13.20
   4  -6   2  438.46   13.40
   4  -6   2  423.26   13.40
   4  -6   2  433.26   13.90
   4  -6   2  452.95   14.30
   4   6   2  435.76   12.90
   4   6   2  443.76   13.10
   4   6   2  451.75   12.60
  -4   6  -2  435.66   13.70
  -4   6  -2  426.96   13.70
   4   6   2  418.26   12.80
   4   6   2  413.16   12.70
   6  -6   2    4.40    1.10
   6  -6   2    2.80    0.70
   6  -6   2    3.10    0.90
   6  -6   2    3.00    0.80
   6  -6   2    6.00    0.90
   6   6   2    3.20    0.70
   6   6   2    3.10    0.60
   6   6   2    3.20    0.50
  -6   6  -2    3.10    0.90
  -6   6  -2    2.80    0.80
   6   6   2    3.10    0.70
   8  -6   2  416.76   14.20
   8  -6   2  406.66   12.90
   8  -6   2  403.86   13.20
   8  -6   2  397.16   14.20
   8   6   2  421.96   12.90
  -8   6  -2  390.66   13.60
   8   6   2  396.56   13.40
  10  -6   2    7.00    1.70
  10  -6   2    9.30    1.30
  10  -6   2   10.60    1.60
  10   6   2    8.70    1.30
  10   6   2    8.80    1.60
 -10   6  -2    8.10    1.60
  12  -6   2   48.60    3.90
  12  -6   2   52.29    3.30
  12   6   2   50.69    3.20
  12   6   2   52.89    3.70
 -12   6  -2   49.00    3.40
  14  -6   2   30.60    3.20
  14  -6   2   34.30    2.80
  14   6   2   37.90    3.20
  14   6   2   36.60    2.90
  17  -7  -2  325.97   12.30
  17  -7  -2  333.27   13.10
  17   7  -2  343.27   12.50
 -17   7   2  322.07   12.70
  15  -7  -2   91.89    5.40
  15  -7  -2   91.59    4.90
  15  -7  -2   89.69    4.70
 -15   7   2   97.59    5.30
  15   7  -2   94.59    4.90
  13  -7  -2  657.03   21.40
  13  -7  -2  642.94   21.40
  13  -7  -2  668.13   22.20
  13   7  -2  685.93   21.30
  13   7  -2  695.73   21.50
 -13   7   2  695.13   22.20
  11  -7  -2  112.69    5.00
  11  -7  -2  113.49    5.40
  11  -7  -2  106.59    5.00
  11   7  -2  119.39    4.90
 -11   7   2  110.09    5.30
  11   7  -2  112.19    4.80
 -11   7   2  116.49    5.50
   9  -7  -2  755.02   25.20
   9  -7  -2  844.32   24.90
   9  -7  -2  833.02   25.20
   9   7  -2  851.61   24.50
   9   7  -2  795.42   24.60
  -9   7   2  851.41   25.50
  -9   7   2  799.92   25.50
  -7  -7   2 1133.09   31.50
   7  -7  -2 1050.19   32.50
   7  -7  -2 1057.59   32.10
   7  -7  -2 1089.19   32.60
  -7   7   2 1104.19   32.80
   7   7  -2 1104.29   31.90
  -7   7   2 1071.19   32.60
  -5  -7   2  997.10   28.60
   5  -7  -2  990.90   29.00
   5  -7  -2  962.80   29.30
   5  -7  -2  958.10   29.50
  -5   7   2 1025.20   29.60
   5   7  -2 1016.80   29.00
  -5   7   2  970.60   29.40
  -3  -7   2 4251.67  123.99
   3  -7  -2 3934.71  122.19
  -3  -7   2 4431.76  122.39
   3  -7  -2 3785.92  122.69
  -3  -7   2 4307.07  122.99
  -3   7   2 4136.89  122.69
  -3   7   2 3836.52  123.09
  -3   7   2 4649.33  120.19
   3   7  -2 4412.86  122.69
   3   7  -2 4353.26  122.49
   1  -7  -2  423.96   12.30
  -1  -7   2  418.46   13.00
  -1  -7   2  440.66   12.90
  -1  -7   2  402.76   12.70
  -1  -7   2  403.86   12.70
   1  -7  -2  413.16   13.00
   1   7  -2  421.06   12.70
   1   7  -2  414.86   12.70
  -1   7   2  442.46   12.40
  -1   7   2  422.36   12.30
   1  -7   2 4342.87  124.79
  -1  -7  -2 4086.29  123.99
   1  -7   2 4385.36  123.59
   1  -7   2 4346.27  125.79
   1  -7   2 4253.27  123.39
   1  -7   2 4107.89  122.99
  -1   7  -2 4165.38  125.59
  -1   7  -2 4421.46  124.49
   1   7   2 4492.05  121.89
   3  -7   2  799.62   24.10
   3  -7   2  750.72   23.40
  -3  -7  -2  799.92   23.50
   3  -7   2  806.72   23.90
  -3   7  -2  778.02   23.90
  -3   7  -2  821.82   23.90
   3   7   2  829.62   22.80
   5  -7   2 2557.74   71.29
   5  -7   2 2456.25   70.19
   5  -7   2 2407.16   69.79
   5  -7   2 2406.86   70.79
   5  -7   2 2475.45   70.19
  -5   7  -2 2368.36   70.49
  -5   7  -2 2408.16   70.49
   5   7   2 2412.56   69.89
   5   7   2 2515.45   69.79
   5   7   2 2311.37   70.39
   7  -7   2  798.42   23.40
   7  -7   2  736.63   23.50
   7  -7   2  771.22   23.80
   7  -7   2  755.32   24.60
  -7   7  -2  784.12   24.30
  -7   7  -2  824.62   24.40
   7   7   2  757.52   23.60
   7   7   2  816.92   23.40
   9  -7   2  355.86   13.20
   9  -7   2  350.66   11.60
   9  -7   2  357.96   12.20
  -9   7  -2  360.66   12.70
   9   7   2  378.96   11.90
  11  -7   2  534.85   18.60
  11  -7   2  538.45   17.50
  11   7   2  548.25   17.20
 -11   7  -2  510.25   17.80
  13  -7   2   89.39    5.50
  13  -7   2   92.79    4.90
  13   7   2  101.79    5.50
 -13   7  -2   93.19    5.10
  13   7   2   94.39    4.80
  15  -7   2  357.16   14.00
  15  -7   2  336.57   12.70
  15   7   2  352.76   13.50
  16  -8  -2   93.79    5.20
  16  -8  -2  105.69    5.90
  16   8  -2   97.89    5.30
 -16   8   2  108.19    5.80
  14  -8  -2   24.70    2.40
  14  -8  -2   24.80    2.70
  14  -8  -2   26.20    2.40
  14   8  -2   31.60    2.60
 -14   8   2   34.10    3.00
  12  -8  -2   64.89    3.60
  12  -8  -2   65.89    3.60
  12  -8  -2   66.79    4.00
  12   8  -2   61.39    3.30
 -12   8   2   54.69    3.70
  12   8  -2   53.29    3.30
  10  -8  -2   12.90    1.80
  10  -8  -2   11.30    1.60
  10  -8  -2   13.70    1.80
  10   8  -2   12.70    1.50
 -10   8   2    9.10    1.70
  10   8  -2    9.90    1.40
 -10   8   2    9.50    1.70
   8  -8  -2   67.59    3.50
   8  -8  -2   70.59    3.30
   8  -8  -2   73.89    3.60
   8   8  -2   66.29    3.10
   8   8  -2   70.49    3.00
  -8   8   2   64.79    3.60
  -8   8   2   64.39    3.60
   6  -8  -2   80.59    3.80
   6  -8  -2   79.09    3.40
   6  -8  -2   71.99    3.50
  -6  -8   2   82.39    2.90
  -6   8   2   80.39    3.80
  -6   8   2   77.39    3.70
   4  -8  -2   16.80    1.30
   4  -8  -2   15.30    1.40
  -4  -8   2   15.10    0.90
  -4   8   2   11.90    1.20
   4   8  -2   13.80    1.10
  -4   8   2   12.70    1.20
   4   8  -2   17.40    1.10
  -2  -8   2    2.50    0.50
  -2  -8   2    1.60    0.50
  -2  -8   2    2.60    0.50
   2  -8  -2    3.50    0.80
   2  -8  -2    2.80    0.50
  -2  -8   2    2.90    0.70
   2   8  -2    2.60    0.50
   2   8  -2    2.40    0.50
   2   8  -2    1.70    0.50
  -2   8   2    3.40    0.60
  -2   8   2    3.30    0.60
  -2   8   2    2.80    0.40
   0  -8   2    2.50    0.60
   0  -8   2    4.90    0.80
   0  -8   2    1.50    0.50
   0  -8  -2    3.80    0.80
   0  -8   2    1.20    0.60
   0   8  -2    3.80    0.70
   0   8  -2    1.80    0.50
   0   8   2    3.10    0.30
   2  -8   2   52.99    2.60
   2  -8   2   54.59    2.60
   2  -8   2   53.59    2.80
  -2  -8  -2   50.49    2.40
   2  -8   2   50.09    2.30
  -2   8  -2   53.89    2.60
  -2   8  -2   48.10    2.40
   4  -8   2  204.08    7.00
   4  -8   2  189.18    6.40
   4  -8   2  190.28    7.20
  -4  -8  -2  193.98    6.50
   4   8   2  190.58    5.70
   4   8   2  196.48    6.40
  -4   8  -2  194.08    7.10
  -4   8  -2  184.68    7.00
   4   8   2  196.18    5.70
   6  -8   2   52.19    2.40
   6  -8   2   48.40    2.70
   6  -8   2   58.99    3.40
   6   8   2   45.10    2.10
  -6   8  -2   43.70    2.90
   6   8   2   51.19    2.30
   6   8   2   50.39    2.50
  -6   8  -2   55.89    3.10
   8  -8   2    0.00    0.70
   8  -8   2    0.90    0.60
   8  -8   2    0.30    0.40
   8   8   2    0.20    0.60
   8   8   2   -0.30    0.50
  -8   8  -2    0.70    0.90
  10  -8   2   22.30    3.00
  10  -8   2   20.70    2.00
  10   8   2   21.20    1.90
 -10   8  -2   17.30    2.30
  12  -8   2    1.00    1.00
  12  -8   2    1.50    0.90
 -12   8  -2    1.20    1.00
  12   8   2   -0.30    0.70
  14  -8   2   40.70    3.70
  14  -8   2   37.20    3.00
 -14   8  -2   32.40    3.10
  14   8   2   39.90    3.50
  17  -9  -2   77.09    4.70
  17  -9  -2   83.59    5.20
  17   9  -2   74.19    4.70
 -17   9   2   75.09    4.90
  15  -9  -2  187.28    8.00
  15  -9  -2  192.38    8.60
  15  -9  -2  190.88    8.00
  15   9  -2  191.78    8.10
 -15   9   2  201.08    8.70
  13  -9  -2   90.19    4.60
  13  -9  -2   77.29    4.30
  13  -9  -2   89.49    4.90
  13   9  -2   80.09    4.30
 -13   9   2   80.09    4.70
  11  -9  -2  417.56   14.40
  11  -9  -2  405.36   14.20
  11  -9  -2  412.86   14.70
  11   9  -2  441.16   14.90
 -11   9   2  446.76   15.10
  11   9  -2  415.96   14.00
 -11   9   2  449.36   14.90
   9  -9  -2   37.00    2.40
   9  -9  -2   47.40    2.90
   9  -9  -2   37.20    2.60
  -9   9   2   29.90    2.50
  -9   9   2   29.20    2.50
   9   9  -2   33.50    2.00
   9   9  -2   33.40    2.20
   7  -9  -2  194.38    7.50
   7  -9  -2  200.58    7.70
   7  -9  -2  196.18    7.20
  -7   9   2  197.08    7.70
   7   9  -2  213.58    7.20
  -7   9   2  233.18    8.00
  -5  -9   2  245.98    7.90
   5  -9  -2  229.38    8.40
   5  -9  -2  250.77    8.90
  -5   9   2  279.87    9.00
   5   9  -2  263.47    8.20
  -5   9   2  250.47    8.80
  -3  -9   2  102.89    3.90
   3  -9  -2  111.99    4.00
  -3  -9   2  110.19    3.90
   3  -9  -2  101.19    4.40
  -3   9   2  106.29    4.20
   3   9  -2  107.99    4.00
  -3   9   2  122.49    3.40
  -3   9   2  103.89    4.20
  -1  -9   2   14.00    1.10
   1  -9  -2   10.50    0.60
  -1  -9   2    9.20    1.00
   1  -9  -2    8.30    1.20
  -1  -9   2    6.10    1.00
  -1  -9   2    9.40    0.90
  -1   9   2    9.20    0.80
   1   9  -2    9.20    0.90
   1   9  -2   12.60    1.00
  -1   9   2   10.40    0.70
   1  -9   2  145.39    5.20
   1  -9   2  148.49    5.40
   1  -9   2  154.08    5.70
  -1  -9  -2  150.78    5.50
  -1   9  -2  159.08    5.50
  -1   9  -2  141.59    5.30
  -3  -9  -2  185.78    6.40
   3  -9   2  186.18    6.80
   3  -9   2  188.68    6.80
   3  -9   2  176.38    6.10
  -3   9  -2  180.88    6.60
  -3   9  -2  184.48    6.70
   5  -9   2   22.20    1.80
   5  -9   2   26.20    1.50
   5  -9   2   22.50    2.00
   5   9   2   21.10    1.10
  -5   9  -2   21.90    1.90
  -5   9  -2   23.50    2.00
   5   9   2   26.50    1.20
   7  -9   2   48.40    3.30
   7  -9   2   48.40    2.90
   7  -9   2   46.80    2.40
  -7   9  -2   50.69    3.20
   7   9   2   53.29    2.70
  -7   9  -2   49.30    3.20
   7   9   2   51.39    2.60
   9  -9   2  162.58    6.80
   9  -9   2  164.58    7.50
  -9   9  -2  170.38    7.30
   9   9   2  182.78    6.70
  11  -9   2    4.80    1.30
  11  -9   2    8.10    2.00
  11   9   2    4.30    1.20
 -11   9  -2    3.00    1.30
  13  -9   2  250.87    9.90
  13  -9   2  270.27   11.20
  13   9   2  260.07   10.70
  13   9   2  268.97    9.90
 -13   9  -2  236.38   10.20
  16 -10  -2   55.59    4.10
  16 -10  -2   53.89    3.80
  16  10  -2   52.09    3.80
 -16  10   2   52.69    4.10
  14 -10  -2    7.20    1.60
  14 -10  -2    6.30    1.60
  14 -10  -2    6.30    1.50
  14  10  -2    6.40    1.50
 -14  10   2    7.90    1.80
  12 -10  -2   39.20    2.90
  12 -10  -2   39.00    2.90
  12 -10  -2   41.30    3.10
  12  10  -2   39.40    2.80
 -12  10   2   39.90    3.30
 -12  10   2   43.30    3.30
  10 -10  -2   76.99    3.80
  10 -10  -2   70.69    4.00
  10 -10  -2   73.89    4.00
 -10  10   2   66.59    4.00
  10  10  -2   60.09    3.40
 -10  10   2   67.29    4.10
   8 -10  -2  254.77    9.10
   8 -10  -2  244.48    8.80
   8 -10  -2  240.28    9.20
   8  10  -2  244.68    8.60
  -8  10   2  253.97    9.50
  -8  10   2  264.37    9.40
   8  10  -2  251.07    8.20
   6 -10  -2   17.60    1.80
   6 -10  -2   16.30    1.50
  -6  10   2   14.80    1.60
  -6  10   2   14.60    1.80
   6  10  -2   16.00    1.30
   4 -10  -2  189.18    6.10
   4 -10  -2  171.98    6.60
  -4  10   2  160.38    6.20
  -4  10   2  154.08    6.20
   4  10  -2  174.28    5.80
  -2 -10   2   38.30    1.90
  -2 -10   2   41.40    2.40
   2 -10  -2   37.90    1.70
  -2 -10   2   38.60    1.90
  -2  10   2   42.40    2.00
   2  10  -2   40.90    2.00
   2  10  -2   39.10    2.00
  -2  10   2   46.80    2.10
   0 -10   2  107.89    4.10
   0 -10   2  102.49    4.10
   0 -10  -2  107.29    4.40
   0 -10   2  118.29    4.70
   0  10  -2  105.79    4.10
   0  10  -2  107.39    4.20
   0  10   2  102.99    3.40
   0  10   2  111.29    3.50
  -2 -10  -2  164.18    6.10
   2 -10   2  167.28    5.90
   2 -10   2  180.08    6.30
   2 -10   2  173.58    6.50
  -2  10  -2  174.28    6.30
  -2  10  -2  166.98    6.20
   4 -10   2   10.20    1.50
   4 -10   2   12.60    1.10
   4 -10   2   13.10    1.70
  -4 -10  -2   12.30    1.20
  -4  10  -2    9.70    1.40
  -4  10  -2   13.80    1.50
   6 -10   2  144.79    6.30
   6 -10   2  143.39    5.10
   6 -10   2  146.89    6.00
   6  10   2  144.99    4.80
  -6  10  -2  128.99    6.00
   6  10   2  138.79    5.40
   6  10   2  144.49    5.00
  -6  10  -2  146.89    6.20
   8 -10   2   47.40    3.50
   8  10   2   49.50    2.80
  -8  10  -2   43.50    3.30
  10 -10   2  180.78    8.40
 -10  10  -2  188.78    8.20
  10  10   2  197.68    7.40
  12 -10   2    7.50    1.90
 -12  10  -2    5.80    1.70
  12  10   2    8.90    1.60
  14 -10   2   14.90    2.70
 -14  10  -2   10.60    2.10
  14  10   2   11.10    2.40
  15 -11  -2  176.58    8.20
  15 -11  -2  182.28    7.90
  15 -11  -2  170.88    7.70
  15  11  -2  168.28    7.60
 -15  11   2  192.68    8.40
  13 -11  -2   92.69    5.10
  13 -11  -2   94.69    5.00
  13 -11  -2   93.09    5.20
  13  11  -2  104.19    5.10
 -13  11   2  113.39    5.70
  11 -11  -2  280.27   10.80
  11 -11  -2  282.27   10.60
  11 -11  -2  313.87   11.00
 -11  11   2  296.07   11.40
  11  11  -2  285.57   10.30
 -11  11   2  292.77   11.10
   9 -11  -2  457.75   15.40
   9 -11  -2  449.76   15.60
   9 -11  -2  447.56   15.20
  -9  11   2  493.65   15.90
  -9  11   2  478.05   16.00
   9  11  -2  455.95   15.00
   7 -11  -2  316.67   11.80
   7 -11  -2  323.87   11.40
  -7  11   2  360.56   12.00
  -7  11   2  367.06   12.10
   5 -11  -2  737.03   22.70
   5 -11  -2  747.73   23.50
  -5  11   2  735.63   23.20
  -5  11   2  770.62   23.30
   5  11  -2  769.62   22.50
   3 -11  -2  687.73   20.20
  -3 -11   2  675.53   20.30
   3 -11  -2  699.53   21.40
   3  11  -2  673.33   20.40
   3  11  -2  686.93   20.50
  -3  11   2  648.24   20.70
  -3  11   2  708.23   20.80
  -1 -11   2 1146.79   34.50
  -1 -11   2 1149.19   33.70
   1 -11  -2 1142.09   34.40
  -1  11   2 1205.18   33.40
  -1  11   2 1114.49   33.30
   1  11  -2 1144.69   33.80
   1  11  -2 1158.18   33.90
  -1 -11  -2  998.50   30.50
   1 -11   2  988.90   30.30
   1 -11   2 1059.09   31.00
   1 -11   2 1034.60   30.20
  -1  11  -2 1038.80   30.40
  -1  11  -2 1041.00   30.50
   1  11   2  998.60   29.10
   3 -11   2  921.91   27.60
  -3 -11  -2  898.51   27.30
   3 -11   2  956.40   28.00
   3 -11   2  888.31   26.90
  -3  11  -2  881.31   27.60
  -3  11  -2  916.71   27.70
   5 -11   2  518.05   17.20
   5 -11   2  504.25   17.10
  -5  11  -2  516.25   17.20
   5  11   2  540.85   16.40
  -5  11  -2  495.95   17.10
   5  11   2  553.54   15.50
   5  11   2  544.45   15.30
   7 -11   2  403.16   14.40
   7 -11   2  410.56   14.00
   7  11   2  427.06   13.40
  -7  11  -2  400.16   14.30
  -7  11  -2  418.66   14.40
   9 -11   2  432.86   15.70
  -9  11  -2  430.46   15.40
   9  11   2  451.25   14.50
  11 -11   2  172.08    8.20
  11  11   2  173.68    7.10
 -11  11  -2  176.48    8.00
  13 -11   2  212.48    9.60
  13  11   2  206.08    9.30
 -13  11  -2  194.18    8.90
  16 -12  -2   17.70    2.70
  16 -12  -2   13.50    2.20
  16  12  -2   17.20    2.50
 -16  12   2   20.20    2.90
  14 -12  -2   10.10    1.90
  14 -12  -2    5.70    1.60
  14 -12  -2    9.10    1.70
 -14  12   2    6.90    1.70
  14  12  -2    5.50    1.50
  12 -12  -2   22.30    2.40
  12 -12  -2   26.80    2.60
  12 -12  -2   27.80    2.60
 -12  12   2   29.70    2.80
  12  12  -2   30.70    2.50
  10 -12  -2  105.99    5.20
  10 -12  -2  104.89    5.50
 -10  12   2  124.19    6.00
 -10  12   2  117.99    5.70
  10  12  -2  109.79    5.10
   8 -12  -2    2.80    0.90
   8 -12  -2    3.90    1.20
  -8  12   2    1.50    0.90
   8  12  -2    2.00    0.80
  -8  12   2    8.50    1.50
   6 -12  -2  239.38    8.40
   6 -12  -2  231.78    9.10
   6  12  -2  237.58    8.10
  -6  12   2  247.68    9.10
  -6  12   2  249.38    9.00
   4 -12  -2    9.10    1.10
   4 -12  -2    7.60    1.30
   4  12  -2    8.00    1.00
   4  12  -2    7.00    1.00
  -4  12   2    4.80    1.00
  -4  12   2    6.30    1.10
  -2 -12   2  152.48    5.50
   2 -12  -2  152.28    6.30
  -2 -12   2  152.68    6.30
  -2  12   2  160.78    5.60
  -2  12   2  162.28    5.70
   2  12  -2  159.18    5.70
   2  12  -2  163.28    5.60
   0 -12   2   56.59    2.80
   0 -12  -2   62.09    3.20
   0 -12   2   65.39    3.50
   0  12   2   60.69    2.30
   0  12  -2   62.39    3.00
   0  12  -2   62.69    3.00
   0  12   2   59.99    2.30
   2 -12   2   21.40    2.00
   2 -12   2   20.70    1.70
  -2 -12  -2   21.70    1.80
   2 -12   2   21.30    1.50
  -2  12  -2   18.80    1.70
  -2  12  -2   21.60    1.80
   4 -12   2   80.69    4.20
  -4 -12  -2   75.89    3.70
   4 -12   2   84.59    4.10
  -4  12  -2   78.79    4.10
  -4  12  -2   80.49    4.10
   6 -12   2    5.30    1.20
   6 -12   2    4.70    1.30
  -6  12  -2    1.80    0.90
   6  12   2    2.90    0.50
  -6  12  -2    4.30    1.30
   6  12   2    2.00    0.80
   8 -12   2  147.69    6.90
   8  12   2  146.99    5.90
  -8  12  -2  146.49    6.90
  10 -12   2    2.90    1.30
 -10  12  -2    1.50    1.30
  10  12   2    2.50    1.00
  12 -12   2   20.00    3.00
 -12  12  -2   18.00    2.70
  15 -13  -2   50.09    3.60
  15 -13  -2   58.89    4.10
 -15  13   2   53.09    4.10
  15  13  -2   53.59    3.90
  13 -13  -2  158.68    7.30
  13 -13  -2  161.48    7.30
 -13  13   2  150.68    7.40
  13  13  -2  162.48    7.10
  11 -13  -2   52.49    3.40
  11 -13  -2   52.79    3.60
 -11  13   2   47.00    3.50
  11  13  -2   44.00    3.10
 -11  13   2   46.60    3.70
   9 -13  -2  284.37   11.00
   9 -13  -2  292.27   10.50
  -9  13   2  295.17   11.00
   9  13  -2  282.27   10.30
  -9  13   2  297.57   11.20
   9  13  -2  292.57    9.90
   7 -13  -2    1.90    0.70
   7 -13  -2    0.90    0.80
  -7  13   2    3.10    1.00
  -7  13   2    2.40    1.00
   7  13  -2    2.50    0.70
   5 -13  -2   26.80    1.90
   5 -13  -2   31.10    2.60
  -5  13   2   36.10    2.40
  -5  13   2   35.20    2.50
   5  13  -2   34.50    2.00
   5  13  -2   34.00    1.90
  -3 -13   2  203.98    7.00
   3 -13  -2  215.78    8.20
  -3  13   2  218.18    7.60
   3  13  -2  205.28    7.10
  -3  13   2  206.48    7.40
   3  13  -2  204.98    7.20
  -1 -13   2    7.20    1.40
   1 -13  -2    4.40    1.10
  -1 -13   2    6.50    1.00
  -1  13   2    7.50    0.90
   1  13  -2    5.80    1.00
  -1  13   2    7.20    0.90
   1  13  -2    5.90    1.00
   1 -13   2  207.88    8.10
  -1 -13  -2  208.58    7.80
   1 -13   2  215.78    7.50
  -1  13  -2  211.48    7.60
   1  13   2  202.18    6.80
  -1  13  -2  210.48    7.60
   1  13   2  200.78    6.40
  -3 -13  -2    4.40    1.00
   3 -13   2    5.50    1.30
   3 -13   2    4.50    1.10
  -3  13  -2    5.90    1.20
  -3  13  -2    6.20    1.20
   5 -13   2   62.09    3.80
   5 -13   2   67.49    3.80
  -5  13  -2   66.29    3.90
   5  13   2   68.69    2.30
   5  13   2   66.29    3.30
  -5  13  -2   68.29    4.00
   7 -13   2  163.68    7.10
   7 -13   2  156.08    7.20
  -7  13  -2  159.08    7.20
  -7  13  -2  166.48    7.40
   7  13   2  165.08    6.40
   9 -13   2    8.50    1.90
   9  13   2    9.10    1.60
  -9  13  -2    5.90    1.60
  11 -13   2  189.68    8.90
 -11  13  -2  187.08    8.70
  11  13   2  204.28    8.80
  14 -14  -2   10.00    1.90
  14 -14  -2    9.70    2.00
  14  14  -2    7.60    1.70
 -14  14   2    8.00    1.90
  12 -14  -2    1.90    1.00
  12 -14  -2    0.70    0.90
  12  14  -2    0.60    1.00
 -12  14   2    0.70    1.00
  10 -14  -2    3.90    1.20
  10 -14  -2    4.80    1.40
 -10  14   2    3.20    1.20
  10  14  -2    3.20    1.20
 -10  14   2    5.10    1.50
  10  14  -2    3.30    1.00
   8 -14  -2    3.60    1.20
   8 -14  -2    4.50    1.10
   8  14  -2    4.30    1.00
  -8  14   2    4.20    1.20
   8  14  -2    4.30    1.20
   6 -14  -2   26.60    2.60
  -6  14   2   27.10    2.30
   6  14  -2   26.60    1.70
  -6  14   2   28.70    2.50
   6  14  -2   24.50    1.80
   4 -14  -2    9.30    1.60
   4  14  -2    2.40    0.70
   4  14  -2    2.30    0.70
  -4  14   2    3.90    1.00
  -4  14   2    2.60    0.90
  -2 -14   2  100.19    4.00
  -2 -14   2  100.39    4.90
   2 -14  -2  102.39    4.90
   2  14  -2   99.69    4.20
  -2  14   2  100.09    4.30
  -2  14   2  103.89    4.10
   2  14  -2  104.19    4.30
   0 -14   2   67.69    3.20
   0 -14  -2   75.29    3.90
   0 -14   2   71.69    4.00
   0  14  -2   69.19    3.50
   0  14   2   67.09    2.80
   0  14  -2   70.89    3.40
   2 -14   2    0.90    0.80
   2 -14   2    0.20    0.50
  -2 -14  -2    0.60    0.60
   2  14   2    1.30    0.40
  -2  14  -2    2.20    0.90
  -2  14  -2    1.10    0.80
   2  14   2    0.60    0.30
   4 -14   2  155.68    7.00
  -4 -14  -2  154.38    6.30
   4 -14   2  161.28    6.60
  -4  14  -2  151.58    6.70
  -4  14  -2  157.48    6.80
   6 -14   2   13.10    2.10
   6 -14   2   11.10    1.90
  -6  14  -2   13.80    2.20
  -6  14  -2   12.70    2.10
   6  14   2   14.10    1.70
   8 -14   2    9.50    1.90
   8  14   2   11.00    1.70
  -8  14  -2    7.80    1.80
  10 -14   2    0.30    0.90
 -10  14  -2    0.90    1.20
  10  14   2    1.40    0.90
  13 -15  -2    4.70    1.30
  13 -15  -2    6.70    1.60
  13  15  -2    7.30    1.40
  13  15  -2    4.40    1.50
 -13  15   2    4.70    1.60
  11 -15  -2  152.68    7.00
  11 -15  -2  152.28    7.40
  11  15  -2  165.78    7.10
 -11  15   2  157.58    7.30
 -11  15   2  175.88    8.00
  11  15  -2  144.99    6.20
   9 -15  -2  156.18    6.70
   9 -15  -2  152.48    7.30
   9  15  -2  148.49    6.00
  -9  15   2  170.18    7.20
   9  15  -2  154.98    6.70
  -9  15   2  159.98    7.40
   7 -15  -2   57.29    4.00
   7  15  -2   61.39    3.10
   7  15  -2   60.89    2.90
  -7  15   2   67.49    4.10
   5 -15  -2  580.34   19.80
   5  15  -2  582.74   18.40
  -5  15   2  603.74   19.40
   5  15  -2  599.54   18.20
  -5  15   2  604.74   19.10
   3 -15  -2   87.59    4.70
  -3  15   2   87.09    3.90
  -3  15   2   88.99    4.20
   3  15  -2   86.79    3.80
   3  15  -2   83.99    3.90
   1 -15  -2  531.95   18.00
  -1 -15   2  550.54   18.20
   1  15  -2  566.14   17.20
   1  15  -2  537.35   17.20
  -1  15   2  532.15   16.80
   1 -15   2   84.49    3.90
  -1 -15  -2   85.19    4.50
   1 -15   2   83.09    4.80
  -1  15  -2  101.99    4.50
  -1  15  -2   88.99    4.30
   1  15   2   91.79    3.40
  -3 -15  -2  575.64   18.50
   3 -15   2  559.54   19.20
   3 -15   2  582.84   18.40
  -3  15  -2  571.44   18.80
   3  15   2  544.25   16.60
  -3  15  -2  590.24   18.70
   5 -15   2   44.00    3.50
   5 -15   2   49.20    3.30
  -5  15  -2   55.09    3.70
  -5  15  -2   55.19    3.80
   5  15   2   55.89    3.10
   5  15   2   48.70    1.80
   7 -15   2  460.25   16.50
   7 -15   2  488.85   16.70
  -7  15  -2  485.05   16.90
  -7  15  -2  469.25   17.00
   7  15   2  474.75   15.70
   9 -15   2   44.70    3.60
   9  15   2   50.59    3.30
  -9  15  -2   56.49    4.20
  12 -16  -2  129.19    6.70
 -12  16   2  123.09    6.50
  12  16  -2  131.29    6.30
  12  16  -2  118.99    5.50
 -12  16   2  149.49    7.40
  10 -16  -2   19.20    2.70
  10  16  -2   16.50    1.70
 -10  16   2   16.30    2.40
 -10  16   2   15.60    2.50
  10  16  -2   14.30    2.10
   8 -16  -2  376.46   14.30
   8  16  -2  373.96   12.70
   8  16  -2  406.36   13.50
  -8  16   2  384.36   14.20
   8  16  -2  384.66   13.50
  -8  16   2  398.16   13.80
   6 -16  -2    4.00    1.40
   6  16  -2    2.00    0.70
   6  16  -2    1.70    0.70
  -6  16   2    4.30    1.20
  -6  16   2    1.40    0.90
   4 -16  -2  187.08    8.10
  -4  16   2  181.28    7.10
  -4  16   2  194.28    7.60
   4  16  -2  186.88    7.00
   4  16  -2  188.78    6.80
   2 -16  -2   47.60    3.30
   2  16  -2   43.70    2.70
   2  16  -2   47.20    2.80
  -2  16   2   44.20    2.70
  -2  16   2   50.19    2.90
   0 -16   2   55.09    3.80
   0 -16  -2   51.29    3.40
   0  16  -2   52.59    3.10
   0  16   2   50.39    2.60
   0  16  -2   55.89    3.20
  -2 -16  -2   79.39    4.40
   2 -16   2   78.09    3.90
   2 -16   2   81.59    4.80
   2  16   2   84.89    3.20
  -2  16  -2   85.49    4.40
  -2  16  -2   83.49    4.50
   4 -16   2    4.80    1.50
   4 -16   2    6.80    1.30
  -4 -16  -2    5.60    1.30
  -4  16  -2    8.10    1.70
   4  16   2    6.60    0.60
  -4  16  -2    5.90    1.50
   6 -16   2  276.87   10.70
   6 -16   2  268.57   10.40
   6  16   2  253.07    7.90
  -6  16  -2  261.17   10.60
   6  16   2  268.47    9.70
  -6  16  -2  263.27   10.80
   8 -16   2   21.30    2.80
   8  16   2   15.40    2.00
  -8  16  -2   13.60    2.30
  11 -17  -2   51.09    4.00
  11  17  -2   57.29    3.30
 -11  17   2   56.49    4.40
 -11  17   2   56.69    4.00
  11  17  -2   60.79    4.00
   9 -17  -2    3.10    1.40
   9  17  -2    4.40    1.00
   9  17  -2    3.70    1.30
  -9  17   2    4.50    1.40
  -9  17   2    3.90    1.30
   7 -17  -2   37.00    3.40
  -7  17   2   46.40    3.20
   7  17  -2   37.70    2.50
  -7  17   2   39.00    3.30
   5 -17  -2   39.80    3.40
   5  17  -2   38.70    2.50
  -5  17   2   42.90    2.80
  -5  17   2   43.00    3.20
   5  17  -2   38.10    2.30
   3 -17  -2   45.90    3.50
   3  17  -2   47.80    2.70
   3  17  -2   45.50    2.80
  -3  17   2   42.00    2.60
  -3  17   2   53.69    3.20
  -1 -17   2   67.19    4.30
   1 -17  -2   61.69    4.00
   1  17  -2   58.79    3.40
  -1  17   2   64.49    3.30
   1  17  -2   62.49    3.50
   1 -17   2   71.29    4.70
  -1 -17  -2   70.09    4.30
  -1  17  -2   78.19    4.20
   1  17   2   80.49    3.40
  -1  17  -2   76.99    4.30
   3 -17   2   62.89    4.40
  -3 -17  -2   59.09    3.80
   3  17   2   62.89    2.60
  -3  17  -2   65.49    4.10
  -3  17  -2   63.49    4.00
   5 -17   2   54.49    4.00
   5 -17   2   51.99    3.50
  -5  17  -2   54.49    4.00
   5  17   2   51.89    3.30
  -5  17  -2   54.29    3.90
   7 -17   2   11.40    2.00
  -7  17  -2   13.90    2.50
   7  17   2   13.60    2.00
  -7  17  -2   12.90    2.40
  10 -18  -2   63.19    4.50
  10  18  -2   65.29    4.20
 -10  18   2   59.19    4.50
  10  18  -2   59.79    3.40
 -10  18   2   66.79    4.30
   8 -18  -2   33.20    3.20
   8  18  -2   32.50    2.40
  -8  18   2   34.00    2.90
   8  18  -2   33.20    2.80
  -8  18   2   33.50    3.20
   6 -18  -2  137.09    7.10
  -6  18   2  148.69    6.90
   6  18  -2  138.69    5.80
  -6  18   2  138.49    6.20
   4 -18  -2    2.20    1.20
  -4  18   2    3.20    1.10
   4  18  -2    1.40    0.80
  -4  18   2    1.50    0.80
   4  18  -2    1.00    0.70
   2 -18  -2   69.89    4.50
  -2  18   2   69.49    3.90
   2  18  -2   75.79    4.00
   2  18  -2   71.19    3.80
   0 -18  -2   55.39    3.90
   0 -18   2   59.29    4.30
   0  18  -2   57.09    3.60
   0  18   2   62.59    3.20
   0  18  -2   62.99    3.70
   2 -18   2   43.00    3.70
  -2 -18  -2   38.90    3.10
  -2  18  -2   37.30    3.10
  -2  18  -2   36.00    3.00
   2  18   2   38.30    2.10
   4 -18   2  103.79    5.90
  -4  18  -2   98.59    5.50
   4  18   2   92.49    3.40
  -4  18  -2   89.19    5.20
   6 -18   2    7.90    1.90
   6  18   2    8.70    1.60
  -6  18  -2    9.80    2.00
  -6  18  -2    7.20    1.80
   7 -19  -2  153.68    7.80
  -7  19   2  160.28    7.60
  -7  19   2  149.09    6.70
   7  19  -2  154.58    6.30
   5 -19  -2    2.00    1.30
   5  19  -2    1.30    0.80
  -5  19   2    1.30    1.00
   3 -19  -2  513.05   17.90
  -3  19   2  486.85   16.80
   3  19  -2  506.75   16.20
   3  19  -2  477.75   16.30
   1 -19  -2   33.00    3.10
   1  19  -2   30.90    2.50
   1  19  -2   31.60    2.60
  -1  19   2   29.60    2.40
   1 -19   2  601.34   20.90
  -1 -19  -2  589.34   20.30
  -1  19  -2  592.24   19.90
  -1  19  -2  583.24   19.70
   1  19   2  608.74   18.70
   3 -19   2    6.80    2.00
  -3 -19  -2    5.50    1.50
   3  19   2    4.30    0.80
  -3  19  -2    2.60    1.30
  -3  19  -2    3.50    1.40
   5 -19   2  236.18   10.30
  -5  19  -2  226.58   10.10
  -5  19  -2  236.28    9.90
   5  19   2  235.78    9.20
   6 -20  -2  178.58    8.90
   6  20  -2  186.18    7.40
  -6  20   2  189.58    8.50
   4 -20  -2    0.90    1.20
   4  20  -2    2.70    1.00
  -4  20   2    2.80    1.10
   2 -20  -2  100.29    5.90
   2  20  -2  107.99    6.10
   2  20  -2  101.69    5.20
  -2  20   2  102.09    5.20
   0 -20  -2   49.30    3.90
   0  20   2   56.19    3.20
   0  20  -2   50.19    3.40
   0  20  -2   46.70    3.60
   2 -20   2    7.10    1.90
  -2 -20  -2    5.80    1.50
   2  20   2    8.30    1.20
  -2  20  -2    8.90    1.90
  -2  20  -2    8.00    1.80
  18   0  -3   -0.50    0.80
  18   0  -3    1.50    0.90
  18   0  -3    0.20    1.00
  16   0  -3    0.20    1.00
  16   0  -3   -0.50    0.70
 -16   0   3    0.90    0.90
 -14   0   3    0.80    0.70
  14   0  -3    1.50    0.90
  14   0  -3    0.10    0.60
 -12   0   3    0.70    0.60
  12   0  -3   -0.10    0.50
  12   0  -3    0.00    0.60
 -10   0   3    0.30    0.40
 -10   0   3    0.00    0.40
  10   0  -3    0.00    0.50
  10   0  -3    1.50    0.60
   8   0  -3    0.20    0.40
  -8   0   3    0.00    0.30
   8   0  -3    0.10    0.30
  -8   0   3    0.00    0.40
   6   0  -3    0.20    0.30
  -6   0   3    0.00    0.30
  -6   0   3    0.30    0.30
  -6   0   3    0.50    0.40
  -4   0   3    0.20    0.30
  -4   0   3    1.10    0.40
   4   0  -3    0.00    0.20
  -4   0   3    0.20    0.30
   4   0  -3    0.00    0.20
   2   0  -3   -0.10    0.20
  -2   0   3    0.10    0.30
  -2   0   3    0.00    0.20
   2   0  -3    0.70    0.10
  -2   0   3    0.80    0.30
  -2   0   3    0.00    0.20
   0   0   3    0.30    0.30
   0   0   3    1.20    0.40
   2   0   3    1.10    0.40
   2   0   3    1.10    0.40
   2   0   3    0.10    0.20
   2   0   3    0.20    0.30
   2   0   3   -0.10    0.40
  -2   0  -3    0.20    0.30
   4   0   3    4.50    0.70
   4   0   3    5.80    1.00
  -4   0  -3    0.10    0.40
   6   0   3    1.30    0.70
  -6   0  -3    0.70    0.50
   6   0   3    0.30    0.40
   6   0   3    0.40    0.50
   6   0   3    0.40    0.60
   8   0   3    0.30    0.60
   8   0   3    0.90    0.70
   8   0   3    0.50    0.50
  -8   0  -3    0.90    0.60
   8   0   3    1.20    0.80
  10   0   3    0.00    0.60
  10   0   3   -0.50    0.70
  10   0   3   -0.10    0.50
  10   0   3    0.80    0.70
  12   0   3    1.20    0.90
  12   0   3    1.30    0.80
  12   0   3    0.50    1.00
  12   0   3    0.00    0.60
  14   0   3    0.60    0.80
  14   0   3    1.30    0.80
  19  -1  -3  138.59    6.80
  19  -1  -3  137.89    7.30
  19   1  -3  138.39    7.30
  19   1  -3  140.19    6.90
  17  -1  -3  184.78    8.60
  17  -1  -3  192.18    7.80
  17  -1  -3  182.58    7.80
 -17   1   3  182.08    8.60
  17   1  -3  182.48    7.80
  17   1  -3  186.98    8.60
  15  -1  -3  105.29    5.00
 -15  -1   3  100.79    4.90
  15  -1  -3  102.49    5.60
  15   1  -3  104.29    5.00
  15   1  -3   95.09    5.30
 -15   1   3  104.79    5.20
  13  -1  -3  103.19    4.70
  13  -1  -3   99.99    5.10
 -13  -1   3  105.69    4.70
  13   1  -3  107.19    5.10
 -13   1   3  106.19    4.90
  13   1  -3  107.19    4.70
  11  -1  -3   28.30    2.00
 -11  -1   3   29.30    2.00
  11  -1  -3   27.10    2.10
 -11   1   3   25.30    2.00
  11   1  -3   26.70    2.10
 -11   1   3   36.50    2.40
  11   1  -3   25.40    1.90
   9  -1  -3   41.70    2.30
  -9  -1   3   38.90    2.10
   9  -1  -3   38.00    2.10
  -9  -1   3   35.60    2.20
  -9   1   3   40.50    2.40
  -9   1   3   41.50    2.30
   9   1  -3   38.90    2.20
   9   1  -3   36.70    2.00
  -7  -1   3  327.57   10.40
   7  -1  -3  334.47   10.20
  -7  -1   3  322.27   10.20
   7  -1  -3  330.97   10.40
   7   1  -3  313.27   10.10
  -5  -1   3   84.19    3.10
  -5  -1   3   85.49    3.30
  -5  -1   3   80.49    3.10
   5  -1  -3   80.39    3.00
  -5   1   3   85.59    3.00
  -5   1   3   83.99    3.30
   5   1  -3   84.89    3.00
  -5   1   3   85.09    3.20
  -3  -1   3 2190.38   64.69
   3  -1  -3 2142.89   63.79
  -3  -1   3 2209.28   63.09
  -3  -1   3 2216.28   64.89
  -3  -1   3 2244.38   64.19
   3  -1  -3 2348.07   64.79
   3   1  -3 2248.48   63.89
  -3   1   3 2192.38   64.59
  -3   1   3 2184.58   65.29
   3   1  -3 2101.99   63.99
  -3   1   3 2178.78   65.39
  -1  -1   3   92.59    3.50
  -1  -1   3   90.79    3.40
  -1  -1   3   98.19    3.40
  -1  -1   3  100.89    3.40
  -1   1   3   94.79    3.30
  -1   1   3  100.09    3.30
   1   1  -3  103.09    3.40
  -1   1   3   89.19    3.40
  -1   1   3   93.99    3.40
  -1   1   3   88.89    3.20
  -1  -1  -3  114.89    3.40
   1  -1   3  105.49    4.00
   1  -1   3  108.39    3.90
  -1  -1  -3  113.09    3.70
   1  -1   3  102.69    3.90
   1  -1   3  109.39    4.00
   1   1   3  106.29    3.80
  -1   1  -3  109.49    3.80
   1   1   3  110.89    3.80
   1   1   3  109.19    3.90
  -1   1  -3  110.89    3.90
   1   1   3  111.69    3.80
   1   1   3  124.89    3.40
   1   1   3  106.69    4.00
   3  -1   3   12.80    1.10
   3  -1   3   14.20    1.20
   3  -1   3   12.70    1.10
  -3  -1  -3   13.40    1.00
   3  -1   3   13.10    0.90
   3  -1   3   13.60    1.20
   3   1   3   14.60    0.90
   3   1   3   14.00    1.00
   3   1   3   13.30    1.10
  -3   1  -3   13.00    1.00
   3   1   3   11.80    1.00
   3   1   3   13.10    1.20
   3   1   3   13.40    1.10
   5  -1   3    2.20    0.50
   5  -1   3    2.40    0.70
   5  -1   3    2.30    0.70
  -5  -1  -3    5.00    0.80
   5  -1   3    2.80    0.80
   5   1   3    2.50    0.50
  -5   1  -3    3.00    0.70
   5   1   3    3.30    0.70
   5   1   3    2.50    0.70
   5   1   3    1.70    0.70
   7  -1   3   69.29    3.80
  -7  -1  -3   68.09    3.20
   7  -1   3   67.59    3.10
   7  -1   3   66.59    3.70
   7  -1   3   73.09    3.50
   7   1   3   69.89    3.10
   7   1   3   67.49    3.70
   7   1   3   73.69    3.70
   7   1   3   66.29    3.50
  -7   1  -3   70.09    3.40
   9  -1   3  154.98    5.90
   9  -1   3  147.59    7.00
   9  -1   3  141.99    6.60
   9  -1   3  158.28    6.30
   9   1   3  155.98    5.90
  -9   1  -3  158.78    8.00
   9   1   3  161.48    6.50
   9   1   3  155.68    7.00
   9   1   3  144.79    6.40
  11  -1   3   77.99    4.00
  11  -1   3   93.19    5.50
  11  -1   3   87.39    4.40
  11  -1   3   86.99    5.00
  11   1   3   87.09    4.60
  11   1   3   80.99    4.60
  11   1   3   82.39    5.20
  11   1   3   82.39    4.10
  13  -1   3   67.99    4.00
  13  -1   3   72.29    4.70
  13   1   3   67.99    4.30
  13   1   3   70.49    4.20
  15  -1   3   91.39    5.00
  15  -1   3   98.29    5.60
  15   1   3   97.29    5.20
  18  -2  -3    3.20    1.20
  18  -2  -3    5.10    1.80
  18  -2  -3    4.60    1.50
  18   2  -3    4.10    1.60
  18   2  -3    5.80    1.60
  16  -2  -3    5.20    1.40
  16  -2  -3    4.10    1.50
  16  -2  -3    3.60    1.20
  16   2  -3    3.90    1.20
 -16   2   3    2.60    1.20
  16   2  -3    1.90    1.10
  14  -2  -3   89.49    4.50
 -14  -2   3   91.09    4.30
  14  -2  -3   87.09    4.90
  14  -2  -3   95.29    4.50
 -14   2   3   82.09    4.50
  14   2  -3   90.39    4.80
  14   2  -3   91.29    4.40
  12  -2  -3  152.18    6.00
 -12  -2   3  153.08    5.90
  12  -2  -3  154.98    6.50
  12   2  -3  151.98    6.20
 -12   2   3  138.99    6.10
  12   2  -3  151.68    5.90
 -10  -2   3  398.76   12.40
  10  -2  -3  399.56   12.60
  10  -2  -3  383.86   12.90
  10   2  -3  378.26   12.30
 -10   2   3  381.06   12.70
 -10   2   3  399.46   13.00
   8  -2  -3  581.84   17.90
  -8  -2   3  582.64   17.60
  -8  -2   3  618.94   17.80
   8  -2  -3  577.34   17.60
   8   2  -3  576.04   17.70
  -8   2   3  550.44   18.00
  -8   2   3  592.84   17.80
   8   2  -3  578.94   17.50
  -6  -2   3  462.05   13.70
   6  -2  -3  440.66   13.80
  -6  -2   3  437.76   13.70
  -6  -2   3  476.45   13.90
   6  -2  -3  461.05   13.70
  -6   2   3  452.85   14.00
  -6   2   3  452.25   13.80
  -6   2   3  469.05   13.40
   6   2  -3  424.26   13.50
  -4  -2   3   52.49    2.20
  -4  -2   3   57.39    2.40
   4  -2  -3   57.49    2.10
  -4  -2   3   55.89    2.30
   4   2  -3   55.69    2.30
  -4   2   3   55.19    2.40
   4   2  -3   54.99    2.00
  -4   2   3   53.69    2.10
  -4   2   3   53.89    2.20
  -2  -2   3    3.20    0.60
   2  -2  -3    3.90    0.60
  -2  -2   3    3.40    0.60
  -2  -2   3    3.60    0.60
  -2  -2   3    3.90    0.60
  -2   2   3    3.70    0.60
  -2   2   3    3.40    0.50
   2   2  -3    3.70    0.60
  -2   2   3    3.60    0.40
  -2   2   3    4.10    0.60
   0  -2  -3   78.99    2.70
   0  -2   3   78.29    3.00
   0  -2   3   74.59    2.90
   0  -2   3   77.09    3.00
   0  -2  -3   80.29    2.70
   0   2   3   75.99    2.80
   0   2  -3   76.49    2.90
   0   2   3   73.49    2.90
   0   2  -3   80.49    2.90
   0   2   3   81.89    2.80
   0   2   3   78.09    2.70
   0   2   3   76.49    2.70
   2  -2   3  350.56   11.20
   2  -2   3  355.46   11.20
  -2  -2  -3  386.56   10.90
   2  -2   3  368.86   11.30
   2  -2   3  379.36   11.20
  -2  -2  -3  371.16   10.40
   2  -2   3  373.96   10.70
   2   2   3  361.36   10.60
  -2   2  -3  345.37   11.10
  -2   2  -3  349.87   11.20
   2   2   3  348.27   11.00
   2   2   3  345.57   11.30
   2   2   3  363.06   10.90
   2   2   3  329.37   10.90
   2   2   3  362.26   10.90
   4  -2   3  208.48    7.40
   4  -2   3  209.88    7.30
   4  -2   3  211.28    6.80
   4  -2   3  201.38    7.20
  -4  -2  -3  226.18    7.00
  -4   2  -3  219.28    7.30
   4   2   3  212.98    6.60
   4   2   3  202.58    7.40
  -4   2  -3  195.98    7.10
   4   2   3  211.68    6.90
   4   2   3  204.68    7.00
   6  -2   3    0.90    0.50
   6  -2   3    2.50    0.90
   6  -2   3    1.70    0.80
   6  -2   3    1.00    0.60
  -6  -2  -3    1.50    0.50
   6   2   3    1.20    0.60
  -6   2  -3    1.70    0.70
   6   2   3    1.30    0.50
   6   2   3    4.40    0.90
   6   2   3    1.20    0.70
   8  -2   3   20.20    2.30
   8  -2   3   23.00    1.70
   8  -2   3   19.80    2.10
   8  -2   3   23.70    1.90
   8   2   3   21.80    2.10
   8   2   3   21.70    1.60
   8   2   3   23.10    2.10
   8   2   3   20.40    1.90
  -8   2  -3   23.00    1.90
  10  -2   3   10.90    2.10
  10  -2   3   10.50    1.60
  10  -2   3   10.70    2.00
  10  -2   3   10.70    1.50
  10   2   3    7.80    1.70
  10   2   3   12.70    1.90
  10   2   3   12.30    1.90
  10   2   3   12.10    1.60
  12  -2   3   19.20    2.80
  12  -2   3   12.90    1.90
  12  -2   3   14.40    1.80
  12   2   3   15.10    2.30
  12   2   3   14.30    2.50
  12   2   3   15.70    2.30
  14  -2   3  134.69    6.20
  14  -2   3  144.99    7.30
  14   2   3  139.19    6.70
  19  -3  -3   49.80    3.70
  19  -3  -3   50.79    4.20
  19   3  -3   45.40    3.90
  19   3  -3   44.60    3.70
  17  -3  -3   26.60    2.60
  17  -3  -3   26.60    3.30
  17  -3  -3   26.90    2.60
  17   3  -3   26.50    2.60
  17   3  -3   27.70    2.90
 -17   3   3   25.70    2.70
  15  -3  -3   88.39    5.20
  15  -3  -3   91.09    4.70
  15  -3  -3   90.69    4.70
  15   3  -3   92.19    5.00
  15   3  -3   93.79    4.60
 -15   3   3   86.49    4.80
  13  -3  -3    5.30    1.20
  13  -3  -3    7.80    1.60
 -13  -3   3    7.20    1.20
  13  -3  -3    8.20    1.40
  13   3  -3    7.30    1.30
  13   3  -3    7.80    1.50
 -13   3   3    5.60    1.30
  11  -3  -3  176.58    6.90
 -11  -3   3  185.58    6.50
  11  -3  -3  184.58    7.20
  11  -3  -3  184.88    6.80
 -11   3   3  171.48    7.00
  11   3  -3  178.68    6.80
  11   3  -3  173.28    6.50
 -11   3   3  189.98    7.30
   9  -3  -3    2.00    0.80
  -9  -3   3    1.90    0.60
   9  -3  -3    0.90    0.50
   9   3  -3    0.70    0.50
  -9   3   3    0.40    0.60
  -9   3   3    1.20    0.60
  -7  -3   3  474.45   14.30
   7  -3  -3  451.65   14.10
   7  -3  -3  465.45   14.30
  -7  -3   3  468.45   14.00
  -7   3   3  474.35   14.30
   7   3  -3  441.16   13.90
  -7   3   3  458.75   14.60
   5  -3  -3   87.89    3.50
  -5  -3   3   99.89    3.70
   5  -3  -3   95.29    3.80
   5  -3  -3   98.49    3.40
  -5  -3   3  100.99    3.60
  -5  -3   3   97.99    3.50
  -5   3   3   98.59    3.20
  -5   3   3   99.69    3.60
  -5   3   3   97.59    3.80
   5   3  -3   91.89    3.30
  -3  -3   3  363.56   11.30
   3  -3  -3  398.46   11.00
  -3  -3   3  383.16   11.50
  -3  -3   3  370.26   11.40
   3  -3  -3  376.66   11.60
  -3  -3   3  377.86   11.50
  -3   3   3  364.06   11.40
  -3   3   3  368.66   11.10
  -3   3   3  373.76   11.20
   3   3  -3  373.76   11.40
  -1  -3   3   71.29    2.70
  -1  -3   3   70.99    2.70
   1  -3  -3   71.29    2.70
  -1  -3   3   70.19    2.80
  -1  -3   3   69.89    2.80
   1   3  -3   72.59    2.70
   1   3  -3   68.79    2.70
  -1   3   3   69.79    2.50
  -1   3   3   69.19    2.50
  -1   3   3   63.99    2.60
  -1   3   3   70.79    2.60
   1  -3   3  566.64   17.30
   1  -3   3  586.54   17.40
   1  -3   3  571.74   17.30
  -1  -3  -3  616.54   16.90
  -1  -3  -3  590.44   16.80
   1  -3   3  570.54   17.50
   1   3   3  579.84   16.90
   1   3   3  584.24   16.90
   1   3   3  526.85   17.30
  -1   3  -3  578.94   17.20
  -1   3  -3  577.64   17.30
   1   3   3  532.95   16.90
   1   3   3  583.24   16.90
   1   3   3  616.14   16.60
   3  -3   3   35.40    2.10
   3  -3   3   35.90    1.70
   3  -3   3   39.70    2.10
   3  -3   3   34.30    2.00
  -3  -3  -3   38.30    1.70
   3  -3   3   33.80    1.90
  -3   3  -3   37.10    2.00
  -3   3  -3   35.70    1.90
   3   3   3   36.50    1.70
   3   3   3   35.00    1.70
   3   3   3   36.40    1.80
   3   3   3   33.00    2.10
   3   3   3   38.40    1.50
   3   3   3   37.10    1.70
   5  -3   3   50.89    2.90
   5  -3   3   50.59    2.30
   5  -3   3   44.80    2.50
   5  -3   3   44.70    2.70
  -5  -3  -3   40.50    2.70
   5   3   3   46.30    2.10
   5   3   3   48.00    2.40
   5   3   3   48.20    2.80
   5   3   3   46.90    2.20
  -5   3  -3   50.39    2.60
   7  -3   3    2.10    0.70
   7  -3   3    1.60    0.90
   7  -3   3    1.70    0.70
   7  -3   3    3.00    1.00
   7   3   3    3.50    1.10
   7   3   3    2.50    0.80
  -7   3  -3    1.80    0.80
   7   3   3    2.20    0.60
   7   3   3    2.30    0.70
   9  -3   3   74.19    4.50
   9  -3   3   65.29    4.20
   9  -3   3   67.09    3.40
   9  -3   3   64.89    3.40
   9   3   3   64.89    3.50
  -9   3  -3   66.39    3.60
   9   3   3   66.89    3.20
   9   3   3   65.39    4.10
   9   3   3   70.39    4.00
  11  -3   3   19.40    2.70
  11  -3   3   16.00    1.90
  11  -3   3   12.30    2.30
  11  -3   3   11.90    1.70
  11   3   3   21.60    2.90
  11   3   3   11.30    1.90
  11   3   3   14.10    1.70
  13  -3   3    7.60    1.50
  13  -3   3    8.20    1.60
  13  -3   3    6.70    1.90
  13   3   3    6.30    1.60
  15  -3   3    8.80    2.00
  15   3   3    7.50    1.70
  18  -4  -3    3.70    1.50
  18  -4  -3    6.30    1.60
  18   4  -3    5.70    1.70
  18   4  -3    4.80    1.50
 -18   4   3    4.80    1.60
  16  -4  -3   70.39    4.10
  16  -4  -3   78.09    4.90
  16  -4  -3   72.19    4.20
  16   4  -3   68.99    4.10
 -16   4   3   67.09    4.40
  16   4  -3   70.09    4.50
  14  -4  -3   98.89    5.50
  14  -4  -3  103.09    5.00
  14  -4  -3  106.19    5.00
 -14   4   3  101.69    5.30
  14   4  -3   99.49    5.10
  14   4  -3  106.19    4.80
  12  -4  -3  187.18    7.40
  12  -4  -3  188.78    7.20
  12  -4  -3  193.58    7.80
 -12  -4   3  197.78    6.90
 -12   4   3  182.98    7.50
  12   4  -3  186.68    7.00
  12   4  -3  187.78    7.30
 -12   4   3  188.18    7.80
 -10  -4   3   99.39    3.80
  10  -4  -3   87.29    4.30
  10  -4  -3   92.79    4.20
  10  -4  -3   91.99    4.00
  10   4  -3   94.39    4.00
 -10   4   3   88.49    4.30
  10   4  -3   87.99    3.80
   8  -4  -3  547.55   16.80
   8  -4  -3  554.94   17.20
   8  -4  -3  554.44   17.10
  -8  -4   3  573.54   16.70
   8   4  -3  537.05   16.60
  -8   4   3  545.05   17.10
  -8   4   3  539.75   17.30
  -6  -4   3  111.69    3.90
  -6  -4   3  110.49    4.10
   6  -4  -3  107.19    4.40
   6  -4  -3  105.69    3.90
   6  -4  -3  102.89    4.10
  -6  -4   3  116.09    4.10
  -6   4   3  101.49    4.00
   6   4  -3  105.79    3.80
  -6   4   3  111.39    3.50
  -4  -4   3   96.99    3.60
   4  -4  -3   89.09    3.70
  -4  -4   3   94.89    3.40
   4  -4  -3   95.39    3.20
   4  -4  -3   88.99    3.40
  -4  -4   3   98.19    3.60
  -4  -4   3   93.09    3.50
  -4   4   3   97.09    3.40
  -4   4   3   95.89    3.10
   4   4  -3   96.39    3.50
  -4   4   3   92.49    3.60
  -2  -4   3  597.74   17.50
  -2  -4   3  594.94   17.60
  -2  -4   3  595.44   17.70
   2  -4  -3  576.44   17.70
  -2  -4   3  572.84   17.60
  -2   4   3  616.04   17.30
  -2   4   3  591.44   17.30
   2   4  -3  594.94   17.60
  -2   4   3  617.04   17.30
  -2   4   3  561.04   17.40
   0  -4   3  155.88    5.50
   0  -4  -3  160.88    5.10
   0  -4   3  159.28    5.30
   0  -4   3  148.19    5.30
   0  -4   3  156.98    5.30
   0   4   3  159.78    4.90
   0   4   3  157.38    5.30
   0   4  -3  155.98    5.30
   0   4  -3  160.48    5.30
   0   4   3  150.58    5.00
   0   4   3  156.68    4.90
   2  -4   3  599.14   18.40
  -2  -4  -3  617.14   17.60
   2  -4   3  586.74   18.30
   2  -4   3  582.24   18.10
   2  -4   3  598.44   18.20
  -2  -4  -3  613.94   17.60
   2   4   3  573.84   17.70
   2   4   3  612.84   17.60
   2   4   3  577.34   18.30
   2   4   3  608.14   17.60
  -2   4  -3  612.54   18.20
  -2   4  -3  626.24   18.20
   2   4   3  617.64   17.80
   2   4   3  608.44   17.50
   4  -4   3  292.27    9.80
   4  -4   3  279.57    9.70
   4  -4   3  285.87    9.30
   4  -4   3  285.17    9.00
  -4   4  -3  282.67    9.40
   4   4   3  274.57    9.70
   4   4   3  283.27    8.70
   4   4   3  282.57    9.20
   4   4   3  275.57    8.90
  -4   4  -3  294.67    9.50
   4   4   3  279.77    8.70
   6  -4   3  299.07   11.00
   6  -4   3  321.27   10.40
   6  -4   3  308.57   11.20
   6  -4   3  320.27   10.20
   6   4   3  316.17   11.00
   6   4   3  319.67   10.30
   6   4   3  316.27    9.90
   6   4   3  305.57    9.90
  -6   4  -3  302.07   10.60
   8  -4   3  124.39    6.10
   8  -4   3  132.09    5.30
   8  -4   3  128.39    5.20
   8  -4   3  124.89    6.20
   8   4   3  136.29    5.00
   8   4   3  125.49    5.00
   8   4   3  135.79    6.00
  -8   4  -3  130.49    5.70
   8   4   3  129.69    5.70
  10  -4   3  113.69    6.10
  10  -4   3  103.99    5.80
  10  -4   3  108.59    4.80
  10  -4   3  104.99    4.80
  10   4   3  110.89    5.50
  10   4   3  104.49    5.60
 -10   4  -3  102.29    5.10
  10   4   3  105.19    4.60
  12  -4   3    8.70    1.50
  12  -4   3   11.40    2.40
  12  -4   3    9.30    1.60
  12   4   3    6.60    1.70
  14  -4   3    2.50    1.20
  14   4   3    0.70    0.90
  19  -5  -3  206.68    8.80
  19  -5  -3  200.88    9.50
  19   5  -3  202.88    8.90
 -19   5   3  199.58    9.10
  17  -5  -3  106.79    5.40
  17  -5  -3  110.59    6.20
  17  -5  -3  100.99    5.30
  17   5  -3  102.89    5.70
  17   5  -3   94.49    5.30
  15  -5  -3   94.59    4.80
  15  -5  -3   94.79    5.40
  15  -5  -3   92.09    4.80
  15   5  -3   91.19    5.00
  15   5  -3   95.29    4.70
 -15   5   3   84.19    5.00
  13  -5  -3   33.70    2.60
  13  -5  -3   35.20    2.60
  13  -5  -3   34.90    3.00
  13   5  -3   35.50    2.60
 -13   5   3   32.40    2.80
  13   5  -3   36.80    2.50
  11  -5  -3   62.39    3.50
  11  -5  -3   64.69    3.70
 -11  -5   3   67.69    3.10
  11  -5  -3   72.79    3.50
  11   5  -3   65.99    3.30
 -11   5   3   69.29    3.80
  11   5  -3   68.29    3.40
 -11   5   3   65.39    3.80
   9  -5  -3   75.19    3.70
   9  -5  -3   81.19    3.80
  -9  -5   3   80.69    3.30
   9  -5  -3   77.89    3.50
   9   5  -3   83.39    3.50
   9   5  -3   75.39    3.30
  -9   5   3   78.79    4.00
  -9   5   3   76.49    3.80
   7  -5  -3   54.69    2.90
   7  -5  -3   49.70    2.60
   7  -5  -3   49.99    2.40
  -7  -5   3   54.69    2.30
   7   5  -3   52.29    2.30
  -7   5   3   51.19    2.80
  -7   5   3   54.69    2.70
   5  -5  -3  749.42   23.10
  -5  -5   3  749.73   23.40
   5  -5  -3  798.42   23.70
  -5  -5   3  786.02   23.10
   5  -5  -3  779.72   23.30
  -5   5   3  807.62   22.60
   5   5  -3  792.52   23.30
  -5   5   3  815.42   23.60
  -5   5   3  809.52   23.30
  -3  -5   3  571.64   16.60
  -3  -5   3  544.25   16.60
  -3  -5   3  539.65   16.50
   3  -5  -3  559.74   16.80
  -3  -5   3  545.85   16.40
   3  -5  -3  550.84   16.30
   3   5  -3  543.55   16.50
  -3   5   3  551.44   16.10
  -3   5   3  547.65   16.50
  -3   5   3  564.04   16.30
  -1  -5   3 1003.70   28.90
   1  -5  -3  880.71   28.40
  -1  -5   3  997.10   29.00
  -1  -5   3  995.70   28.80
   1  -5  -3  989.70   28.80
  -1  -5   3 1011.60   28.90
  -1   5   3 1003.70   28.40
  -1   5   3 1053.29   28.30
  -1   5   3  956.10   28.40
   1   5  -3  974.50   28.70
  -1   5   3  972.30   28.60
   1   5  -3  995.00   28.80
   1  -5   3    1.70    0.50
   1  -5   3    1.60    0.50
   1  -5   3    2.00    0.60
  -1  -5  -3    1.80    0.40
   1  -5   3    2.40    0.60
   1   5   3    2.70    0.40
  -1   5  -3    3.20    0.60
   1   5   3    2.00    0.30
  -1   5  -3    2.20    0.50
   1   5   3    2.20    0.40
   1   5   3    2.40    0.60
   3  -5   3   10.30    1.10
  -3  -5  -3   12.50    0.80
   3  -5   3   10.30    1.30
   3  -5   3   10.20    1.40
   3  -5   3    9.80    0.80
  -3   5  -3   10.00    1.20
   3   5   3   10.30    0.70
   3   5   3    8.90    0.80
   3   5   3   10.90    0.90
   3   5   3   10.40    0.80
   3   5   3   10.40    0.80
  -3   5  -3   10.70    1.10
   3   5   3   11.20    1.50
   5  -5   3    2.70    0.70
   5  -5   3    1.70    0.70
   5  -5   3    2.90    0.90
   5  -5   3    2.10    0.90
   5   5   3    1.50    0.50
   5   5   3    1.50    0.50
  -5   5  -3    2.80    0.80
   5   5   3    2.00    0.90
  -5   5  -3    1.60    0.60
   5   5   3    1.80    0.50
   7  -5   3   52.79    3.50
   7  -5   3   48.00    2.70
   7  -5   3   50.39    3.50
   7  -5   3   59.09    2.90
   7   5   3   50.59    2.90
   7   5   3   55.39    2.60
   7   5   3   58.29    3.50
   7   5   3   53.19    3.30
  -7   5  -3   50.39    3.10
   9  -5   3  138.79    6.90
   9  -5   3  131.89    6.70
   9  -5   3  136.79    5.60
   9  -5   3  143.29    5.70
   9   5   3  140.59    6.30
   9   5   3  141.39    5.50
  -9   5  -3  131.69    6.00
   9   5   3  144.59    6.50
  11  -5   3  112.89    5.20
  11  -5   3  126.09    6.60
  11  -5   3  113.49    5.10
  11   5   3  113.59    6.00
  11   5   3  114.69    5.90
 -11   5  -3  112.99    5.60
  13  -5   3  106.09    5.30
  13  -5   3  117.99    6.60
  13   5   3  112.59    6.00
  18  -6  -3   22.60    3.40
  18  -6  -3   19.20    2.60
  18   6  -3   18.90    2.60
  16  -6  -3    3.00    1.10
  16  -6  -3    3.50    1.50
  16  -6  -3    4.30    1.30
  16   6  -3    3.20    1.20
  16   6  -3    2.70    1.10
 -16   6   3    1.20    1.00
  14  -6  -3   10.50    1.70
  14  -6  -3   11.40    2.10
  14  -6  -3   13.70    1.90
  14   6  -3   13.20    2.00
 -14   6   3    7.60    1.70
  14   6  -3   11.70    1.80
  12  -6  -3   62.49    3.60
  12  -6  -3   60.09    3.80
  12  -6  -3   65.99    3.50
  12   6  -3   63.89    3.30
  12   6  -3   63.99    3.40
 -12   6   3   60.19    3.70
 -12   6   3   66.99    4.00
  10  -6  -3    0.00    0.60
  10  -6  -3    4.00    1.10
 -10  -6   3    0.50    0.40
  10  -6  -3    1.30    0.70
 -10   6   3    1.00    0.70
 -10   6   3    1.10    0.80
  10   6  -3    0.40    0.50
  10   6  -3   -0.20    0.40
   8  -6  -3   87.99    4.10
  -8  -6   3   93.99    3.50
   8  -6  -3   86.59    3.70
   8  -6  -3   84.79    4.00
  -8   6   3   90.79    4.30
   8   6  -3   91.19    3.60
  -8   6   3   90.79    4.10
   6  -6  -3   12.20    1.20
  -6  -6   3   11.40    1.20
   6  -6  -3   12.50    1.40
  -6  -6   3   12.60    1.00
   6  -6  -3   12.60    1.10
  -6   6   3   13.70    1.20
  -6   6   3   11.80    1.30
   6   6  -3   12.90    1.00
  -4  -6   3    9.70    1.00
  -4  -6   3    8.10    0.90
  -4  -6   3    9.40    0.80
   4  -6  -3    9.40    0.90
   4  -6  -3    9.10    1.20
  -4   6   3    8.60    0.90
  -4   6   3    9.40    1.00
  -4   6   3    9.70    0.60
   4   6  -3    9.80    0.90
   2  -6  -3   18.00    1.30
   2  -6  -3   17.60    1.00
  -2  -6   3   19.40    1.30
  -2  -6   3   21.00    1.30
  -2  -6   3   20.40    1.30
  -2  -6   3   19.30    1.30
   2   6  -3   17.10    1.20
  -2   6   3   17.00    1.00
  -2   6   3   18.50    1.00
  -2   6   3   17.50    1.10
   0  -6  -3   76.39    3.00
   0  -6   3   74.59    3.10
   0  -6   3   78.19    3.30
   0  -6   3   78.79    3.20
   0  -6   3   74.39    3.10
   0   6   3   76.59    2.50
   0   6   3   72.89    3.00
   0   6   3   71.99    2.50
   0   6  -3   76.79    3.10
   0   6   3   69.89    2.50
   0   6  -3   73.49    3.00
  -2  -6  -3   34.20    1.70
   2  -6   3   35.50    2.20
   2  -6   3   36.70    2.10
   2  -6   3   36.20    2.10
   2  -6   3   33.70    1.90
   2  -6   3   36.10    1.80
  -2   6  -3   36.60    2.00
   2   6   3   37.80    1.60
   2   6   3   35.60    1.40
   2   6   3   36.30    1.50
  -2   6  -3   37.90    2.10
   2   6   3   36.10    1.50
   2   6   3   36.00    2.20
  -4  -6  -3   26.80    1.40
   4  -6   3   26.00    1.50
   4  -6   3   26.10    1.70
   4  -6   3   28.60    2.20
   4  -6   3   26.20    2.00
   4   6   3   24.60    1.50
  -4   6  -3   25.40    1.90
  -4   6  -3   25.30    1.90
   4   6   3   25.00    1.40
   4   6   3   28.20    1.30
   4   6   3   25.80    2.10
   4   6   3   25.00    1.40
   6  -6   3    4.60    1.20
   6  -6   3    6.50    1.10
   6  -6   3    5.20    1.00
   6  -6   3    4.90    1.30
   6   6   3    6.50    0.90
  -6   6  -3    6.00    1.20
   6   6   3    5.60    1.30
   6   6   3    5.10    0.90
   8  -6   3   95.89    4.40
   8  -6   3   94.39    5.30
   8  -6   3   99.99    4.30
   8   6   3   92.39    4.60
  -8   6  -3  104.79    4.90
   8   6   3  103.19    4.20
   8   6   3   96.69    5.10
  10  -6   3    4.30    1.10
  10  -6   3    3.70    1.00
  10  -6   3    3.70    1.50
  10   6   3    3.50    1.40
  10   6   3    3.80    1.20
 -10   6  -3    5.10    1.40
  10   6   3    4.30    1.00
  12  -6   3   73.09    5.00
  12  -6   3   68.59    3.90
 -12   6  -3   59.19    4.00
  12   6   3   70.69    4.50
  14  -6   3   44.20    4.00
  14   6   3   43.30    3.60
  17  -7  -3   38.70    3.60
  17  -7  -3   35.30    3.00
  17  -7  -3   38.30    3.10
  17   7  -3   34.90    3.10
  15  -7  -3   22.90    2.30
  15  -7  -3   23.60    3.10
  15  -7  -3   22.00    2.70
  15   7  -3   18.10    2.30
  15   7  -3   22.00    2.30
 -15   7   3   24.90    3.10
  13  -7  -3   99.59    5.40
  13  -7  -3  106.79    4.90
  13  -7  -3  101.59    5.00
  13   7  -3  102.79    4.80
  13   7  -3   97.89    4.80
 -13   7   3  102.89    5.40
  11  -7  -3    8.30    1.50
  11  -7  -3    9.50    1.40
  11  -7  -3    7.80    1.50
 -11   7   3    8.70    1.60
  11   7  -3    6.50    1.10
 -11   7   3    7.10    1.40
  11   7  -3    8.70    1.30
   9  -7  -3  613.24   19.90
   9  -7  -3  640.24   19.50
  -9  -7   3  657.33   19.00
   9  -7  -3  623.74   19.90
  -9   7   3  563.34   19.80
  -9   7   3  656.13   20.40
   9   7  -3  649.34   19.30
   7  -7  -3   75.49    3.60
   7  -7  -3   86.39    4.00
  -7  -7   3   84.49    3.20
   7  -7  -3   74.89    3.40
   7   7  -3   80.99    3.30
  -7   7   3   84.19    3.80
  -7   7   3   87.29    4.10
  -5  -7   3 1754.62   48.10
   5  -7  -3 1643.74   48.90
   5  -7  -3 1562.74   48.40
   5  -7  -3 1753.82   48.20
  -5   7   3 1628.34   48.40
   5   7  -3 1666.43   48.30
  -5   7   3 1673.53   48.80
   3  -7  -3  129.39    5.10
   3  -7  -3  133.29    4.60
  -3  -7   3  136.69    4.90
  -3  -7   3  137.29    4.80
  -3  -7   3  131.59    4.70
  -3   7   3  139.39    4.30
  -3   7   3  136.99    4.50
   3   7  -3  132.29    4.80
  -3   7   3  132.99    4.80
   1  -7  -3 1775.52   52.69
  -1  -7   3 1858.81   52.69
  -1  -7   3 1890.81   52.89
  -1  -7   3 1834.52   52.69
   1  -7  -3 1665.13   52.19
  -1  -7   3 1855.81   52.59
  -1   7   3 1847.62   52.39
  -1   7   3 1855.81   52.49
   1   7  -3 1825.02   52.59
  -1   7   3 1773.72   52.09
   1   7  -3 1847.12   52.59
  -1   7   3 1843.32   52.29
   1  -7   3   10.20    1.10
   1  -7   3   10.10    1.10
   1  -7   3    9.90    1.10
  -1  -7  -3   11.30    1.00
   1  -7   3   10.00    1.10
   1  -7   3   10.60    1.10
   1   7   3   11.50    0.60
   1   7   3   11.40    0.60
   1   7   3   11.20    0.60
   1   7   3   10.10    1.30
  -1   7  -3   10.70    1.10
  -1   7  -3   11.30    1.10
   3  -7   3  360.66   11.60
   3  -7   3  360.86   12.10
  -3  -7  -3  363.96   11.20
   3  -7   3  361.26   12.30
   3  -7   3  362.76   11.60
   3   7   3  347.17   11.00
  -3   7  -3  386.96   12.00
   3   7   3  360.66   10.90
   3   7   3  350.26   12.20
   3   7   3  397.26   11.20
  -3   7  -3  372.36   11.90
   5  -7   3  117.99    4.70
   5  -7   3  128.09    5.80
   5  -7   3  119.59    4.60
   5  -7   3  119.69    5.40
   5   7   3  118.09    4.60
   5   7   3  118.59    4.30
  -5   7  -3  119.69    5.20
   5   7   3  131.79    4.50
  -5   7  -3  120.79    5.20
   5   7   3  126.19    5.60
   7  -7   3  133.29    5.40
   7  -7   3  136.99    5.30
   7  -7   3  127.99    6.20
  -7   7  -3  123.09    5.70
   7   7   3  133.49    5.00
   7   7   3  136.79    6.20
   7   7   3  124.19    5.20
   9  -7   3  134.89    5.90
   9  -7   3  144.09    7.00
   9  -7   3  142.59    5.70
   9   7   3  136.79    6.20
  -9   7  -3  144.19    6.50
   9   7   3  144.99    5.60
   9   7   3  146.59    6.90
  11  -7   3    3.90    1.10
  11  -7   3   10.00    2.20
  11   7   3    6.80    1.80
 -11   7  -3    4.80    1.50
  13  -7   3  299.37   12.40
  13  -7   3  280.17   10.80
  13   7   3  302.37   11.90
  18  -8  -3   10.00    1.90
  18  -8  -3    7.90    1.90
 -18   8   3    9.90    2.20
  18   8  -3   11.30    2.20
  16  -8  -3   64.79    4.10
  16  -8  -3   64.19    4.00
  16  -8  -3   66.09    4.60
 -16   8   3   67.39    4.60
  16   8  -3   67.39    4.20
  14  -8  -3  201.08    8.60
  14  -8  -3  199.68    8.10
  14  -8  -3  200.68    8.30
  14   8  -3  198.08    8.00
  14   8  -3  194.18    7.90
 -14   8   3  204.18    8.70
  12  -8  -3  135.09    5.80
  12  -8  -3  147.99    6.50
  12  -8  -3  129.49    6.00
  12   8  -3  144.29    5.70
 -12   8   3  124.79    6.30
  12   8  -3  133.39    5.60
 -12   8   3  126.49    6.20
  10  -8  -3  243.78    8.30
  10  -8  -3  226.48    8.70
  10  -8  -3  230.18    8.80
  10   8  -3  222.98    8.00
  10   8  -3  226.58    8.00
 -10   8   3  217.58    8.90
   8  -8  -3  159.08    6.50
   8  -8  -3  164.58    6.40
  -8  -8   3  168.08    5.60
   8  -8  -3  152.98    6.00
  -8   8   3  160.78    6.70
  -8   8   3  158.98    6.50
   8   8  -3  164.98    5.90
   6  -8  -3  456.85   14.80
   6  -8  -3  452.85   15.10
   6  -8  -3  463.75   14.50
  -6  -8   3  472.55   14.20
   6   8  -3  476.85   14.50
  -6   8   3  481.75   14.90
  -6   8   3  472.75   15.20
  -4  -8   3   89.59    3.60
  -4  -8   3   88.39    3.80
  -4  -8   3   90.59    3.50
   4  -8  -3   92.99    3.70
   4  -8  -3   95.69    4.10
  -4   8   3   83.19    3.80
  -4   8   3   97.39    2.90
  -4   8   3   91.89    3.60
   4   8  -3   97.49    3.70
   2  -8  -3   94.79    3.30
  -2  -8   3   92.19    3.70
   2  -8  -3   96.99    3.90
  -2  -8   3   88.99    3.60
  -2  -8   3   92.99    3.70
  -2   8   3   94.39    3.30
  -2   8   3   94.29    3.20
   2   8  -3   91.19    3.60
  -2   8   3   90.69    3.50
   2   8  -3   87.19    3.60
   0  -8  -3  616.94   18.60
   0  -8   3  614.14   18.60
   0  -8   3  600.04   18.60
   0  -8   3  603.74   18.50
   0   8  -3  604.74   18.50
   0   8   3  629.74   17.70
   0   8   3  591.44   17.80
   0   8   3  616.44   17.60
   0   8   3  626.74   18.60
   0   8  -3  613.14   18.60
   2  -8   3  294.17   10.00
   2  -8   3  295.07    9.70
   2  -8   3  287.97    9.80
  -2  -8  -3  283.57    9.50
   2   8   3  322.37    8.80
   2   8   3  313.97    8.80
   2   8   3  297.97    8.80
  -2   8  -3  293.97    9.90
   2   8   3  297.57   10.20
  -2   8  -3  298.67   10.00
   4  -8   3  585.54   18.30
   4  -8   3  576.34   17.70
   4  -8   3  564.94   17.50
  -4  -8  -3  575.14   17.20
   4   8   3  550.94   17.10
   4   8   3  563.14   16.80
   4   8   3  578.64   17.20
  -4   8  -3  585.74   18.10
  -4   8  -3  566.44   18.10
   6  -8   3  340.07   12.20
   6  -8   3  329.77   11.00
   6   8   3  331.87   10.70
   6   8   3  347.57   10.80
  -6   8  -3  333.17   11.80
   8  -8   3  212.48    9.00
   8  -8   3  215.18    7.70
   8   8   3  222.08    9.00
  -8   8  -3  209.68    8.60
   8   8   3  214.28    7.60
   8   8   3  209.18    8.00
  10  -8   3  102.79    5.90
  10  -8   3  102.79    4.90
  10   8   3   98.89    5.10
 -10   8  -3   98.29    5.30
  10   8   3   95.59    5.50
  12  -8   3   31.80    3.40
  12  -8   3   34.10    2.80
 -12   8  -3   29.10    2.90
  12   8   3   31.50    3.20
  17  -9  -3   41.10    3.30
  17  -9  -3   50.29    4.10
  17  -9  -3   49.40    3.60
 -17   9   3   44.80    3.90
  17   9  -3   53.09    3.80
  15  -9  -3    4.20    1.50
  15  -9  -3    4.00    1.20
  15  -9  -3    6.60    1.60
 -15   9   3    4.50    1.60
  15   9  -3    6.40    1.50
  13  -9  -3   52.39    3.60
  13  -9  -3   53.29    3.40
  13  -9  -3   57.49    3.80
  13   9  -3   55.19    3.40
  13   9  -3   58.69    4.10
 -13   9   3   54.89    3.90
 -13   9   3   54.79    3.90
  11  -9  -3    4.80    1.30
  11  -9  -3    2.40    1.00
 -11   9   3    4.30    1.30
 -11   9   3   10.00    1.80
  11   9  -3    6.10    1.20
  11   9  -3    3.80    0.90
   9  -9  -3    4.00    1.10
   9  -9  -3    2.70    0.80
   9  -9  -3    2.40    0.90
  -9   9   3    1.70    0.90
   9   9  -3    1.90    0.70
  -9   9   3    2.60    1.10
   7  -9  -3  108.09    4.90
   7  -9  -3  105.39    4.60
   7  -9  -3  112.29    4.40
   7   9  -3  107.89    4.30
  -7   9   3  104.19    4.70
   7   9  -3  100.39    4.20
  -7   9   3  103.39    4.90
  -5  -9   3    0.10    0.30
   5  -9  -3    0.40    0.50
   5  -9  -3    0.10    0.30
   5   9  -3    1.50    0.50
  -5   9   3    1.10    0.60
  -5   9   3    0.40    0.50
  -3  -9   3  164.28    5.20
   3  -9  -3  145.89    5.60
  -3  -9   3  142.39    5.40
  -3  -9   3  138.49    5.10
   3  -9  -3  144.29    5.00
   3   9  -3  134.59    5.10
   3   9  -3  136.09    5.00
  -3   9   3  140.69    4.90
  -3   9   3  145.39    4.50
  -3   9   3  133.19    5.30
  -1  -9   3   47.80    2.40
  -1  -9   3   47.10    2.40
   1  -9  -3   46.00    2.40
  -1  -9   3   44.00    2.30
  -1   9   3   44.50    2.00
   1   9  -3   45.90    2.40
  -1   9   3   47.70    1.80
   1   9  -3   43.80    2.30
  -1   9   3   51.29    2.20
   1  -9   3   18.20    1.50
  -1  -9  -3   18.60    1.40
   1  -9   3   18.50    1.40
   1  -9   3   22.20    1.70
   1   9   3   19.90    0.70
   1   9   3   17.70    0.80
   1   9   3   16.70    1.50
  -1   9  -3   18.30    1.50
  -1   9  -3   16.80    1.40
   1   9   3   18.70    0.70
   3  -9   3   14.10    1.40
   3  -9   3   12.50    1.20
  -3  -9  -3   13.20    1.20
   3  -9   3   13.50    1.70
   3   9   3   12.00    0.70
   3   9   3   13.80    0.80
  -3   9  -3   13.10    1.40
   3   9   3   12.30    1.10
  -3   9  -3   11.40    1.50
   5  -9   3    7.70    1.50
   5  -9   3    6.50    1.20
   5  -9   3    8.70    1.20
   5   9   3    8.50    1.10
   5   9   3    7.40    0.90
   5   9   3    7.10    0.70
  -5   9  -3    6.30    1.20
  -5   9  -3    5.40    1.20
   7  -9   3   30.40    2.00
   7  -9   3   33.00    2.90
   7   9   3   30.30    2.00
   7   9   3   31.40    2.10
  -7   9  -3   27.80    2.50
   9  -9   3   23.60    3.10
   9   9   3   23.20    2.20
  -9   9  -3   19.50    2.60
   9   9   3   19.70    2.70
  11  -9   3   30.70    3.30
  11   9   3   32.30    3.20
 -11   9  -3   26.00    3.20
  13  -9   3    3.80    1.60
  13   9   3    5.00    1.60
 -13   9  -3    5.30    1.50
  16 -10  -3  165.88    7.60
  16 -10  -3  177.28    7.70
  16 -10  -3  175.28    8.20
  16  10  -3  166.68    7.60
 -16  10   3  169.68    8.20
  14 -10  -3    2.50    1.10
  14 -10  -3    3.10    1.20
  14 -10  -3    4.60    1.40
 -14  10   3    2.80    1.30
  14  10  -3    3.60    1.20
  12 -10  -3  181.48    7.70
  12 -10  -3  182.48    7.80
  12 -10  -3  191.18    7.50
  12  10  -3  182.58    7.20
 -12  10   3  175.08    8.10
 -12  10   3  183.88    8.10
  10 -10  -3    0.20    0.50
  10 -10  -3    0.30    0.70
  10 -10  -3    0.30    0.60
 -10  10   3   -0.30    0.70
  10  10  -3    1.00    0.70
 -10  10   3    1.10    0.90
  10  10  -3    0.70    0.50
   8 -10  -3  215.78    7.80
   8 -10  -3  226.78    8.20
   8 -10  -3  216.88    8.40
   8  10  -3  217.08    7.70
  -8  10   3  210.88    8.40
   8  10  -3  225.58    7.80
  -8  10   3  213.78    8.60
   6 -10  -3    4.90    1.00
   6 -10  -3    4.60    1.10
  -6  10   3    5.50    1.10
  -6  10   3    3.40    1.00
   6  10  -3    4.70    0.90
   4 -10  -3   66.39    3.50
  -4 -10   3   63.89    2.90
  -4 -10   3   66.49    2.80
   4 -10  -3   66.69    2.90
  -4 -10   3   62.19    3.20
  -4  10   3   64.79    3.30
   4  10  -3   66.79    3.00
  -4  10   3   66.79    3.00
  -2 -10   3  233.68    7.90
  -2 -10   3  228.28    7.80
   2 -10  -3  231.58    8.30
  -2 -10   3  225.68    8.00
  -2  10   3  246.78    7.40
   2  10  -3  236.98    7.90
  -2  10   3  242.48    7.30
  -2  10   3  226.38    7.80
   2  10  -3  238.88    8.00
   0 -10   3   50.39    2.60
   0 -10   3   52.39    2.70
   0 -10  -3   53.19    2.70
   0 -10   3   52.79    2.90
   0  10   3   53.79    2.60
   0  10   3   47.40    2.00
   0  10   3   54.19    1.80
   0  10  -3   49.80    2.70
   0  10  -3   46.80    2.50
  -2 -10  -3  349.17   11.70
   2 -10   3  358.16   11.70
   2 -10   3  377.76   12.20
   2 -10   3  374.86   12.30
  -2  10  -3  380.86   12.20
  -2  10  -3  358.86   12.10
   4 -10   3    2.20    0.80
  -4 -10  -3    3.30    0.70
   4 -10   3    4.20    1.20
   4 -10   3    4.10    0.90
   4  10   3    2.80    0.70
  -4  10  -3    3.10    1.00
   4  10   3    2.80    0.50
  -4  10  -3    3.30    1.00
   6 -10   3  451.95   15.10
   6 -10   3  439.46   13.70
   6  10   3  418.56   13.30
  -6  10  -3  418.96   16.40
  -6  10  -3  420.66   14.80
   6  10   3  434.56   13.60
   8 -10   3   16.20    2.60
   8  10   3   13.50    2.30
  -8  10  -3   13.60    2.20
   8  10   3   13.30    1.60
   8  10   3   13.90    1.60
  10 -10   3  172.88    8.20
  10  10   3  167.48    8.10
 -10  10  -3  159.38    7.60
  12 -10   3    2.30    1.40
 -12  10  -3    1.60    1.20
  12  10   3    3.20    1.50
  15 -11  -3   65.19    4.10
  15 -11  -3   65.49    4.40
  15 -11  -3   58.99    4.10
 -15  11   3   63.89    4.50
  15  11  -3   63.79    4.10
  13 -11  -3   55.89    3.90
  13 -11  -3   54.49    3.80
  13 -11  -3   57.49    3.60
  13  11  -3   57.19    3.60
 -13  11   3   59.39    4.20
 -13  11   3   60.79    4.30
  11 -11  -3  238.58    9.30
  11 -11  -3  231.88    9.40
  11 -11  -3  234.48    9.00
 -11  11   3  233.48    9.60
  11  11  -3  250.67    8.90
 -11  11   3  244.78    9.90
   9 -11  -3   15.40    2.00
   9 -11  -3    9.90    1.70
  -9  11   3   12.30    1.90
   9  11  -3   11.20    1.60
   9  11  -3   13.50    1.40
  -9  11   3   13.60    2.10
   7 -11  -3  946.81   29.40
   7 -11  -3  959.00   28.70
  -7  11   3  914.31   29.00
   7  11  -3  965.00   28.40
  -7  11   3  948.81   29.40
   5 -11  -3  172.48    6.10
   5 -11  -3  167.78    6.80
   5  11  -3  166.08    6.00
  -5  11   3  158.58    6.60
  -5  11   3  161.58    6.20
   3 -11  -3 1328.57   40.00
  -3 -11   3 1368.16   39.40
  -3 -11   3 1346.77   39.70
  -3  11   3 1393.56   39.10
   3  11  -3 1327.77   39.50
   3  11  -3 1365.46   39.40
  -3  11   3 1283.57   39.60
  -1 -11   3  115.59    4.80
   1 -11  -3  125.79    5.10
  -1 -11   3  123.19    4.90
  -1  11   3  131.09    4.60
   1  11  -3  124.89    4.90
   1  11  -3  125.29    4.90
  -1  11   3  121.29    4.50
  -1  11   3  128.09    4.00
   1 -11   3  798.02   23.70
   1 -11   3  768.42   23.30
  -1 -11  -3  767.72   23.50
   1 -11   3  812.02   24.10
  -1  11  -3  760.62   23.50
   1  11   3  801.72   23.60
  -1  11  -3  785.02   23.60
   1  11   3  686.83   22.30
   3 -11   3   64.39    3.00
  -3 -11  -3   66.59    3.10
   3 -11   3   66.69    3.60
   3 -11   3   66.09    3.60
  -3  11  -3   64.19    3.60
  -3  11  -3   62.99    3.50
   5 -11   3  166.18    6.10
   5 -11   3  170.88    7.20
   5 -11   3  165.78    6.80
   5  11   3  170.48    6.10
   5  11   3  159.68    5.30
  -5  11  -3  165.58    7.00
  -5  11  -3  167.28    7.10
   5  11   3  166.18    5.60
   7 -11   3  196.08    8.30
   7  11   3  175.88    6.70
  -7  11  -3  178.68    7.90
   7  11   3  189.88    6.90
   9 -11   3   32.30    3.80
   9  11   3   27.80    3.50
  -9  11  -3   25.10    3.20
  11 -11   3  447.26   16.20
 -11  11  -3  395.26   15.20
  11  11   3  407.26   15.70
  16 -12  -3    8.30    1.80
  16 -12  -3   12.50    2.20
  16 -12  -3   10.60    2.10
 -16  12   3   12.70    2.40
  16  12  -3    7.90    1.80
  14 -12  -3  120.99    6.10
  14 -12  -3  120.39    6.10
  14 -12  -3  121.89    5.90
  14  12  -3  115.09    5.80
 -14  12   3  108.79    6.20
  12 -12  -3   35.10    2.80
  12 -12  -3   27.00    2.70
  12 -12  -3   26.80    2.60
 -12  12   3   41.70    3.30
  12  12  -3   34.90    2.70
 -12  12   3   30.40    3.00
  10 -12  -3   14.60    2.20
  10 -12  -3   19.40    2.00
  10  12  -3   13.80    1.60
 -10  12   3   13.50    2.20
 -10  12   3   13.80    2.20
  10  12  -3   12.90    1.80
   8 -12  -3   39.90    2.60
   8 -12  -3   39.30    2.90
   8  12  -3   34.50    2.40
  -8  12   3   31.40    2.70
   8  12  -3   35.70    2.30
  -8  12   3   37.30    3.00
   6 -12  -3   21.00    1.60
   6 -12  -3   19.10    2.30
  -6  12   3   20.30    1.80
  -6  12   3   17.40    2.00
   6  12  -3   19.70    1.60
   4 -12  -3   13.70    1.80
  -4 -12   3   15.10    1.30
  -4  12   3   14.10    1.30
  -4  12   3   13.10    1.50
   4  12  -3   15.00    1.40
   4  12  -3   16.20    1.40
   2 -12  -3  116.09    5.10
  -2 -12   3  123.59    4.90
  -2 -12   3  113.99    4.60
  -2  12   3  117.19    4.70
   2  12  -3  123.49    4.80
  -2  12   3  118.29    4.10
   2  12  -3  115.39    4.80
   0 -12   3   86.79    3.80
   0 -12  -3   82.29    3.90
   0 -12   3   81.59    3.70
   0 -12   3   77.49    4.10
   0  12   3   84.29    3.60
   0  12   3   77.59    3.20
   0  12  -3   86.59    3.90
   0  12  -3   87.69    3.90
   2 -12   3  100.69    4.80
   2 -12   3   96.29    4.10
  -2 -12  -3   92.59    4.20
   2 -12   3  106.09    4.60
  -2  12  -3   93.89    4.50
  -2  12  -3   96.39    4.50
   4 -12   3  264.47    9.80
  -4 -12  -3  260.37    9.00
   4 -12   3  263.97    9.90
   4 -12   3  258.47    8.80
  -4  12  -3  267.77    9.90
   4  12   3  259.07    8.80
  -4  12  -3  254.77    9.70
   6 -12   3   97.29    5.30
  -6  12  -3   99.29    5.30
  -6  12  -3   90.89    7.10
   6  12   3   99.69    3.90
   6  12   3  107.69    4.40
   8 -12   3  111.29    6.10
  -8  12  -3  111.89    6.00
   8  12   3  112.79    6.20
  10 -12   3   16.80    2.70
  10  12   3   14.90    2.70
 -10  12  -3   17.20    2.70
  15 -13  -3    2.60    1.10
  15 -13  -3    3.20    1.20
  15  13  -3    1.90    1.30
 -15  13   3    2.50    1.30
  13 -13  -3   22.60    2.40
  13 -13  -3   24.50    2.70
  13  13  -3   19.30    2.40
 -13  13   3   24.90    3.20
 -13  13   3   22.30    3.00
  11 -13  -3    2.80    1.00
  11 -13  -3    3.80    1.40
  11  13  -3    2.90    1.10
  11  13  -3    3.30    1.00
 -11  13   3    4.90    1.50
 -11  13   3    5.60    1.60
   9 -13  -3   43.40    2.90
   9 -13  -3   48.50    3.40
   9  13  -3   46.60    3.00
   9  13  -3   48.10    2.80
  -9  13   3   38.00    3.10
  -9  13   3   42.80    3.40
   7 -13  -3    1.90    0.90
   7 -13  -3    1.20    0.70
  -7  13   3    1.00    0.70
   7  13  -3    1.70    0.70
  -7  13   3    2.10    1.00
   5 -13  -3   52.89    3.40
  -5  13   3   51.49    3.30
  -5  13   3   55.39    3.00
   5  13  -3   51.49    2.80
   5  13  -3   55.39    2.70
  -3 -13   3   24.40    1.70
   3 -13  -3   27.60    2.30
  -3  13   3   25.20    2.00
  -3  13   3   26.10    1.60
   3  13  -3   25.70    1.80
   3  13  -3   23.80    1.90
  -1 -13   3    1.00    0.60
   1 -13  -3    0.70    0.70
  -1  13   3    7.50    1.00
   1  13  -3    7.90    1.20
   1  13  -3    1.30    0.70
   1 -13   3    5.30    1.30
   1 -13   3    7.30    1.20
   1 -13   3    4.50    1.00
  -1 -13  -3    4.00    1.00
   1  13   3    2.50    0.50
  -1  13  -3    2.40    0.90
  -1  13  -3    2.10    0.80
   1  13   3    4.10    1.00
   3 -13   3    2.10    0.90
   3 -13   3    2.00    1.00
  -3  13  -3    2.60    1.00
  -3  13  -3    0.20    0.60
   5 -13   3    0.70    0.80
   5 -13   3    0.60    0.80
  -5  13  -3    0.50    0.90
   5  13   3    0.10    0.60
  -5  13  -3    0.20    0.80
   7 -13   3    5.30    1.50
   7  13   3    6.30    1.60
  -7  13  -3    5.80    1.70
   9 -13   3    0.50    1.00
   9  13   3    1.70    1.20
  -9  13  -3    2.10    1.40
  11 -13   3   19.10    3.00
 -11  13  -3   15.30    2.80
  11  13   3   21.20    3.20
  14 -14  -3  215.28    9.50
  14 -14  -3  229.58    9.40
  14  14  -3  214.88    8.80
  14  14  -3  224.58    9.30
 -14  14   3  243.18   10.00
  12 -14  -3    0.90    0.70
  12 -14  -3    1.40    1.10
  12  14  -3    1.30    0.80
 -12  14   3    4.10    1.40
 -12  14   3    0.60    1.00
  12  14  -3    2.90    1.20
  10 -14  -3  463.65   15.20
  10 -14  -3  436.96   15.80
 -10  14   3  434.66   15.70
  10  14  -3  450.75   15.10
 -10  14   3  436.06   16.10
  10  14  -3  440.06   14.60
   8 -14  -3    0.10    0.80
   8  14  -3    0.30    0.60
  -8  14   3    1.90    1.10
   8  14  -3    1.20    0.80
  -8  14   3    0.60    0.90
   6 -14  -3  280.07   10.60
   6  14  -3  274.57    9.50
  -6  14   3  255.27    9.70
   6  14  -3  270.37    9.20
  -6  14   3  282.47   10.40
   4 -14  -3   91.99    4.80
   4  14  -3   90.39    4.00
   4  14  -3   87.99    4.10
  -4  14   3   99.09    4.60
  -4  14   3   92.69    4.00
  -2 -14   3   18.00    1.50
   2 -14  -3   16.90    2.10
  -2  14   3   18.30    1.20
   2  14  -3   16.20    1.70
   2  14  -3   17.30    1.70
  -2  14   3   17.00    1.60
   0 -14   3  556.84   18.00
   0 -14   3  544.65   17.00
   0 -14  -3  536.25   17.40
   0  14  -3  541.55   17.30
   0  14   3  504.15   16.30
   0  14  -3  525.05   17.10
   2 -14   3    5.00    1.10
  -2 -14  -3    4.70    1.20
   2 -14   3    4.20    1.40
  -2  14  -3    3.00    1.10
   2  14   3    5.10    1.20
  -2  14  -3    5.90    1.40
   4 -14   3  404.46   14.40
  -4 -14  -3  392.56   13.40
   4 -14   3  421.16   14.20
  -4  14  -3  412.86   14.40
   4  14   3  396.26   13.10
  -4  14  -3  394.76   14.20
   6 -14   3    3.80    1.30
  -6  14  -3    5.20    1.60
   6  14   3    6.50    1.60
   8 -14   3  304.07   12.10
  -8  14  -3  304.77   12.10
   8  14   3  301.37   12.30
  10 -14   3    3.30    1.30
 -10  14  -3    3.20    1.50
  10  14   3    1.90    1.10
  13 -15  -3   40.10    3.50
  13 -15  -3   40.90    3.20
 -13  15   3   43.30    3.70
  13  15  -3   37.90    3.20
  13  15  -3   38.30    2.90
 -13  15   3   41.40    3.80
  11 -15  -3    1.70    1.10
  11  15  -3    1.70    0.80
 -11  15   3    2.10    1.10
 -11  15   3    2.30    1.30
  11  15  -3    0.30    0.90
   9 -15  -3  228.18    9.70
  -9  15   3  232.18    9.40
   9  15  -3  225.48    8.50
   9  15  -3  236.18    9.00
  -9  15   3  233.48    9.80
   7 -15  -3   49.30    3.60
   7  15  -3   45.70    2.90
   7  15  -3   48.40    2.70
  -7  15   3   51.69    3.60
  -7  15   3   44.40    3.10
   5 -15  -3  307.87   11.50
  -5  15   3  295.67   11.10
   5  15  -3  300.67   10.20
  -5  15   3  296.67   10.40
   5  15  -3  312.27   10.50
   3 -15  -3   49.80    3.40
   3  15  -3   53.39    3.10
  -3  15   3   49.50    3.10
  -3  15   3   54.79    2.50
   3  15  -3   49.00    2.90
   1 -15  -3  350.16   12.40
  -1 -15   3  344.97   11.60
  -1  15   3  340.87   11.50
   1  15  -3  358.96   12.10
   1  15  -3  352.46   11.90
  -1 -15  -3    1.60    0.80
   1 -15   3    0.20    0.90
   1 -15   3    1.20    0.60
  -1  15  -3    3.80    1.10
   1  15   3    0.70    0.40
  -1  15  -3    0.40    0.80
  -3 -15  -3  127.99    5.60
   3 -15   3  126.89    6.30
   3 -15   3  122.39    5.80
  -3  15  -3  125.49    6.10
  -3  15  -3  129.69    6.10
   5 -15   3   79.09    4.60
   5 -15   3   83.49    4.80
  -5  15  -3   72.19    4.60
  -5  15  -3   72.39    4.60
   5  15   3   76.29    4.50
   5  15   3   71.89    3.80
   7 -15   3   43.70    3.60
   7  15   3   44.30    3.60
  -7  15  -3   45.90    3.80
   9 -15   3  171.58    8.20
   9  15   3  162.68    8.20
  -9  15  -3  160.28    8.00
  12 -16  -3    9.60    2.00
 -12  16   3    9.60    2.10
 -12  16   3    9.50    2.00
  12  16  -3   15.70    2.40
  12  16  -3    8.60    1.60
  10 -16  -3   45.50    3.80
 -10  16   3   48.80    3.90
  10  16  -3   46.00    2.60
  10  16  -3   44.40    3.30
 -10  16   3   48.30    3.60
  10  16  -3   42.30    2.90
   8 -16  -3    1.60    1.10
   8  16  -3    1.60    0.80
   8  16  -3    1.00    0.90
  -8  16   3    1.90    1.00
  -8  16   3    0.00    0.80
   8  16  -3    2.20    0.80
   6 -16  -3   26.60    2.80
  -6  16   3   29.60    2.70
   6  16  -3   29.00    2.10
   6  16  -3   29.00    2.20
  -6  16   3   24.20    2.20
   4 -16  -3    2.40    1.20
   4  16  -3    1.80    0.90
  -4  16   3    2.40    0.70
   4  16  -3    2.10    0.90
  -4  16   3    3.20    1.00
   2 -16  -3   72.59    4.40
  -2  16   3   75.09    3.90
   2  16  -3   79.29    4.10
   2  16  -3   80.39    4.00
   0 -16  -3   12.10    1.90
   0 -16   3   16.00    1.60
   0  16   3   12.40    1.30
   0  16  -3   13.10    1.90
   0  16  -3   12.80    1.90
   2 -16   3   45.00    3.00
  -2 -16  -3   46.80    3.10
   2 -16   3   45.20    3.60
  -2  16  -3   43.30    3.30
  -2  16  -3   47.60    3.40
   2  16   3   46.70    2.00
   4 -16   3    3.50    1.30
  -4 -16  -3    2.80    0.90
   4 -16   3    4.10    1.60
  -4  16  -3    1.80    1.20
  -4  16  -3    2.30    1.20
   4  16   3    3.70    1.00
   6 -16   3   81.09    4.80
   6  16   3   72.49    4.70
  -6  16  -3   81.89    5.20
   8 -16   3    1.50    0.90
  -8  16  -3    2.60    1.50
   8  16   3    3.50    1.20
  11 -17  -3    5.80    1.70
  11  17  -3    3.30    1.10
  11  17  -3    5.70    1.50
 -11  17   3    7.40    1.70
 -11  17   3    3.60    1.50
   9 -17  -3   24.70    3.30
   9  17  -3   15.30    2.10
   9  17  -3   20.20    1.70
   9  17  -3   18.70    2.00
  -9  17   3   18.30    2.50
  -9  17   3   17.80    2.70
   7 -17  -3    8.00    1.80
   7  17  -3   10.10    1.60
   7  17  -3   11.00    1.50
  -7  17   3    9.40    1.70
  -7  17   3   12.10    2.10
   5 -17  -3   34.00    3.10
   5  17  -3   30.50    2.50
  -5  17   3   32.00    2.20
   5  17  -3   30.40    2.30
  -5  17   3   29.80    2.70
   3 -17  -3  106.59    5.70
   3  17  -3  112.29    5.00
  -3  17   3  118.89    5.40
   3  17  -3  102.69    5.10
   1 -17  -3    2.30    1.10
   1  17  -3    0.50    0.70
   1  17  -3    1.20    0.90
  -1  17   3    1.40    0.70
  -1 -17  -3   20.40    2.20
  -1  17  -3   15.90    2.20
   1  17   3   20.50    1.50
  -1  17  -3   20.10    2.30
   3 -17   3    7.00    1.80
  -3 -17  -3    4.20    1.20
   3 -17   3    5.20    1.30
  -3  17  -3    3.70    1.40
  -3  17  -3    5.80    1.60
   5 -17   3    1.90    0.90
  -5  17  -3    2.80    1.30
  -5  17  -3    1.10    1.30
   7 -17   3   31.00    3.00
  -7  17  -3   29.40    3.70
  10 -18  -3    3.60    1.40
 -10  18   3    4.80    1.70
 -10  18   3    6.90    1.60
  10  18  -3    4.50    1.40
  10  18  -3    4.30    1.20
   8 -18  -3  209.38    9.60
   8  18  -3  219.08    8.30
  -8  18   3  214.58    9.50
  -8  18   3  206.28    8.60
   8  18  -3  213.88    8.70
   6 -18  -3   62.89    4.50
  -6  18   3   61.09    3.50
   6  18  -3   68.89    3.80
  -6  18   3   63.19    4.20
   6  18  -3   56.59    3.20
   4 -18  -3  130.99    6.80
   4  18  -3  133.39    5.70
   4  18  -3  131.09    5.90
  -4  18   3  134.89    6.30
   2 -18  -3  156.48    7.40
   2  18  -3  158.48    6.80
  -2  18   3  159.88    6.60
   2  18  -3  146.19    6.50
   0 -18  -3   13.40    2.20
   0  18  -3   14.30    2.20
   0  18   3   17.40    1.60
   0  18  -3   15.20    2.20
  -2 -18  -3  258.87    9.90
  -2  18  -3  261.67   10.30
   2  18   3  229.68    7.90
  -2  18  -3  251.17   10.10
  -4  18  -3    1.50    1.30
  -4  18  -3    2.30    1.30
   7 -19  -3   18.90    3.10
  -7  19   3   12.40    2.30
   7  19  -3   14.90    2.00
  -7  19   3   12.00    2.20
   5 -19  -3    5.90    1.70
   5  19  -3    3.30    1.10
   5  19  -3    2.20    1.00
  -5  19   3    1.90    1.10
   3 -19  -3    8.00    1.90
   3  19  -3    4.30    1.30
  -3  19   3    5.10    1.30
   3  19  -3    5.70    1.30
   1 -19  -3    5.90    1.60
   1  19  -3    8.80    1.70
   1  19  -3    4.90    1.40
  -1  19   3    5.80    1.20
  -1 -19  -3   20.50    2.70
  -1  19  -3   16.60    2.40
   1  19   3   17.40    1.50
  -1  19  -3   19.50    2.60
  -3 -19  -3    2.00    0.90
  -3  19  -3    0.70    1.20
  -3  19  -3    0.00    0.90
   4 -20  -3   60.39    4.50
   4  20  -3   67.49    4.10
  -4  20   3   67.49    4.30
   4  20  -3   69.99    3.90
   2 -20  -3   14.00    2.40
  -2  20   3   14.20    2.00
   2  20  -3   16.00    2.30
   2  20  -3   16.30    2.40
   0 -20  -3    3.00    1.40
   0  20  -3    5.10    1.50
   0  20  -3    3.30    1.30
   0  20   3    3.80    1.00
  18   0  -4  102.79    6.20
  18   0  -4  101.99    5.40
  18   0  -4  107.59    5.60
  16   0  -4  654.93   22.20
 -16   0   4  631.94   21.40
  16   0  -4  684.83   21.30
  14   0  -4   87.59    4.70
 -14   0   4   87.29    4.40
  14   0  -4   86.49    4.30
  12   0  -4  838.02   26.10
 -12   0   4  831.12   25.80
  12   0  -4  859.11   25.70
  10   0  -4 1330.07   39.40
 -10   0   4 1377.06   39.70
  10   0  -4 1294.67   39.80
 -10   0   4 1384.56   40.10
  -8   0   4  824.32   24.90
  -8   0   4  786.62   24.20
   8   0  -4  835.32   24.30
  -8   0   4  844.52   24.60
  -6   0   4 2071.79   59.29
  -6   0   4 1975.20   58.69
   6   0  -4 2133.79   58.99
  -6   0   4 2093.79   58.99
   6   0  -4 1968.40   59.29
  -4   0   4  334.17   10.80
  -4   0   4  337.17   10.70
  -4   0   4  340.57   11.00
   4   0  -4  365.96   10.80
   4   0  -4  363.76   10.30
  -2   0   4 9463.35  268.47
  -2   0   4 9999.00  271.37
  -2   0   4 8911.11  268.47
  -2   0   4 9361.26  269.17
   2   0  -4 8926.41  268.07
   0   0   4  111.39    4.40
   0   0   4  113.49    4.40
   0   0   4  117.99    4.30
   0   0   4  126.69    4.40
   0   0  -4  118.79    4.20
   2   0   4 6629.14  177.78
   2   0   4 6381.16  181.58
  -2   0  -4 6280.87  180.08
   2   0   4 5867.71  179.28
   2   0   4 6379.16  181.18
   2   0   4 5782.92  180.38
  -4   0  -4  483.05   14.80
   4   0   4  439.36   15.00
   4   0   4  471.35   14.10
   4   0   4  478.15   15.10
   4   0   4  492.65   14.90
   4   0   4  472.85   14.80
   6   0   4 1868.31   56.59
   6   0   4 1849.21   56.39
  -6   0  -4 1928.01   56.29
   6   0   4 2053.79   55.69
   6   0   4 1936.61   56.79
   8   0   4  822.02   25.90
   8   0   4  810.42   25.20
   8   0   4  772.52   25.20
  10   0   4  455.25   16.90
  10   0   4  513.35   18.10
  10   0   4  523.45   17.00
  12   0   4  489.15   16.50
  12   0   4  474.55   17.80
  12   0   4  454.95   16.70
  19  -1  -4    0.30    1.00
  19  -1  -4    0.00    0.90
  19  -1  -4    0.10    0.80
  19   1  -4    0.70    1.00
  19   1  -4    0.90    1.00
  19   1  -4    1.20    1.00
  17  -1  -4   13.90    2.10
  17  -1  -4   10.50    2.10
  17  -1  -4   11.00    1.90
  17   1  -4   10.40    2.10
 -17   1   4   12.80    2.10
  17   1  -4   16.20    2.30
  15  -1  -4   95.49    5.40
  15  -1  -4  103.19    4.90
 -15  -1   4  107.79    5.00
  15   1  -4  103.09    4.90
  15   1  -4   96.19    5.30
 -15   1   4  102.59    5.10
  13  -1  -4   60.19    3.70
  13  -1  -4   58.99    3.30
 -13  -1   4   61.99    3.30
  13   1  -4   58.19    3.20
 -13   1   4   58.59    3.40
  13   1  -4   66.19    3.70
  11  -1  -4   33.00    2.30
 -11  -1   4   35.90    2.20
  11  -1  -4   28.90    2.00
  11   1  -4   28.80    2.00
 -11   1   4   40.70    2.40
  11   1  -4   26.10    2.10
 -11   1   4   28.20    2.20
  -9  -1   4  356.56   11.60
   9  -1  -4  373.26   11.90
   9  -1  -4  351.46   11.50
  -9  -1   4  372.06   12.00
  -9   1   4  368.66   11.70
   9   1  -4  364.06   11.80
   9   1  -4  356.56   11.40
  -9   1   4  365.66   12.10
  -7  -1   4  214.08    7.30
  -7  -1   4  224.78    7.20
  -7  -1   4  222.68    7.60
  -7   1   4  222.88    7.70
  -7   1   4  216.58    7.00
   7   1  -4  219.48    7.10
  -7   1   4  220.68    7.40
  -5  -1   4  369.76   11.90
  -5  -1   4  406.06   12.00
   5  -1  -4  368.86   11.60
   5  -1  -4  401.56   11.90
  -5   1   4  376.06   11.80
   5   1  -4  380.06   11.60
   5   1  -4  392.06   12.00
  -5   1   4  396.46   12.30
  -5   1   4  410.86   12.00
   3  -1  -4   61.59    1.80
  -3  -1   4   53.69    2.40
  -3  -1   4   59.49    2.40
  -3  -1   4   57.49    2.50
   3   1  -4   58.99    2.40
  -3   1   4   55.19    2.50
  -3   1   4   51.59    2.30
   3   1  -4   50.19    1.90
  -3   1   4   50.29    2.30
  -1  -1   4  283.67    9.10
   1  -1  -4  298.17    8.90
  -1  -1   4  273.77    9.20
   1  -1  -4  273.87    8.80
  -1  -1   4  286.47    9.10
  -1  -1   4  281.97    9.00
  -1   1   4  286.77    9.00
  -1   1   4  287.67    9.10
  -1   1   4  293.77    9.00
   1   1  -4  304.47    9.00
   1   1  -4  284.67    8.90
  -1   1   4  282.87    9.10
   1  -1   4  139.19    5.00
  -1  -1  -4  146.49    4.30
   1  -1   4  122.19    4.90
   1  -1   4  142.49    5.20
   1  -1   4  142.39    5.20
  -1  -1  -4  157.88    4.90
   1   1   4  133.29    5.10
  -1   1  -4  141.69    4.90
   1   1   4  140.09    5.00
   1   1   4  136.99    4.90
   1   1   4  141.89    4.90
   3  -1   4  116.39    4.60
   3  -1   4  129.09    4.00
   3  -1   4  115.99    4.60
   3  -1   4  118.29    4.80
  -3  -1  -4  123.39    4.50
   3  -1   4  115.69    4.80
   3   1   4  121.59    4.70
   3   1   4  120.79    4.50
   3   1   4  122.89    4.50
   3   1   4  125.39    3.90
   3   1   4  111.69    4.80
  -3   1  -4  118.69    4.50
   5  -1   4  333.77   11.00
  -5  -1  -4  328.87   10.70
   5  -1   4  322.67   11.20
   5  -1   4  324.57   10.20
   5  -1   4  320.97   11.00
   5   1   4  324.27   10.70
  -5   1  -4  325.07   10.80
   5   1   4  329.97   11.20
   5   1   4  326.77   10.10
   5   1   4  318.27   11.00
   7  -1   4   57.79    2.80
   7  -1   4   58.69    3.50
   7  -1   4   63.09    3.50
   7  -1   4   63.39    3.90
   7   1   4   62.29    3.50
   7   1   4   57.79    3.60
  -7   1  -4   60.19    3.70
   7   1   4   58.79    3.30
   9  -1   4   84.89    4.50
   9  -1   4   91.09    5.40
   9  -1   4   88.89    4.90
   9   1   4   92.49    4.80
   9   1   4   87.59    4.60
   9   1   4   96.69    5.40
  11  -1   4   28.30    2.60
  11  -1   4   23.10    3.00
  11  -1   4   28.90    3.30
  11   1   4   25.90    3.50
  11   1   4   25.00    2.50
  11   1   4   23.90    2.40
  13  -1   4   34.30    3.30
  13  -1   4   44.00    3.20
  13   1   4   34.20    3.10
  18  -2  -4    5.10    1.70
  18  -2  -4    3.20    1.20
  18  -2  -4    3.50    1.30
  18   2  -4    6.40    1.90
  18   2  -4    3.40    1.30
 -18   2   4    4.50    1.40
  16  -2  -4   70.79    4.00
  16  -2  -4   63.89    4.00
  16  -2  -4   68.19    4.60
  16   2  -4   68.39    4.00
 -16   2   4   64.29    4.10
  16   2  -4   63.89    4.30
  14  -2  -4   58.29    3.80
 -14  -2   4   58.19    3.30
  14  -2  -4   52.49    3.20
 -14   2   4   56.69    3.60
  14   2  -4   54.79    3.20
  14   2  -4   54.39    3.50
 -12  -2   4    3.40    0.90
  12  -2  -4    3.90    1.00
  12  -2  -4    3.10    1.10
 -12   2   4    4.40    1.10
  12   2  -4    4.90    1.00
  12   2  -4    7.30    1.40
 -10  -2   4   45.90    2.60
  10  -2  -4   46.10    2.50
 -10   2   4   42.80    2.70
  10   2  -4   50.69    2.80
 -10   2   4   56.19    3.10
  10   2  -4   58.69    2.70
   8  -2  -4  187.38    6.40
  -8  -2   4  191.38    6.50
  -8  -2   4  185.68    6.40
  -8  -2   4  193.78    6.80
   8  -2  -4  193.18    6.70
  -8   2   4  177.68    6.60
  -8   2   4  187.98    6.10
  -8   2   4  187.98    6.90
   8   2  -4  189.48    6.30
  -6  -2   4   61.59    2.90
   6  -2  -4   59.49    2.50
  -6  -2   4   63.69    2.70
  -6  -2   4   61.99    2.70
   6  -2  -4   64.09    2.60
   6   2  -4   59.79    2.40
  -6   2   4   63.19    2.50
  -6   2   4   64.69    2.80
   6   2  -4   65.19    2.70
  -6   2   4   63.49    2.90
  -4  -2   4  322.97   10.10
  -4  -2   4  321.37   10.30
  -4  -2   4  325.47   10.10
   4  -2  -4  335.07    9.50
  -4   2   4  309.57    9.80
   4   2  -4  326.77   10.10
  -4   2   4  324.97   10.30
  -4   2   4  315.17   10.00
   4   2  -4  313.17    9.60
  -2  -2   4  103.69    4.00
   2  -2  -4  105.89    3.80
  -2  -2   4  104.89    3.90
  -2  -2   4  102.69    3.90
  -2  -2   4  102.49    3.80
   2   2  -4  105.49    3.80
  -2   2   4   96.89    3.70
  -2   2   4  103.89    3.90
  -2   2   4  105.49    3.80
  -2   2   4  101.99    3.80
   0  -2   4  202.98    6.70
   0  -2   4  192.28    6.80
   0  -2  -4  205.08    6.40
   0  -2   4  205.08    6.80
   0  -2  -4  212.88    6.30
   0  -2   4  197.18    6.90
   0   2   4  191.38    6.80
   0   2   4  193.08    6.50
   0   2  -4  204.38    6.70
   0   2   4  211.58    6.60
   0   2  -4  200.48    6.60
   0   2   4  209.68    6.60
   0   2   4  193.88    6.70
  -2  -2  -4   19.70    1.20
   2  -2   4   17.80    1.40
   2  -2   4   16.20    1.40
   2  -2   4   16.20    1.30
   2   2   4   20.00    0.80
  -2   2  -4   19.10    1.30
  -2   2  -4   16.50    1.30
   2   2   4   17.00    1.20
   2   2   4   18.70    1.30
   2   2   4   16.10    1.30
   2   2   4   16.70    1.50
  -4  -2  -4  162.48    6.00
   4  -2   4  139.39    5.70
   4  -2   4  168.28    6.10
   4  -2   4  153.98    5.10
   4  -2   4  139.69    5.70
   4  -2   4  142.09    5.70
  -4   2  -4  147.79    5.60
   4   2   4  145.39    5.30
   4   2   4  130.89    5.70
   4   2   4  159.88    5.50
   4   2   4  141.49    5.50
   4   2   4  145.09    4.90
   6  -2   4   58.69    3.40
   6  -2   4   54.79    3.50
   6  -2   4   57.69    2.70
   6   2   4   57.79    3.00
  -6   2  -4   65.89    3.30
   6   2   4   59.99    3.30
   6   2   4   64.89    3.60
   8  -2   4   36.90    3.20
   8  -2   4   31.10    2.80
   8  -2   4   31.60    2.50
   8  -2   4   34.20    2.50
   8   2   4   35.70    2.80
   8   2   4   35.60    2.90
   8   2   4   39.40    2.60
  10  -2   4   83.59    5.40
  10  -2   4   77.99    4.90
  10  -2   4   80.79    4.30
  10   2   4   75.59    4.60
  10   2   4   86.99    5.30
  10   2   4   84.49    4.70
  12  -2   4    5.90    1.80
  12  -2   4    4.20    1.20
  12  -2   4    9.60    2.10
  12   2   4    2.70    1.50
  12   2   4    4.80    1.50
  19  -3  -4  126.89    6.40
  19  -3  -4  133.59    6.50
  19  -3  -4  127.59    7.20
  19   3  -4  132.69    6.50
  19   3  -4  136.39    7.20
 -19   3   4  110.79    6.60
  17  -3  -4   20.80    2.90
  17  -3  -4   18.00    2.50
  17  -3  -4   14.70    2.20
  17   3  -4   16.00    2.50
 -17   3   4   15.70    2.50
  17   3  -4   17.50    2.30
  15  -3  -4    9.10    1.90
  15  -3  -4   11.90    1.90
  15  -3  -4   10.00    1.80
 -15   3   4   11.60    2.00
  15   3  -4   13.90    1.90
  15   3  -4   11.00    1.90
  13  -3  -4  403.46   14.00
  13  -3  -4  389.96   13.70
 -13  -3   4  390.16   13.20
  13  -3  -4  408.76   13.40
  13   3  -4  395.46   13.20
  13   3  -4  407.56   13.70
 -13   3   4  401.66   13.90
  11  -3  -4   91.79    4.10
  11  -3  -4   92.89    4.50
 -11  -3   4   96.89    4.10
  11   3  -4   97.49    4.10
 -11   3   4  103.09    4.80
  11   3  -4   92.69    4.30
 -11   3   4   97.49    4.50
   9  -3  -4  995.20   28.70
   9  -3  -4  938.21   28.30
  -9  -3   4  933.71   28.30
  -9   3   4 1006.80   28.70
  -9   3   4  959.10   29.00
   9   3  -4  889.01   28.10
  -7  -3   4  166.98    6.10
  -7  -3   4  163.18    5.90
   7  -3  -4  165.28    5.70
   7  -3  -4  174.38    6.00
  -7  -3   4  168.48    5.90
   7   3  -4  166.68    5.60
  -7   3   4  166.38    5.90
  -7   3   4  169.28    6.20
  -7   3   4  166.98    5.40
  -5  -3   4  265.67    8.40
  -5  -3   4  259.77    8.50
   5  -3  -4  251.97    8.60
  -5  -3   4  253.87    8.30
   5  -3  -4  250.27    7.90
  -5   3   4  259.97    8.00
   5   3  -4  263.87    8.30
  -5   3   4  264.67    8.30
   5   3  -4  250.97    7.90
  -5   3   4  253.67    8.50
  -3  -3   4   67.69    2.90
   3  -3  -4   66.49    2.90
  -3  -3   4   70.59    2.90
  -3  -3   4   65.59    2.80
  -3  -3   4   66.89    2.90
  -3   3   4   66.19    2.60
  -3   3   4   71.69    2.70
  -3   3   4   69.39    2.90
   3   3  -4   66.09    2.80
  -1  -3   4  121.69    4.40
   1  -3  -4  119.99    4.20
  -1  -3   4  122.29    4.40
   1  -3  -4  121.49    4.00
  -1  -3   4  117.29    4.40
  -1  -3   4  120.49    4.50
   1   3  -4  113.49    4.20
  -1   3   4  117.39    4.10
  -1   3   4  121.29    4.10
  -1   3   4  115.99    4.30
  -1   3   4  115.69    4.10
  -1   3   4  118.09    4.30
   1   3  -4  118.69    4.30
  -1  -3  -4   39.40    1.50
  -1  -3  -4   38.00    1.70
   1  -3   4   35.90    2.10
   1  -3   4   39.60    2.10
   1  -3   4   38.30    2.20
   1  -3   4   37.30    2.10
   1   3   4   37.70    1.90
  -1   3  -4   38.80    2.00
   1   3   4   36.70    1.80
   1   3   4   35.60    1.80
   1   3   4   40.70    2.20
   1   3   4   38.20    1.80
  -1   3  -4   38.20    2.00
   3  -3   4  197.68    7.40
   3  -3   4  215.88    7.50
   3  -3   4  217.78    7.70
   3  -3   4  206.28    7.40
   3   3   4  214.08    6.50
   3   3   4  213.68    7.00
   3   3   4  207.08    6.90
  -3   3  -4  216.38    7.30
   3   3   4  203.88    7.10
   5  -3   4  287.87    8.90
   5  -3   4  267.67    9.80
   5  -3   4  274.67   10.00
   5  -3   4  271.47    9.50
  -5   3  -4  262.17    9.40
   5   3   4  277.97    9.40
   5   3   4  280.57    9.90
   5   3   4  271.97    9.00
   7  -3   4  188.28    7.90
   7  -3   4  189.08    8.10
   7  -3   4  194.48    7.40
   7  -3   4  193.88    6.90
   7   3   4  184.28    6.90
  -7   3  -4  183.68    7.40
   7   3   4  200.68    7.90
   7   3   4  193.98    7.60
   9  -3   4  289.37   11.90
   9  -3   4  312.27   11.20
   9  -3   4  320.27   12.60
   9   3   4  321.57   12.10
   9   3   4  325.57   11.80
  11  -3   4   37.20    3.70
  11  -3   4   35.30    2.80
  11  -3   4   33.20    3.30
  11   3   4   41.60    3.30
  11   3   4   38.80    3.60
  13  -3   4  137.99    6.50
  13  -3   4  155.68    7.80
  13   3   4  148.99    7.20
  18  -4  -4  274.87   10.90
  18  -4  -4  270.77   11.70
  18  -4  -4  279.07   10.70
  18   4  -4  284.67   10.90
  18   4  -4  272.87   11.40
  16  -4  -4   75.09    4.50
  16  -4  -4   79.69    4.40
  16  -4  -4   74.59    4.90
 -16   4   4   69.99    4.60
  16   4  -4   75.79    4.60
  16   4  -4   74.49    4.20
 -14  -4   4  870.91   28.50
  14  -4  -4  913.01   28.50
  14  -4  -4  912.81   27.50
  14  -4  -4  869.11   27.80
  14   4  -4  894.81   27.40
  14   4  -4  886.41   27.80
 -14   4   4  869.21   28.10
  12  -4  -4  276.87    9.70
  12  -4  -4  281.17   10.30
  12  -4  -4  271.87   10.10
 -12  -4   4  284.77    9.50
 -12   4   4  267.67   10.20
  12   4  -4  276.27    9.80
  12   4  -4  284.57    9.60
  10  -4  -4  265.47    9.40
  10  -4  -4  253.17    8.90
 -10  -4   4  249.88    8.80
  10  -4  -4  261.07    9.30
 -10   4   4  267.97    9.40
 -10   4   4  270.67    9.70
  10   4  -4  259.87    9.00
  10   4  -4  269.27    8.80
   8  -4  -4 1541.45   45.70
  -8  -4   4 1526.45   45.40
   8  -4  -4 1550.94   46.00
  -8  -4   4 1620.84   47.20
   8  -4  -4 1529.35   45.30
  -8  -4   4 1543.55   45.50
   8   4  -4 1569.64   45.20
  -8   4   4 1582.54   46.10
  -8   4   4 1596.34   45.80
  -6  -4   4  703.73   20.90
   6  -4  -4  670.73   21.10
  -6  -4   4  718.53   20.70
   6  -4  -4  690.93   20.40
   6  -4  -4  671.93   20.60
  -6  -4   4  672.63   20.70
   6   4  -4  694.53   20.30
  -6   4   4  660.83   20.60
  -6   4   4  695.43   21.00
  -6   4   4  696.23   20.10
   6   4  -4  711.33   20.70
  -4  -4   4 3489.85  103.39
  -4  -4   4 3757.62  105.79
   4  -4  -4 3137.09  101.89
   4  -4  -4 3829.82  102.59
  -4  -4   4 3685.53  102.69
  -4  -4   4 3408.86  101.79
  -4   4   4 3501.75  103.39
  -4   4   4 3639.34  106.29
  -4   4   4 3459.75  102.59
   4   4  -4 3731.73  103.69
  -2  -4   4  269.67    8.80
   2  -4  -4  273.07    8.60
  -2  -4   4  262.57    8.60
  -2  -4   4  264.37    8.70
  -2  -4   4  256.57    8.60
  -2   4   4  266.27    8.50
  -2   4   4  264.67    8.30
   2   4  -4  266.97    8.60
  -2   4   4  275.87    8.30
  -2   4   4  267.67    8.40
   0  -4   4 4183.58  118.99
   0  -4   4 3835.12  114.49
   0  -4   4 4043.60  118.09
   0  -4  -4 4312.97  114.89
   0  -4  -4 3910.91  115.99
   0  -4   4 4198.58  117.59
   0   4   4 3724.53  115.99
   0   4   4 3876.41  113.89
   0   4  -4 3850.51  115.19
   0   4   4 3904.31  115.09
   0   4   4 3872.51  116.39
   0   4   4 4242.98  115.69
   0   4   4 4151.88  116.29
   0   4  -4 4038.30  114.39
   2  -4   4  426.86   13.30
   2  -4   4  397.86   13.20
  -2  -4  -4  419.76   12.30
   2  -4   4  415.26   13.50
   2   4   4  408.86   12.80
  -2   4  -4  410.16   13.10
   2   4   4  417.86   12.70
   2   4   4  430.16   12.80
   2   4   4  417.76   12.20
   2   4   4  396.46   13.40
  -2   4  -4  434.06   13.30
   2   4   4  426.86   12.60
   4  -4   4 3039.50   85.19
   4  -4   4 2995.30   84.59
   4  -4   4 3009.40   84.99
   4   4   4 2773.52   83.79
   4   4   4 2720.53   84.89
   4   4   4 2974.30   84.19
   4   4   4 3031.30   83.79
  -4   4  -4 2903.21   84.59
   6  -4   4  329.07   10.80
   6  -4   4  348.77   12.00
   6  -4   4  327.97   11.30
   6  -4   4  349.17   12.20
   6   4   4  333.77   10.70
  -6   4  -4  328.47   11.50
   6   4   4  325.37   11.20
   6   4   4  321.77   11.90
   8  -4   4  947.21   30.90
   8  -4   4 1005.00   29.50
   8  -4   4  969.10   31.40
   8  -4   4  984.70   29.90
  -8   4  -4  942.31   30.10
   8   4   4  975.20   30.30
   8   4   4 1002.20   30.70
  10  -4   4  319.57   13.60
  10  -4   4  319.87   11.60
  10  -4   4  320.37   12.90
  10   4   4  348.47   12.60
  10   4   4  333.47   12.80
  12  -4   4  178.48    7.60
  12  -4   4  192.68    9.00
  12   4   4  177.28    8.70
  12   4   4  181.68    8.30
  19  -5  -4   18.80    3.00
  19  -5  -4   16.80    2.50
  19  -5  -4   17.00    2.40
  19   5  -4   16.90    2.80
  19   5  -4   13.90    2.30
 -19   5   4   16.70    2.60
  17  -5  -4    3.50    1.20
  17  -5  -4    5.70    1.50
  17  -5  -4    3.60    1.50
  17   5  -4    7.30    1.70
  17   5  -4    4.10    1.50
 -17   5   4    3.00    1.40
  15  -5  -4  135.19    6.00
  15  -5  -4  129.79    6.70
  15  -5  -4  129.99    6.20
  15   5  -4  129.99    5.90
  15   5  -4  131.79    6.20
 -15   5   4  129.99    6.50
 -13  -5   4   15.70    2.50
  13  -5  -4   13.90    1.80
  13  -5  -4   18.70    2.50
  13  -5  -4   16.90    2.10
  13   5  -4   15.40    1.90
 -13   5   4   14.00    2.10
  13   5  -4   17.70    1.80
  11  -5  -4  151.58    6.40
  11  -5  -4  143.19    5.80
 -11  -5   4  148.59    5.70
  11  -5  -4  137.39    6.20
  11   5  -4  158.78    6.00
 -11   5   4  161.18    6.80
  11   5  -4  152.18    5.80
 -11   5   4  146.49    6.30
   9  -5  -4   25.10    2.00
  -9  -5   4   21.40    1.50
   9  -5  -4   21.90    1.60
  -9   5   4   24.10    2.10
   9   5  -4   24.50    1.60
  -9   5   4   24.30    1.90
   7  -5  -4  427.76   13.90
   7  -5  -4  447.46   14.40
   7  -5  -4  436.36   13.60
  -7  -5   4  458.75   13.80
  -7  -5   4  443.06   13.90
  -7   5   4  418.16   13.90
   7   5  -4  449.16   13.90
  -7   5   4  457.15   14.40
  -7   5   4  469.55   13.10
   7   5  -4  430.06   13.50
  -5  -5   4  460.45   13.90
   5  -5  -4  458.65   13.30
   5  -5  -4  431.06   14.10
  -5  -5   4  436.86   13.80
  -5  -5   4  442.86   13.70
   5  -5  -4  439.06   13.60
  -5   5   4  447.26   13.20
  -5   5   4  439.26   13.60
   5   5  -4  423.66   13.30
  -5   5   4  464.95   14.00
   5   5  -4  446.86   13.80
  -3  -5   4   87.99    3.50
  -3  -5   4   87.59    3.40
   3  -5  -4   83.69    3.60
  -3  -5   4   87.59    3.50
  -3  -5   4   85.49    3.60
   3   5  -4   87.59    3.40
  -3   5   4   82.99    3.10
  -3   5   4   86.29    3.20
  -3   5   4   80.69    3.30
  -1  -5   4  109.69    4.40
  -1  -5   4  119.89    4.40
   1  -5  -4  116.99    4.20
  -1  -5   4  117.19    4.40
  -1  -5   4  119.59    4.60
  -1   5   4  114.29    4.20
   1   5  -4  113.29    4.30
  -1   5   4  111.09    3.90
  -1   5   4  109.59    4.10
  -1   5   4  118.79    3.90
   1   5  -4  110.59    4.30
   1  -5   4  353.76   11.30
   1  -5   4  365.16   11.60
   1  -5   4  336.47   11.20
  -1  -5  -4  348.87   10.70
   1  -5   4  369.46   11.50
   1   5   4  352.36   10.70
   1   5   4  328.47   11.30
   1   5   4  317.47   10.70
  -1   5  -4  355.86   11.20
   1   5   4  361.76   10.60
   1   5   4  340.77   10.70
  -1   5  -4  365.06   11.30
   1   5   4  368.46   10.30
   3  -5   4   26.00    2.00
   3  -5   4   27.00    1.90
   3  -5   4   29.50    2.20
  -3  -5  -4   31.60    1.80
   3  -5   4   27.80    2.00
   3   5   4   26.80    1.40
   3   5   4   24.70    1.60
   3   5   4   23.70    1.50
  -3   5  -4   26.00    1.90
  -3   5  -4   26.60    1.90
   3   5   4   27.10    1.30
   3   5   4   26.80    2.10
   5  -5   4  141.09    6.20
   5  -5   4  131.99    5.90
   5  -5   4  143.59    5.60
  -5   5  -4  137.59    5.70
   5   5   4  128.29    5.10
   5   5   4  129.59    5.90
   7  -5   4   63.69    4.20
   7  -5   4   61.89    4.00
   7  -5   4   55.29    3.00
   7  -5   4   55.79    3.20
   7   5   4   60.19    3.80
  -7   5  -4   59.59    3.60
   7   5   4   64.19    3.50
   9  -5   4   15.40    2.00
   9  -5   4   13.40    1.80
   9  -5   4   15.40    2.60
  -9   5  -4   13.40    2.10
   9   5   4   18.70    2.70
   9   5   4   14.50    2.20
  11  -5   4  114.69    5.30
  11  -5   4  108.09    6.40
  11   5   4  110.39    6.00
  11   5   4  108.79    6.20
  13  -5   4    0.50    1.10
  13   5   4    2.90    1.40
  18  -6  -4   77.89    4.70
  18  -6  -4   68.29    4.40
  18  -6  -4   71.59    5.10
  18   6  -4   68.69    4.40
  18   6  -4   72.19    4.80
 -18   6   4   83.99    5.20
  16  -6  -4  143.19    6.80
  16  -6  -4  160.18    7.70
  16  -6  -4  145.29    6.60
  16   6  -4  147.79    7.00
  16   6  -4  150.08    6.60
 -16   6   4  150.48    7.40
  14  -6  -4   46.30    3.60
  14  -6  -4   42.30    2.90
  14  -6  -4   43.70    3.20
  14   6  -4   42.20    3.00
 -14   6   4   42.60    3.40
  14   6  -4   38.50    2.80
  12  -6  -4  199.28    8.20
  12  -6  -4  198.38    7.50
  12  -6  -4  189.58    7.90
 -12   6   4  204.58    8.50
  12   6  -4  206.38    7.70
 -12   6   4  201.98    8.20
  12   6  -4  210.28    7.50
  10  -6  -4    5.50    1.30
  10  -6  -4    3.80    0.90
 -10  -6   4    4.00    0.80
  10  -6  -4    4.10    1.10
 -10   6   4    2.40    0.90
  10   6  -4    3.60    0.80
 -10   6   4    6.30    1.30
   8  -6  -4  334.67   11.00
   8  -6  -4  329.27   11.40
   8  -6  -4  323.27   10.60
  -8  -6   4  337.27   10.60
   8   6  -4  338.77   10.90
  -8   6   4  333.27   11.50
  -8   6   4  338.97   11.10
   8   6  -4  319.37   10.50
   6  -6  -4  136.29    5.00
   6  -6  -4  127.39    5.30
   6  -6  -4  129.69    4.70
  -6  -6   4  123.09    4.80
  -6  -6   4  130.59    5.10
  -6   6   4  139.79    5.00
  -6   6   4  137.19    5.30
   6   6  -4  123.69    4.60
   6   6  -4  133.39    5.00
  -6   6   4  145.49    4.20
  -4  -6   4   60.29    2.70
   4  -6  -4   52.79    2.80
  -4  -6   4   56.49    2.70
   4  -6  -4   55.89    2.40
  -4  -6   4   56.39    2.70
  -4  -6   4   52.99    2.50
  -4   6   4   55.19    2.60
   4   6  -4   54.59    2.60
  -4   6   4   55.59    2.40
  -4   6   4   57.39    2.20
  -2  -6   4  898.41   26.40
  -2  -6   4  903.11   26.50
  -2  -6   4  900.51   26.30
   2  -6  -4  887.01   26.30
  -2  -6   4  858.21   26.20
   2   6  -4  885.71   26.20
  -2   6   4  924.81   26.00
   2   6  -4  895.41   26.20
  -2   6   4  829.32   25.90
  -2   6   4  865.01   25.70
   0  -6   4   15.20    1.30
   0  -6  -4   15.00    1.10
   0   6  -4   13.60    1.30
   0   6   4   14.70    1.30
   0   6   4   13.20    1.00
   0   6  -4   14.60    1.30
   0   6   4   14.60    0.90
   0   6   4   14.20    0.90
   2  -6   4  934.51   27.90
   2  -6   4  935.31   28.10
  -2  -6  -4  926.91   26.90
   2  -6   4  914.71   27.80
   2  -6   4  892.11   27.60
   2   6   4  958.00   26.70
   2   6   4  879.51   27.90
  -2   6  -4  918.71   27.70
   2   6   4  952.40   26.90
   2   6   4  897.51   27.00
   2   6   4  912.11   26.80
  -2   6  -4  952.10   27.80
   4  -6   4   51.29    2.80
   4  -6   4   50.39    3.10
   4  -6   4   55.79    3.40
   4   6   4   58.99    3.40
  -4   6  -4   51.29    3.00
   4   6   4   53.39    2.50
   6  -6   4   29.60    2.20
   6  -6   4   29.90    2.70
   6  -6   4   27.30    2.60
  -6   6  -4   32.10    2.50
   6   6   4   26.50    2.60
   6   6   4   30.80    2.10
   8  -6   4  322.87   11.00
   8  -6   4  314.47   12.40
   8  -6   4  322.17   11.20
   8   6   4  321.47   12.20
   8   6   4  324.17   11.50
  -8   6  -4  313.87   11.70
  10  -6   4   16.50    2.80
  10  -6   4    9.50    1.60
  10   6   4   21.10    2.80
 -10   6  -4   11.60    2.10
  10   6   4    9.70    2.00
  12  -6   4  172.48    8.90
  12   6   4  196.88    8.70
  17  -7  -4   58.79    4.10
  17  -7  -4   61.89    3.90
  17  -7  -4   65.39    4.60
  17   7  -4   56.19    3.90
  17   7  -4   59.59    4.20
 -17   7   4   56.89    4.30
  15  -7  -4  110.69    5.70
  15  -7  -4  112.59    5.40
  15  -7  -4  116.29    6.20
  15   7  -4  116.99    5.70
  15   7  -4  121.79    5.60
 -15   7   4  109.89    6.10
  13  -7  -4   25.60    2.20
  13  -7  -4   22.70    2.30
  13  -7  -4   18.90    2.50
 -13   7   4   21.70    2.50
  13   7  -4   24.30    2.20
  13   7  -4   22.30    2.00
 -13   7   4   19.50    2.50
  11  -7  -4  263.87    9.10
  11  -7  -4  247.98    9.70
  11  -7  -4  262.37    9.70
 -11   7   4  254.77   10.10
  11   7  -4  260.97    9.00
  11   7  -4  262.17    9.10
 -11   7   4  253.77    9.80
   9  -7  -4    6.50    1.30
   9  -7  -4    8.70    1.40
  -9  -7   4   10.90    1.10
   9  -7  -4    8.30    1.20
   9   7  -4    7.30    1.10
  -9   7   4    7.30    1.40
  -9   7   4   10.20    1.50
   7  -7  -4  649.74   21.00
  -7  -7   4  695.03   20.30
   7  -7  -4  685.93   20.20
  -7  -7   4  675.23   20.60
   7  -7  -4  631.84   20.50
  -7   7   4  700.13   20.60
  -7   7   4  664.33   21.00
   7   7  -4  660.83   20.20
   7   7  -4  677.93   20.40
   5  -7  -4   43.30    2.10
  -5  -7   4   40.10    2.10
  -5  -7   4   37.70    2.30
  -5  -7   4   39.90    2.20
   5  -7  -4   36.70    2.40
  -5   7   4   43.10    2.40
  -5   7   4   40.50    1.60
   5   7  -4   41.40    2.20
  -5   7   4   39.30    2.00
  -3  -7   4  524.15   16.20
   3  -7  -4  494.55   15.60
   3  -7  -4  537.25   16.40
  -3  -7   4  522.85   16.10
  -3  -7   4  539.75   16.20
  -3   7   4  525.55   15.60
  -3   7   4  538.65   15.60
   3   7  -4  527.75   16.20
  -3   7   4  513.65   16.00
  -1  -7   4   36.30    2.20
   1  -7  -4   39.50    1.60
  -1  -7   4   39.00    2.30
  -1  -7   4   39.10    2.20
   1  -7  -4   40.10    2.10
  -1  -7   4   43.20    2.40
   1   7  -4   40.60    2.20
  -1   7   4   41.90    2.10
  -1   7   4   41.80    1.70
  -1   7   4   38.70    1.80
   1   7  -4   41.80    2.20
  -1   7   4   40.70    1.70
  -1  -7  -4   17.30    1.20
   1  -7   4   17.20    1.50
   1  -7   4   15.80    1.50
   1  -7   4   19.00    1.60
   1  -7   4   16.80    1.50
  -1   7  -4   16.00    1.40
   1   7   4   17.30    1.10
  -1   7  -4   18.10    1.50
   1   7   4   18.20    1.00
   1   7   4   16.00    1.50
   1   7   4   17.00    1.00
   1   7   4   16.30    1.00
   3  -7   4  190.98    8.00
   3  -7   4  197.88    6.90
   3  -7   4  191.18    7.30
  -3  -7  -4  189.98    6.20
   3   7   4  201.98    6.30
  -3   7  -4  184.48    7.00
   3   7   4  178.78    6.20
  -3   7  -4  194.58    7.20
   3   7   4  185.88    6.10
   3   7   4  171.48    7.30
   5  -7   4   80.79    3.70
   5  -7   4   72.49    4.20
   5   7   4   71.59    3.20
   5   7   4   72.59    4.20
  -5   7  -4   70.79    3.80
   7  -7   4  206.28    7.50
   7  -7   4  192.78    8.50
  -7   7  -4  194.58    8.00
   7   7   4  192.78    7.40
   7   7   4  191.68    8.40
   9  -7   4   20.80    2.00
   9  -7   4   19.40    2.90
  -9   7  -4   19.80    2.60
   9   7   4   23.80    2.50
   9   7   4   18.50    2.60
  11  -7   4  114.79    6.70
  11   7   4  121.59    6.50
  11   7   4  111.69    6.10
  18  -8  -4   99.19    5.60
  18  -8  -4  100.39    6.10
  18  -8  -4   94.59    5.40
 -18   8   4  108.49    6.30
  18   8  -4  104.89    5.70
  16  -8  -4   17.10    2.40
  16  -8  -4   23.80    3.00
  16  -8  -4   18.00    2.80
 -16   8   4   18.00    2.70
  16   8  -4   17.30    2.40
  16   8  -4   23.60    2.40
  14  -8  -4  134.49    6.50
  14  -8  -4  130.89    6.60
  14  -8  -4  138.39    6.10
  14   8  -4  141.99    6.10
 -14   8   4  131.49    6.70
  14   8  -4  133.69    6.10
  12  -8  -4  148.19    6.70
  12  -8  -4  150.28    6.30
  12  -8  -4  155.48    7.00
  12   8  -4  148.79    6.20
  12   8  -4  162.38    6.30
 -12   8   4  154.88    7.10
 -12   8   4  162.38    7.40
  10  -8  -4  412.46   13.90
  10  -8  -4  398.56   13.20
  10  -8  -4  398.76   14.00
 -10   8   4  406.86   14.00
  10   8  -4  409.76   13.10
   8  -8  -4  366.26   12.30
   8  -8  -4  363.16   11.90
  -8  -8   4  375.76   11.80
   8  -8  -4  368.86   12.80
  -8   8   4  375.86   12.90
   8   8  -4  369.96   12.10
  -8   8   4  375.16   12.40
   8   8  -4  368.06   11.90
   6  -8  -4  446.96   15.20
  -6  -8   4  456.85   14.40
   6  -8  -4  481.45   14.70
  -6  -8   4  467.75   14.90
   6   8  -4  486.05   14.70
  -6   8   4  467.25   14.60
  -6   8   4  459.95   15.10
  -4  -8   4  292.67    9.60
   4  -8  -4  281.67    9.30
  -4  -8   4  279.17    9.70
  -4  -8   4  290.67    9.50
   4  -8  -4  289.37    9.90
  -4   8   4  301.47    8.80
  -4   8   4  290.07    9.60
  -4   8   4  287.27    9.20
   4   8  -4  305.77    9.60
  -2  -8   4 1358.56   40.30
   2  -8  -4 1374.06   39.50
  -2  -8   4 1385.86   40.20
  -2  -8   4 1348.67   40.30
   2  -8  -4 1378.86   40.40
  -2   8   4 1442.06   39.80
  -2   8   4 1334.87   39.80
  -2   8   4 1386.96   39.50
   2   8  -4 1380.56   40.30
   2   8  -4 1342.47   40.20
   0  -8   4  352.16   11.40
   0  -8   4  335.67   11.50
   0  -8   4  350.46   11.40
   0  -8  -4  341.57   11.10
   0   8   4  351.06   10.50
   0   8   4  351.16   10.40
   0   8   4  368.46   11.30
   0   8  -4  333.07   11.30
   0   8  -4  357.26   11.50
   0   8   4  349.17   10.60
   2  -8   4  956.60   28.60
   2  -8   4  916.41   28.20
  -2  -8  -4  924.11   27.70
   2   8   4  948.71   27.30
   2   8   4  915.11   27.30
  -2   8  -4  918.41   28.30
   2   8   4  944.01   28.70
   2   8   4  947.91   27.20
  -2   8  -4  958.20   28.50
   2   8   4  974.20   27.40
   4  -8   4  195.18    7.20
   4  -8   4  192.28    7.80
   4   8   4  199.68    6.60
   4   8   4  196.28    8.00
  -4   8  -4  197.48    7.60
   6  -8   4  634.74   18.80
   6  -8   4  580.64   19.80
  -6   8  -4  586.64   19.30
   6   8   4  561.14   18.10
   6   8   4  581.24   19.80
   8  -8   4  130.59    6.90
   8  -8   4  135.19    5.70
  -8   8  -4  142.59    6.60
   8   8   4  123.79    6.70
   8   8   4  139.19    6.00
  10  -8   4  333.57   13.30
 -10   8  -4  322.87   12.30
  10   8   4  299.67   12.00
  10   8   4  330.77   12.90
  12  -8   4   73.99    5.40
  12   8   4   76.69    5.10
  17  -9  -4  174.08    8.00
  17  -9  -4  166.78    8.40
  17  -9  -4  193.18    8.00
  17   9  -4  182.28    8.00
 -17   9   4  171.98    8.50
  15  -9  -4    1.10    0.90
  15  -9  -4    1.80    1.10
  15  -9  -4    0.70    1.00
  15   9  -4    2.40    1.10
 -15   9   4    3.10    1.30
  13  -9  -4   33.00    2.60
  13  -9  -4   30.90    2.90
  13  -9  -4   29.20    2.80
 -13   9   4   35.40    3.20
 -13   9   4   31.30    3.10
  13   9  -4   35.20    2.60
  13   9  -4   35.40    2.70
  11  -9  -4  373.16   13.30
  11  -9  -4  364.36   13.20
  11  -9  -4  368.56   12.60
 -11   9   4  347.17   13.30
  11   9  -4  396.36   12.50
  11   9  -4  377.56   12.50
 -11   9   4  376.46   13.80
   9  -9  -4   97.29    4.60
   9  -9  -4   93.89    4.80
   9  -9  -4   97.89    4.20
  -9   9   4   92.39    5.00
   9   9  -4   99.09    4.20
   9   9  -4   96.69    4.30
  -9   9   4   98.89    4.80
   7  -9  -4  333.37   11.60
   7  -9  -4  315.97   11.10
  -7  -9   4  339.77   10.70
   7   9  -4  338.97   11.00
   7   9  -4  341.67   10.80
  -7   9   4  307.77   11.60
  -7   9   4  341.77   11.20
   5  -9  -4   98.99    4.10
  -5  -9   4  105.39    4.10
  -5  -9   4  106.89    4.50
  -5  -9   4   98.89    4.10
   5  -9  -4  103.19    4.70
  -5   9   4  104.19    4.60
   5   9  -4  104.49    4.30
  -5   9   4  103.99    4.10
  -3  -9   4  550.54   17.50
   3  -9  -4  541.55   17.00
  -3  -9   4  569.64   17.70
   3  -9  -4  567.54   17.80
  -3  -9   4  584.84   17.50
  -3   9   4  597.54   16.80
  -3   9   4  566.94   16.90
   3   9  -4  546.85   17.40
   3   9  -4  578.34   17.60
  -3   9   4  570.54   17.40
  -1  -9   4  182.28    6.60
  -1  -9   4  182.78    6.50
  -1  -9   4  175.38    6.50
   1  -9  -4  175.58    6.40
  -1   9   4  187.18    5.70
   1   9  -4  173.48    6.50
  -1   9   4  177.98    6.20
  -1   9   4  170.78    5.90
   1   9  -4  180.58    6.50
   1  -9   4   92.39    4.00
  -1  -9  -4   87.59    3.70
   1  -9   4   97.49    4.30
  -1   9  -4   89.59    4.10
   1   9   4   93.69    4.20
   1   9   4   90.79    3.30
  -1   9  -4   95.89    4.20
   1   9   4   89.59    3.00
   1   9   4   92.89    3.10
   3  -9   4  291.87    9.70
  -3  -9  -4  281.07    9.10
   3  -9   4  285.77   10.20
  -3   9  -4  260.77    9.80
  -3   9  -4  281.67   10.10
   3   9   4  285.17    9.60
   3   9   4  284.57   10.30
   3   9   4  281.17    8.70
   5  -9   4   22.50    2.30
   5  -9   4   20.80    1.90
  -5   9  -4   22.60    2.20
   5   9   4   21.40    1.50
   5   9   4   18.50    2.50
   7  -9   4  252.67   10.70
   7  -9   4  273.97    9.50
  -7   9  -4  256.87   10.20
   7   9   4  268.47   10.80
   7   9   4  267.17    9.40
   9  -9   4    6.60    1.90
   9   9   4    6.80    1.80
   9   9   4    6.30    1.50
  -9   9  -4    6.30    1.70
  11  -9   4  108.99    6.50
  11   9   4  105.29    6.20
 -11   9  -4   88.79    5.40
  16 -10  -4   57.59    4.00
  16 -10  -4   56.89    3.80
  16 -10  -4   59.79    4.30
  16  10  -4   56.69    3.90
 -16  10   4   46.30    4.00
  14 -10  -4  354.56   13.30
  14 -10  -4  346.17   12.80
  14 -10  -4  360.26   13.40
 -14  10   4  364.16   13.90
  14  10  -4  375.36   12.90
  12 -10  -4   24.70    2.50
  12 -10  -4   21.90    2.10
  12 -10  -4   23.10    2.40
 -12  10   4   21.00    2.80
 -12  10   4   17.30    2.60
  12  10  -4   19.30    2.20
  12  10  -4   17.90    1.80
  10 -10  -4  329.07   11.10
  10 -10  -4  317.67   11.60
  10 -10  -4  311.87   11.80
 -10  10   4  305.57   11.80
  10  10  -4  329.57   11.10
 -10  10   4  323.57   12.30
  10  10  -4  341.57   11.10
   8 -10  -4   22.40    2.00
   8 -10  -4   23.30    2.20
  -8  10   4   21.90    2.30
   8  10  -4   23.70    1.80
  -8  10   4   21.90    2.10
   8  10  -4   25.30    1.90
   6 -10  -4  196.68    7.80
   6 -10  -4  189.58    7.20
  -6  10   4  203.08    7.20
   6  10  -4  196.58    7.20
  -6  10   4  217.88    8.00
  -4 -10   4  333.07   10.50
   4 -10  -4  316.27   11.10
  -4 -10   4  312.27   10.60
  -4 -10   4  328.67   10.90
   4  10  -4  337.07   10.70
  -4  10   4  319.47   10.10
  -4  10   4  307.87   10.80
   4  10  -4  316.27   10.50
  -2 -10   4  212.08    7.60
  -2 -10   4  208.98    7.50
   2 -10  -4  206.18    7.60
  -2 -10   4  210.78    7.40
   2  10  -4  208.58    7.60
  -2  10   4  207.48    7.10
  -2  10   4  212.68    6.70
   2  10  -4  209.88    7.40
  -2  10   4  223.58    7.00
   0 -10   4  446.56   14.40
   0 -10   4  457.55   14.50
   0 -10  -4  436.96   14.10
   0 -10   4  425.96   14.20
   0  10   4  454.15   14.10
   0  10   4  458.25   13.00
   0  10  -4  434.66   14.30
   0  10  -4  433.56   14.30
   0  10   4  452.25   13.30
   2 -10   4   78.99    3.70
  -2 -10  -4   76.29    3.40
  -2  10  -4   73.49    3.80
   2  10   4   84.49    4.10
   2  10   4   74.39    2.70
  -2  10  -4   77.29    3.90
   2  10   4   73.89    2.80
   2  10   4   83.29    3.20
   4 -10   4  453.45   15.70
   4 -10   4  467.05   14.90
  -4  10  -4  468.65   15.50
   4  10   4  456.85   13.80
   4  10   4  449.36   15.80
   6 -10   4  236.48    8.40
   6 -10   4  226.98    9.50
   6  10   4  222.28    9.60
  -6  10  -4  229.38    9.30
   6  10   4  229.68    7.90
   8 -10   4   78.39    5.10
   8  10   4   71.99    4.00
  -8  10  -4   73.29    4.70
   8  10   4   74.39    4.90
  10 -10   4  166.08    8.40
  10  10   4  164.98    8.20
 -10  10  -4  150.08    7.50
  15 -11  -4   41.80    3.50
  15 -11  -4   43.60    3.20
  15 -11  -4   43.70    3.50
 -15  11   4   37.10    3.60
  15  11  -4   43.70    3.40
  13 -11  -4   21.60    2.20
  13 -11  -4   17.60    2.50
  13 -11  -4   17.20    2.40
 -13  11   4   18.80    2.80
  13  11  -4   18.90    2.30
 -13  11   4   22.10    3.10
  11 -11  -4   22.70    2.50
  11 -11  -4   25.10    2.20
  11 -11  -4   24.20    2.30
  11  11  -4   24.40    2.10
  11  11  -4   27.00    2.10
 -11  11   4   24.00    2.70
  11  11  -4   23.90    2.20
 -11  11   4   23.00    3.00
   9 -11  -4  100.89    5.20
   9 -11  -4  104.29    4.80
  -9  11   4   96.99    5.00
  -9  11   4   98.59    5.40
   9  11  -4  100.49    4.50
   9  11  -4   99.79    4.50
   7 -11  -4    8.50    1.30
   7 -11  -4   11.30    1.90
   7  11  -4   11.20    1.50
  -7  11   4    7.00    1.50
  -7  11   4    9.90    1.60
   5 -11  -4    7.90    1.40
  -5 -11   4    8.00    1.20
  -5 -11   4    6.90    1.20
   5  11  -4    6.10    1.10
  -5  11   4    9.30    1.20
   5  11  -4    6.10    1.10
  -5  11   4    8.00    1.40
  -3 -11   4    0.60    0.50
   3 -11  -4    0.20    0.60
  -3 -11   4    0.50    0.60
  -3 -11   4    1.70    0.80
  -3  11   4    1.10    0.60
   3  11  -4   -0.10    0.50
  -3  11   4    1.20    0.40
   3  11  -4    0.60    0.60
   1 -11  -4    7.30    1.20
  -1 -11   4    7.70    1.30
  -1 -11   4    9.20    1.30
  -1 -11   4    9.90    1.40
   1  11  -4   10.00    1.50
  -1  11   4   10.20    1.20
  -1  11   4    9.00    0.70
   1  11  -4    7.80    1.30
  -1  11   4   10.40    1.00
   1 -11   4    5.50    1.10
  -1 -11  -4    4.20    0.90
   1 -11   4    4.00    1.00
  -1  11  -4    4.90    1.10
   1  11   4    3.40    0.50
   1  11   4    3.40    0.50
  -1  11  -4    3.40    0.90
   1  11   4    3.80    1.00
   3 -11   4    6.10    1.40
   3 -11   4    7.20    1.30
  -3 -11  -4    8.80    1.20
   3  11   4    7.30    0.70
   3  11   4    5.20    1.30
  -3  11  -4    7.20    1.50
  -3  11  -4    7.30    1.40
   5 -11   4   22.90    2.00
   5 -11   4   25.60    2.60
   5  11   4   27.70    2.70
  -5  11  -4   26.10    2.60
   5  11   4   28.20    1.60
   7 -11   4    1.50    1.10
   7  11   4    2.00    1.20
  -7  11  -4    1.20    1.20
   7  11   4    0.60    0.70
   9 -11   4   34.00    3.50
  -9  11  -4   38.10    3.60
   9  11   4   47.60    4.00
   9  11   4   39.90    2.90
  16 -12  -4  134.39    6.90
  16 -12  -4  133.29    6.50
  16 -12  -4  126.79    6.70
  16  12  -4  146.09    6.80
 -16  12   4  131.99    7.20
  14 -12  -4    3.00    1.40
  14 -12  -4    1.60    1.00
  14 -12  -4    1.50    1.00
  14  12  -4   -0.50    0.90
 -14  12   4    0.00    1.00
 -14  12   4    0.10    1.10
  14  12  -4    0.50    0.80
  12 -12  -4  147.39    7.10
  12 -12  -4  156.38    6.90
 -12  12   4  144.99    7.30
  12  12  -4  149.88    6.50
  12  12  -4  155.48    6.50
  10 -12  -4    7.60    1.50
  10 -12  -4    6.90    1.60
  10  12  -4    7.40    1.40
 -10  12   4    3.80    1.40
 -10  12   4    9.20    2.00
  10  12  -4    7.90    1.40
   8 -12  -4  255.97    9.50
   8 -12  -4  250.57   10.20
  -8  12   4  277.57   10.70
  -8  12   4  270.07    9.90
   8  12  -4  282.17    9.50
   8  12  -4  266.07    9.50
   6 -12  -4  112.79    5.50
  -6  12   4  116.89    5.60
   6  12  -4  115.79    4.90
  -6  12   4  115.99    4.80
  -4 -12   4  166.68    6.50
   4 -12  -4  166.08    6.80
  -4 -12   4  162.78    6.20
  -4  12   4  156.98    5.70
   4  12  -4  165.48    6.30
   4  12  -4  161.18    6.20
  -4  12   4  162.48    6.50
  -2 -12   4  387.26   12.80
  -2 -12   4  376.06   12.90
   2 -12  -4  396.56   13.20
   2  12  -4  386.26   12.90
   2  12  -4  387.56   12.80
  -2  12   4  396.56   11.70
  -2  12   4  398.76   12.50
   0 -12   4    2.00    0.80
   0 -12  -4    3.60    0.90
   0 -12   4    1.50    0.80
   0  12   4    2.30    0.50
   0  12  -4    2.50    0.90
   0  12  -4    1.90    0.80
   0  12   4    4.00    0.90
   2 -12   4  392.96   13.30
  -2 -12  -4  384.96   12.50
   2 -12   4  385.16   12.60
  -2  12  -4  370.46   13.10
   2  12   4  375.76   11.40
   2  12   4  378.36   11.30
   2  12   4  384.66   13.10
  -2  12  -4  384.36   13.20
   4 -12   4   94.09    5.10
   4 -12   4   91.99    4.30
  -4  12  -4  101.19    5.20
   4  12   4   96.59    3.40
   4  12   4   96.09    5.20
   6 -12   4   43.10    3.50
  -6  12  -4   43.60    3.60
   6  12   4   42.70    2.30
   6  12   4   43.10    3.60
   8 -12   4  200.38    9.30
  -8  12  -4  211.38    9.20
   8  12   4  195.98    7.60
   8  12   4  200.88    9.30
  10 -12   4   10.40    2.30
 -10  12  -4   11.30    2.30
  10  12   4    6.90    1.90
  15 -13  -4  104.99    5.90
  15 -13  -4  100.29    5.60
  15  13  -4  100.69    5.40
  15  13  -4  111.89    5.80
 -15  13   4  104.59    6.20
  13 -13  -4   31.00    2.70
  13 -13  -4   30.20    3.00
 -13  13   4   31.80    3.30
 -13  13   4   34.90    3.30
  13  13  -4   25.30    2.40
  13  13  -4   34.00    2.80
  11 -13  -4   34.90    2.80
  11 -13  -4   33.10    3.10
 -11  13   4   39.70    3.60
  11  13  -4   34.70    2.80
  11  13  -4   35.80    2.70
 -11  13   4   35.40    3.20
   9 -13  -4  180.08    8.30
  -9  13   4  222.58    9.10
   9  13  -4  197.88    7.70
   9  13  -4  206.58    7.80
  -9  13   4  190.18    8.20
   7 -13  -4   25.90    2.50
  -7  13   4   23.00    2.50
  -7  13   4   23.00    2.10
   7  13  -4   24.40    2.10
   5 -13  -4  545.25   18.00
  -5  13   4  563.54   16.80
   5  13  -4  529.45   17.00
   5  13  -4  533.45   17.20
  -5  13   4  523.45   17.80
  -3 -13   4    1.10    0.60
  -3 -13   4    2.50    0.90
   3 -13  -4    0.70    0.70
   3  13  -4    0.70    0.70
  -3  13   4    1.20    0.70
   3  13  -4    0.60    0.70
  -3  13   4    1.40    0.50
   1 -13  -4  294.47   10.30
  -1 -13   4  276.47   10.00
  -1 -13   4  289.97   10.10
   1  13  -4  291.97   10.10
   1  13  -4  282.87   10.20
  -1  13   4  292.07    9.40
  -1 -13  -4  204.98    7.60
   1 -13   4  195.98    7.80
   1 -13   4  196.28    7.40
  -1  13  -4  198.78    7.90
  -1  13  -4  208.58    7.90
   1  13   4  192.28    6.30
   1  13   4  198.88    8.50
   3 -13   4   15.90    1.60
  -3 -13  -4   15.80    1.60
   3 -13   4   14.80    2.10
  -3  13  -4   18.80    2.10
   3  13   4   20.50    2.40
   3  13   4   17.10    0.90
  -3  13  -4   19.40    2.50
   5 -13   4  256.97    9.80
   5  13   4  227.48    9.50
   5  13   4  210.28    7.30
  -5  13  -4  225.88    9.40
   7 -13   4    4.80    1.60
   7  13   4    4.30    0.90
   7  13   4    5.50    1.80
  -7  13  -4    7.60    1.90
   9 -13   4  150.88    7.80
   9  13   4  154.28    7.80
  -9  13  -4  135.19    7.30
  14 -14  -4    3.00    1.40
  14 -14  -4    6.30    1.50
  14  14  -4    4.40    1.30
  14  14  -4    3.40    1.30
 -14  14   4    3.30    1.50
 -14  14   4    4.70    2.10
  12 -14  -4  150.08    7.80
  12 -14  -4  166.08    7.90
 -12  14   4  183.28    8.50
 -12  14   4  170.68    8.00
  12  14  -4  158.68    7.00
  12  14  -4  176.38    7.40
  10 -14  -4    6.50    1.60
 -10  14   4    5.10    1.50
 -10  14   4    8.70    2.00
  10  14  -4    4.60    1.20
  10  14  -4    6.80    1.30
   8 -14  -4  364.66   13.60
  -8  14   4  357.46   13.70
   8  14  -4  373.46   12.60
   8  14  -4  373.36   12.60
  -8  14   4  364.66   12.90
   6 -14  -4   14.80    2.20
  -6  14   4   17.30    1.70
  -6  14   4   16.10    2.30
   6  14  -4   17.50    1.70
   6  14  -4   19.00    1.90
   4 -14  -4  220.28    8.90
  -4 -14   4  215.28    8.00
   4  14  -4  229.38    8.20
   4  14  -4  230.68    8.40
  -4  14   4  224.78    7.50
  -4  14   4  216.28    8.60
   2 -14  -4  115.39    5.40
  -2 -14   4  114.59    5.00
  -2 -14   4  116.99    5.20
   2  14  -4  120.39    5.30
  -2  14   4  105.69    4.70
   2  14  -4  116.79    5.10
   0 -14   4  340.97   11.70
   0 -14   4  341.37   11.90
   0 -14  -4  333.67   11.90
   0  14   4  357.06   10.70
   0  14  -4  329.17   11.90
   0  14  -4  342.27   12.10
  -2 -14  -4  217.18    8.20
   2 -14   4  223.18    8.80
  -2  14  -4  230.18    9.00
  -2  14  -4  217.28    8.80
   4 -14   4  222.58    9.20
   4  14   4  224.48    9.10
  -4  14  -4  216.98    9.20
   6 -14   4   51.59    4.00
  -6  14  -4   61.29    4.30
   6  14   4   57.09    4.20
   8 -14   4  224.08   10.00
   8  14   4  219.58    9.90
  -8  14  -4  215.18    9.90
  13 -15  -4   69.19    4.70
 -13  15   4   66.19    4.90
 -13  15   4   68.29    4.70
  13  15  -4   67.09    4.30
  13  15  -4   63.49    3.90
  11 -15  -4   64.39    4.60
  11  15  -4   68.29    4.00
 -11  15   4   67.89    4.60
 -11  15   4   74.59    5.10
  11  15  -4   70.29    4.20
   9 -15  -4   48.50    3.70
  -9  15   4   42.90    3.70
   9  15  -4   46.40    3.20
   9  15  -4   46.20    2.80
  -9  15   4   40.70    3.30
   9  15  -4   45.00    3.00
   7 -15  -4   61.19    4.20
  -7  15   4   56.79    3.40
  -7  15   4   65.89    4.30
   7  15  -4   58.99    3.50
   7  15  -4   64.99    3.40
   5 -15  -4   19.60    2.60
  -5  15   4   17.40    2.40
  -5  15   4   17.10    1.50
   5  15  -4   19.90    1.90
   5  15  -4   17.40    1.90
  -3 -15   4   37.20    2.50
   3 -15  -4   39.70    3.00
   3  15  -4   37.30    2.60
   3  15  -4   35.70    2.70
  -3  15   4   37.80    2.70
  -1 -15   4    3.00    1.00
   1 -15  -4    3.40    1.10
   1  15  -4    3.20    1.20
   1  15  -4    2.60    1.00
  -1  15   4    2.80    0.80
  -1 -15  -4   29.20    2.40
   1 -15   4   26.60    2.40
  -1  15  -4   29.50    2.60
   1  15   4   28.50    1.40
  -1  15  -4   26.20    2.50
   3 -15   4   52.59    3.70
  -3 -15  -4   57.09    3.30
  -3  15  -4   54.99    3.90
  -3  15  -4   55.69    3.90
   5 -15   4   23.50    3.10
   5  15   4   25.70    2.60
  -5  15  -4   27.60    3.40
   7 -15   4   71.09    4.90
  -7  15  -4   69.39    5.00
   7  15   4   70.99    4.80
  12 -16  -4   15.70    2.50
 -12  16   4   14.80    2.50
 -12  16   4   13.40    2.50
  12  16  -4   14.00    2.10
  12  16  -4   17.40    2.50
  10 -16  -4  121.49    6.60
 -10  16   4  120.99    6.20
  10  16  -4  124.19    5.30
  10  16  -4  117.39    5.60
  10  16  -4  116.89    5.80
 -10  16   4  129.39    6.90
   8 -16  -4   31.30    3.10
   8  16  -4   32.40    2.60
  -8  16   4   32.40    3.20
   8  16  -4   25.70    2.40
   8  16  -4   32.30    2.30
  -8  16   4   30.00    2.60
   6 -16  -4   39.20    3.40
   6  16  -4   44.00    3.00
  -6  16   4   36.00    2.50
  -6  16   4   41.80    3.30
   6  16  -4   40.90    2.70
   4 -16  -4  112.09    5.90
   4  16  -4  119.29    5.50
   4  16  -4  122.39    5.40
  -4  16   4  119.39    5.70
   2 -16  -4    3.50    1.10
  -2 -16   4    0.90    0.60
  -2  16   4    1.90    0.80
   2  16  -4    2.50    1.00
   2  16  -4    1.70    1.00
   0 -16  -4  250.97    9.70
   0 -16   4  248.18    9.50
   0  16  -4  262.97    9.90
   0  16   4  256.27    8.30
   0  16  -4  255.37    9.90
   2 -16   4    4.30    1.20
  -2 -16  -4    4.30    1.20
  -2  16  -4    3.10    1.40
  -2  16  -4    2.10    1.20
   4 -16   4  156.68    7.30
  -4  16  -4  151.18    7.50
   6 -16   4    1.50    0.90
  -6  16  -4    4.70    1.80
  11 -17  -4   41.60    3.80
 -11  17   4   45.40    4.00
 -11  17   4   38.60    3.40
  11  17  -4   41.10    3.10
  11  17  -4   47.30    3.50
  11  17  -4   46.50    2.80
   9 -17  -4    8.40    2.10
   9  17  -4    5.40    1.40
   9  17  -4    9.30    1.50
   9  17  -4    9.10    1.70
  -9  17   4    6.10    1.50
  -9  17   4    9.40    2.00
   7 -17  -4   87.09    5.30
  -7  17   4   80.59    4.20
  -7  17   4   83.59    5.20
   7  17  -4   84.29    4.50
   7  17  -4   85.19    4.20
   5 -17  -4   46.40    3.70
   5  17  -4   43.60    3.00
   5  17  -4   41.40    3.10
  -5  17   4   50.89    3.60
   3 -17  -4  113.29    5.90
   3  17  -4  112.69    5.40
   3  17  -4  117.39    5.60
  -3  17   4  111.79    5.30
   1 -17  -4   51.89    3.60
  -1  17   4   49.30    2.70
   1  17  -4   55.69    3.60
   1  17  -4   56.59    3.70
   1 -17   4   96.19    5.00
  -1 -17  -4   95.59    5.10
   1  17   4  105.59    3.70
  -1  17  -4  107.19    5.60
  -1  17  -4  107.89    5.70
   3 -17   4   53.59    3.60
  -3  17  -4   47.80    3.90
  -3  17  -4   47.70    3.80
   5 -17   4   90.49    5.30
  -5  17  -4   90.89    5.80
   8 -18  -4    9.50    2.20
  -8  18   4   10.30    1.70
   8  18  -4    9.40    1.70
   8  18  -4    9.00    1.70
   8  18  -4    8.00    1.50
  -8  18   4   11.80    2.30
   6 -18  -4  103.69    6.00
   6  18  -4  103.49    5.00
   6  18  -4  108.79    5.40
  -6  18   4  111.59    6.00
   4 -18  -4   10.80    2.10
  -4  18   4   16.20    2.20
   4  18  -4   15.40    2.10
   4  18  -4   11.00    1.90
   2 -18  -4  412.56   15.00
   2  18  -4  419.76   14.50
  -2  18   4  393.16   13.70
   2  18  -4  420.26   14.70
   0 -18  -4   15.80    2.30
   0  18  -4   17.70    2.60
   0  18  -4   15.80    2.30
   0  18   4   14.40    1.30
  -2 -18  -4  393.96   14.20
  -2  18  -4  402.56   14.90
  -2  18  -4  407.86   15.10
  -7  19   4   52.69    4.10
   7  19  -4   55.99    3.40
   7  19  -4   50.99    3.60
   5 -19  -4  267.07   11.20
   5  19  -4  272.17   10.40
   5  19  -4  276.27   10.00
  -5  19   4  242.08   10.40
   3 -19  -4   20.20    2.90
   3  19  -4   15.40    2.40
  -3  19   4   11.70    1.80
   3  19  -4   18.80    2.40
   1 -19  -4   82.59    5.00
   1  19  -4   87.39    5.00
  -1  19   4   85.89    3.90
   1  19  -4   86.09    5.10
  -1  19  -4   10.70    2.20
  -1  19  -4   13.60    2.40
  18   0  -5   -0.20    0.60
  18   0  -5   -0.80    0.80
 -18   0   5   -0.50    1.10
  16   0  -5    1.10    1.00
  16   0  -5   -0.50    0.70
 -16   0   5    0.40    0.80
  14   0  -5    0.30    0.60
  14   0  -5    0.20    0.70
 -14   0   5    1.30    0.80
 -12   0   5   -0.20    0.50
  12   0  -5   -0.10    0.60
  12   0  -5    0.00    0.40
 -10   0   5    0.00    0.50
 -10   0   5    0.30    0.50
  10   0  -5    0.00    0.50
  10   0  -5    0.20    0.40
  -8   0   5    4.20    0.90
   8   0  -5    0.20    0.30
   8   0  -5    0.40    0.40
  -8   0   5    0.10    0.40
  -8   0   5    0.20    0.40
  -6   0   5   -0.50    0.30
   6   0  -5    0.40    0.30
  -6   0   5    0.00    0.40
   6   0  -5    0.90    0.40
  -6   0   5    1.20    0.50
  -4   0   5    0.40    0.50
  -4   0   5   -0.20    0.40
  -4   0   5   -0.60    0.30
   4   0  -5   -0.30    0.20
   4   0  -5   -0.60    0.20
  -2   0   5    1.40    0.60
  -2   0   5    0.00    0.40
  -2   0   5    0.20    0.40
   2   0  -5    0.50    0.40
  -2   0   5    1.40    0.60
   0   0  -5    0.30    0.30
   0   0   5    0.00    0.40
   0   0   5    1.10    0.60
   0   0   5    0.80    0.50
   0   0   5    0.80    0.50
   0   0  -5    0.30    0.20
   2   0   5    0.60    0.60
   2   0   5   -0.10    0.40
   2   0   5    2.10    0.70
  -2   0  -5    0.00    0.30
   2   0   5   -0.10    0.40
   4   0   5    4.80    1.10
   4   0   5    3.70    0.90
   6   0   5    0.30    0.70
   6   0   5    0.10    0.60
   6   0   5    0.50    0.80
   8   0   5   -0.20    0.70
   8   0   5    0.10    0.70
   8   0   5    1.60    1.00
  10   0   5    0.10    0.80
  10   0   5    0.00    1.00
  10   0   5    2.30    1.10
  12   0   5    0.70    1.30
  12   0   5    1.30    1.10
  19  -1  -5    3.60    1.60
  19  -1  -5    1.40    1.00
  19  -1  -5    6.40    1.70
  19   1  -5    5.30    1.60
  19   1  -5    4.00    1.70
  17  -1  -5   30.30    2.90
 -17  -1   5   26.40    2.60
  17  -1  -5   29.80    3.70
  17  -1  -5   29.20    2.60
  17   1  -5   28.20    3.00
 -17   1   5   25.70    2.70
  17   1  -5   32.60    2.80
 -15  -1   5   63.29    3.80
  15  -1  -5   66.79    3.70
  15  -1  -5   58.69    4.10
  15   1  -5   62.09    4.00
  15   1  -5   66.99    3.70
 -15   1   5   66.79    4.00
  13  -1  -5   13.20    1.70
  13  -1  -5   10.70    1.80
 -13  -1   5   12.00    1.70
  13   1  -5    9.40    1.60
  13   1  -5   10.70    1.50
 -13   1   5    9.00    1.60
  11  -1  -5  344.47   11.60
 -11  -1   5  346.77   11.50
  11  -1  -5  338.67   11.20
 -11   1   5  339.87   11.50
  11   1  -5  333.17   11.10
 -11   1   5  343.97   12.00
  11   1  -5  340.77   11.60
  -9  -1   5   98.59    4.00
   9  -1  -5  101.29    4.00
   9  -1  -5  102.69    4.30
  -9  -1   5  104.99    4.50
  -9  -1   5   93.49    4.10
  -9   1   5  104.69    4.60
   9   1  -5   98.59    3.90
   9   1  -5   99.29    4.20
  -9   1   5  100.69    3.90
  -9   1   5  102.69    4.30
  -7  -1   5  132.69    4.90
  -7  -1   5  124.59    4.70
   7  -1  -5  123.69    4.40
   7  -1  -5  133.29    4.80
  -7  -1   5  129.39    5.20
  -7   1   5  126.69    4.90
  -7   1   5  137.89    5.20
  -7   1   5  129.69    4.60
   7   1  -5  126.99    4.80
   7   1  -5  123.09    4.40
  -5  -1   5    3.10    0.70
  -5  -1   5    3.50    0.70
  -5  -1   5    3.80    0.80
   5  -1  -5    5.10    0.70
   5  -1  -5    4.60    0.50
  -5   1   5    3.00    0.70
   5   1  -5    4.80    0.80
   5   1  -5    4.20    0.50
  -5   1   5    3.80    0.70
  -5   1   5    4.40    0.70
  -3  -1   5   86.39    3.50
  -3  -1   5   78.59    3.30
  -3  -1   5   76.19    3.20
  -3  -1   5   77.29    3.20
   3   1  -5   77.69    3.10
  -3   1   5   75.59    3.20
  -3   1   5   70.49    3.30
  -3   1   5   71.79    3.10
   3   1  -5   71.29    2.40
  -1  -1   5   28.70    1.80
  -1  -1   5   29.50    1.80
  -1  -1   5   30.90    2.00
   1  -1  -5   28.80    1.60
   1  -1  -5   31.60    1.60
  -1   1   5   28.00    1.80
  -1   1   5   30.00    1.70
   1   1  -5   28.70    1.60
  -1   1   5   32.60    1.80
  -1   1   5   30.60    1.90
   1  -1   5   15.30    1.50
   1  -1   5   16.90    1.50
   1  -1   5   17.50    1.40
  -1  -1  -5   16.30    1.20
   1  -1   5   16.00    1.40
   1   1   5   14.90    1.40
   1   1   5   18.90    1.60
   1   1   5   16.00    1.30
   1   1   5   16.30    1.30
  -1   1  -5   16.90    1.30
   3  -1   5   86.89    4.20
   3  -1   5   85.09    4.10
   3  -1   5   87.29    4.00
   3  -1   5   83.29    3.90
  -3   1  -5   91.39    3.80
   3   1   5   83.99    4.10
   3   1   5   91.79    3.90
   3   1   5   93.79    4.10
   3   1   5   82.19    3.70
   5  -1   5    3.10    1.00
   5  -1   5    1.80    0.80
   5  -1   5    1.60    0.90
   5   1   5    3.20    1.10
   5   1   5    3.30    0.90
   5   1   5    4.00    1.10
   7  -1   5   63.19    4.20
   7  -1   5   57.89    3.70
   7  -1   5   63.49    3.80
   7   1   5   58.79    3.90
   7   1   5   63.79    3.90
   7   1   5   61.49    3.50
   9  -1   5    2.50    1.30
   9  -1   5    1.90    1.10
   9  -1   5    2.20    1.10
   9   1   5    2.70    1.20
   9   1   5    3.20    1.10
   9   1   5    2.70    1.40
  11  -1   5    0.40    0.70
  11  -1   5    2.60    1.50
  11  -1   5   -0.20    0.80
  11   1   5   -0.20    0.80
  11   1   5    1.00    1.20
  18  -2  -5  162.68    8.30
  18  -2  -5  170.08    7.40
  18  -2  -5  166.98    7.70
  18   2  -5  157.88    8.00
 -18   2   5  166.98    7.80
  18   2  -5  165.58    7.40
  16  -2  -5  248.58   10.50
 -16  -2   5  267.37    9.90
  16  -2  -5  257.27   10.20
  16  -2  -5  263.37    9.70
  16   2  -5  242.28   10.20
  16   2  -5  257.47    9.70
 -16   2   5  248.58   10.10
  14  -2  -5  241.18    8.70
 -14  -2   5  223.98    8.70
  14  -2  -5  233.58    9.30
  14   2  -5  240.28    9.20
 -14   2   5  218.88    9.00
  14   2  -5  238.38    8.60
 -12  -2   5  126.09    5.30
  12  -2  -5  123.69    5.60
  12  -2  -5  129.69    5.20
 -12   2   5  120.69    5.50
  12   2  -5  127.39    5.10
  12   2  -5  125.49    5.50
 -12   2   5  131.59    5.90
  10  -2  -5   17.90    1.50
  10  -2  -5   20.40    1.80
 -10  -2   5   20.70    1.70
 -10   2   5   18.90    1.70
 -10   2   5   20.80    1.90
  10   2  -5   18.00    1.40
  -8  -2   5   10.40    1.20
   8  -2  -5    7.60    0.90
  -8  -2   5    9.90    1.30
  -8  -2   5   10.50    1.20
  -8   2   5   10.20    0.90
  -8   2   5   11.00    1.50
  -8   2   5    7.60    1.10
   8   2  -5    8.80    1.00
   8   2  -5   10.10    0.90
   6  -2  -5    1.00    0.30
  -6  -2   5    1.00    0.50
  -6  -2   5    1.20    0.60
  -6  -2   5    0.30    0.50
   6   2  -5    0.50    0.30
  -6   2   5    0.90    0.40
   6   2  -5    0.80    0.40
  -6   2   5    0.10    0.40
  -6   2   5    1.00    0.50
  -4  -2   5  109.19    4.30
  -4  -2   5  107.59    4.20
  -4  -2   5  112.99    4.50
  -4  -2   5  103.39    4.20
  -4   2   5  106.89    4.00
  -4   2   5  111.79    4.40
   4   2  -5  108.99    3.50
   4   2  -5  110.79    4.20
   2  -2  -5    3.00    0.60
  -2  -2   5    2.60    0.70
   2  -2  -5    1.90    0.50
  -2  -2   5    2.20    0.60
  -2  -2   5    2.10    0.70
  -2  -2   5    1.50    0.50
   2   2  -5    3.00    0.70
   2   2  -5    2.00    0.30
  -2   2   5    2.30    0.60
  -2   2   5    2.30    0.70
  -2   2   5    1.30    0.50
  -2   2   5    2.70    0.60
   0  -2   5    7.30    1.10
   0  -2  -5    8.80    0.80
   0  -2  -5    7.70    0.60
   0  -2   5    8.50    1.20
   0  -2   5   10.40    1.30
   0  -2   5    7.50    1.10
   0   2   5    7.80    1.00
   0   2   5    6.40    0.90
   0   2   5   10.20    1.40
   0   2   5    6.20    1.00
   0   2  -5    7.90    1.00
   2  -2   5   24.90    1.80
   2  -2   5   23.90    1.90
   2  -2   5   27.40    2.00
   2  -2   5   23.90    1.80
   2   2   5   27.90    1.70
   2   2   5   24.70    1.60
   2   2   5   26.20    1.80
   2   2   5   25.40    2.00
  -2   2  -5   22.90    1.60
   4  -2   5   15.10    1.80
   4  -2   5   16.30    1.90
   4  -2   5   15.20    2.00
   4  -2   5   13.90    1.80
   4   2   5   13.00    1.50
  -4   2  -5   15.00    1.50
   4   2   5   13.60    1.90
   4   2   5   15.90    1.50
   4   2   5   12.50    1.30
   6  -2   5   72.39    4.30
   6  -2   5   68.79    4.00
   6  -2   5   74.99    4.00
   6   2   5   74.39    4.10
   6   2   5   69.49    3.50
   6   2   5   70.59    4.10
   8  -2   5  122.09    6.20
   8  -2   5  125.29    5.80
   8  -2   5  123.69    6.60
   8   2   5   97.39    5.90
   8   2   5  128.49    6.10
   8   2   5  120.09    6.20
  10  -2   5   34.00    2.90
  10  -2   5   33.40    3.20
  10  -2   5   34.90    3.70
  10   2   5   32.10    3.50
  10   2   5   34.00    3.10
  12  -2   5   28.90    2.70
  12  -2   5   25.20    3.30
  12   2   5   27.10    3.80
  12   2   5   24.60    3.10
  19  -3  -5   36.20    3.30
  19  -3  -5   39.20    3.20
  19  -3  -5   36.10    3.80
 -19   3   5   33.10    3.30
  19   3  -5   32.30    4.10
  19   3  -5   36.90    3.20
  17  -3  -5    8.60    2.10
  17  -3  -5   11.50    2.00
  17  -3  -5    8.40    1.80
  17   3  -5    8.50    1.90
 -17   3   5    6.90    1.70
  17   3  -5   10.00    1.80
  15  -3  -5   57.79    3.80
  15  -3  -5   56.59    3.50
  15  -3  -5   52.09    3.90
 -15  -3   5   52.59    3.30
  15   3  -5   54.39    3.30
 -15   3   5   53.89    3.80
  15   3  -5   62.09    3.90
  13  -3  -5   65.59    3.40
  13  -3  -5   62.99    3.80
 -13  -3   5   55.49    3.20
  13  -3  -5   55.09    3.60
  13   3  -5   57.89    3.20
  13   3  -5   55.19    3.40
 -13   3   5   64.59    3.80
 -11  -3   5   14.70    1.60
  11  -3  -5   19.30    1.60
 -11   3   5   18.40    2.30
  11   3  -5   18.40    1.50
  11   3  -5   24.80    2.00
 -11   3   5   17.90    1.80
  -9  -3   5  156.78    5.80
   9  -3  -5  163.58    6.10
   9  -3  -5  152.68    5.60
  -9  -3   5  158.98    5.90
  -9   3   5  166.38    6.50
  -9   3   5  159.68    5.40
   9   3  -5  153.98    5.90
   9   3  -5  148.89    5.50
  -9   3   5  157.38    6.00
  -7  -3   5   24.70    1.70
   7  -3  -5   25.40    1.40
   7  -3  -5   25.20    1.90
  -7  -3   5   25.00    1.80
  -7  -3   5   25.00    1.70
   7   3  -5   27.30    1.70
   7   3  -5   21.30    1.30
  -7   3   5   25.10    1.90
  -7   3   5   24.20    1.70
  -7   3   5   23.80    1.40
   5  -3  -5   56.09    2.90
  -5  -3   5   59.99    3.00
  -5  -3   5   58.89    2.80
   5  -3  -5   62.59    2.10
  -5  -3   5   54.79    2.70
   5   3  -5   60.89    2.70
  -5   3   5   58.79    2.70
   5   3  -5   55.89    2.20
  -5   3   5   59.79    2.50
  -5   3   5   57.59    2.90
  -3  -3   5    7.10    1.10
  -3  -3   5    7.00    1.10
  -3  -3   5    5.50    1.00
  -3  -3   5    8.60    1.20
   3  -3  -5    7.90    1.10
  -3   3   5    8.50    1.10
   3   3  -5    7.80    0.90
  -3   3   5    6.70    1.00
  -3   3   5    7.70    1.00
   3   3  -5    7.00    0.60
  -1  -3   5   88.59    3.90
  -1  -3   5   84.99    3.70
   1  -3  -5   89.59    3.20
   1  -3  -5   83.69    3.30
  -1  -3   5   91.09    3.70
  -1  -3   5   89.29    3.80
  -1   3   5   87.59    3.40
   1   3  -5   80.49    3.50
  -1   3   5   88.69    3.70
  -1   3   5   85.19    3.60
  -1   3   5   90.59    3.50
   1   3  -5   92.39    3.70
   1  -3   5   27.20    2.00
   1  -3   5   27.30    1.90
   1  -3   5   27.90    2.00
   1  -3   5   24.00    1.80
   1   3   5   27.80    1.60
   1   3   5   27.30    1.60
   1   3   5   27.10    1.80
   1   3   5   26.40    2.00
  -1   3  -5   24.10    1.70
   3  -3   5   49.90    3.00
   3  -3   5   51.39    3.00
   3  -3   5   50.89    2.90
   3  -3   5   50.69    3.10
  -3   3  -5   52.99    2.80
   3   3   5   48.80    3.00
   3   3   5   54.69    2.60
   3   3   5   51.99    2.80
   3   3   5   49.40    2.40
   5  -3   5    1.60    0.90
   5  -3   5    1.00    0.80
   5  -3   5    0.80    0.80
   5   3   5    1.90    0.60
   5   3   5   -0.10    0.70
  -5   3  -5    2.40    0.80
   5   3   5    1.30    0.70
   7  -3   5   86.59    5.00
   7  -3   5   86.59    5.20
   7  -3   5   85.29    4.60
   7   3   5   94.19    4.90
   7   3   5   88.79    5.00
   9  -3   5    7.10    1.60
   9  -3   5    6.00    1.80
   9  -3   5    7.10    1.80
   9   3   5    8.30    1.80
   9   3   5    9.40    2.00
  11  -3   5   75.49    5.20
  11  -3   5   76.59    4.50
  11   3   5   78.79    5.50
  11   3   5   75.99    4.90
  18  -4  -5    3.90    1.30
  18  -4  -5    7.80    2.20
  18  -4  -5    8.50    1.90
 -18   4   5    5.50    1.60
  18   4  -5    4.50    1.40
  18   4  -5    6.10    1.70
  16  -4  -5   60.59    3.70
  16  -4  -5   55.09    4.20
  16  -4  -5   58.39    4.00
  16   4  -5   55.99    3.90
 -16   4   5   58.69    4.20
  16   4  -5   59.29    3.70
  14  -4  -5   10.00    1.60
 -14  -4   5    6.50    1.40
  14  -4  -5    9.10    1.80
  14  -4  -5    6.20    1.50
 -14   4   5    6.50    1.60
  14   4  -5    4.10    1.00
  14   4  -5    9.70    1.80
  12  -4  -5   25.30    2.00
  12  -4  -5   24.70    2.30
 -12  -4   5   22.60    1.90
  12  -4  -5   27.40    2.30
 -12   4   5   22.50    2.30
 -12   4   5   24.00    2.30
  12   4  -5   25.00    1.90
  12   4  -5   24.70    2.10
  10  -4  -5  103.59    4.90
 -10  -4   5  100.39    4.40
  10  -4  -5  109.49    4.30
  10  -4  -5  101.29    4.60
  10   4  -5  108.29    4.30
 -10   4   5  104.99    4.70
 -10   4   5  101.49    5.00
   8  -4  -5   56.79    3.10
   8  -4  -5   56.19    2.90
  -8  -4   5   57.99    2.90
  -8  -4   5   58.69    2.80
   8  -4  -5   56.09    2.50
   8   4  -5   52.79    2.50
  -8   4   5   57.59    3.20
  -8   4   5   54.49    2.80
  -8   4   5   55.09    2.30
   8   4  -5   53.09    2.80
   6  -4  -5  128.69    5.20
  -6  -4   5  130.29    5.00
  -6  -4   5  129.29    4.80
  -6  -4   5  123.59    4.80
   6  -4  -5  127.29    4.30
  -6   4   5  124.89    4.40
  -6   4   5  124.79    4.70
   6   4  -5  113.69    4.30
  -6   4   5  128.49    5.10
   6   4  -5  127.49    4.80
  -4  -4   5   89.79    3.80
  -4  -4   5   92.09    3.80
  -4  -4   5   96.59    4.00
   4  -4  -5   87.69    3.80
  -4  -4   5   90.69    3.70
  -4   4   5   92.29    3.80
  -4   4   5   88.19    3.40
   4   4  -5   88.99    3.10
  -4   4   5   86.99    3.50
   4   4  -5   88.69    3.70
   2  -4  -5  178.88    6.20
  -2  -4   5  179.08    6.60
  -2  -4   5  176.78    6.40
   2  -4  -5  189.18    5.80
  -2  -4   5  174.48    6.30
  -2  -4   5  176.38    6.40
   2   4  -5  179.98    6.30
  -2   4   5  180.38    6.30
  -2   4   5  173.58    6.00
  -2   4   5  170.98    6.10
   2   4  -5  172.98    6.20
   0  -4   5  104.69    4.40
   0  -4  -5  116.39    3.90
   0  -4   5  117.99    4.80
   0  -4   5  109.19    4.50
   0  -4   5  105.39    4.50
   0   4   5  106.89    4.30
   0   4   5  114.59    4.10
   0   4   5  108.19    4.10
   0   4  -5  109.09    4.80
   0   4  -5  112.29    4.40
   0   4   5  112.09    4.60
   2  -4   5  136.49    5.60
   2  -4   5  147.49    5.90
   2  -4   5  153.58    5.90
   2  -4   5  146.59    5.70
  -2   4  -5  142.79    5.50
   2   4   5  142.99    5.40
   2   4   5  135.39    5.10
   2   4   5  139.69    5.00
   2   4   5  141.09    5.80
   4  -4   5    0.70    0.60
   4  -4   5    1.10    0.80
   4  -4   5    2.20    0.90
   4   4   5    1.90    1.00
  -4   4  -5    1.10    0.70
   4   4   5    1.10    0.50
   4   4   5    1.20    0.60
   6  -4   5    7.60    1.70
   6  -4   5   10.80    1.70
   6  -4   5    7.50    1.70
   6   4   5   10.40    2.00
  -6   4  -5    9.00    1.60
   6   4   5    8.70    1.60
   8  -4   5   83.79    4.50
   8  -4   5   77.59    5.00
   8  -4   5   89.39    5.60
   8   4   5   81.99    4.80
   8   4   5   84.09    5.00
  10  -4   5    2.90    1.40
  10  -4   5    2.70    1.10
  10   4   5    3.00    1.40
  10   4   5    4.00    1.50
  12  -4   5   67.09    5.00
  12   4   5   68.99    5.20
  19  -5  -5   42.80    3.30
  19  -5  -5   39.10    3.90
  19  -5  -5   41.90    3.50
 -19   5   5   36.50    3.50
  19   5  -5   35.90    3.60
  19   5  -5   37.50    3.30
  17  -5  -5   12.50    2.50
  17  -5  -5   11.00    1.80
  17  -5  -5   11.00    2.00
 -17   5   5   13.60    2.40
  17   5  -5   11.00    2.20
  17   5  -5   11.80    1.90
  15  -5  -5   10.20    2.00
  15  -5  -5   12.90    2.20
  15  -5  -5   11.50    1.70
  15   5  -5   17.70    2.50
 -15   5   5   14.20    2.40
  15   5  -5   11.60    1.80
  13  -5  -5  203.38    8.40
  13  -5  -5  204.98    8.40
 -13  -5   5  209.58    7.70
  13  -5  -5  209.48    7.80
  13   5  -5  215.38    7.80
  13   5  -5  201.88    8.00
 -13   5   5  202.28    8.40
 -13   5   5  200.48    8.80
  11  -5  -5  100.29    4.70
 -11  -5   5   95.19    4.20
  11  -5  -5   97.89    4.20
  11  -5  -5   91.39    4.70
  11   5  -5   96.09    4.10
 -11   5   5   94.69    4.70
 -11   5   5   97.09    5.00
  -9  -5   5  401.76   12.50
  -9  -5   5  386.16   12.60
   9  -5  -5  382.86   12.20
   9  -5  -5  375.06   13.00
   9  -5  -5  376.66   12.60
  -9   5   5  401.56   12.70
   9   5  -5  374.36   12.10
   9   5  -5  382.96   12.50
  -9   5   5  372.46   13.10
   7  -5  -5   48.20    2.10
   7  -5  -5   41.70    2.70
  -7  -5   5   42.90    2.50
   7  -5  -5   46.70    2.40
  -7  -5   5   46.60    2.40
   7   5  -5   46.40    2.50
   7   5  -5   42.10    2.10
  -7   5   5   46.90    2.00
  -7   5   5   45.20    2.70
  -7   5   5   47.10    2.50
  -5  -5   5   23.60    1.70
   5  -5  -5   24.50    1.80
  -5  -5   5   21.80    1.60
  -5  -5   5   23.00    1.70
  -5  -5   5   26.10    1.80
  -5   5   5   23.00    1.70
   5   5  -5   23.00    1.30
  -5   5   5   23.70    1.40
  -5   5   5   24.10    1.50
   5   5  -5   23.50    1.60
  -3  -5   5    8.50    1.20
   3  -5  -5    7.40    1.10
  -3  -5   5    5.80    1.00
  -3  -5   5    7.20    1.10
  -3  -5   5    6.90    1.00
  -3   5   5    7.10    0.90
  -3   5   5    7.90    1.10
  -3   5   5    5.30    0.80
   3   5  -5    6.60    1.00
   3   5  -5    4.30    0.80
  -1  -5   5   10.70    1.40
  -1  -5   5   10.20    1.30
   1  -5  -5   12.90    1.00
  -1  -5   5    8.60    1.20
  -1  -5   5   12.00    1.40
  -1   5   5   10.10    0.90
  -1   5   5   10.50    1.30
   1   5  -5   10.30    1.10
  -1   5   5   10.80    1.10
   1   5  -5   10.90    1.10
   1  -5   5  118.19    4.80
   1  -5   5  115.69    5.00
   1  -5   5  110.59    4.80
   1  -5   5  115.09    4.80
  -1  -5  -5  114.49    4.10
   1   5   5  110.89    4.40
   1   5   5  113.19    4.20
  -1   5  -5  113.49    4.60
   1   5   5  117.09    4.90
   1   5   5  111.29    4.10
   3  -5   5   91.59    4.50
   3  -5   5   86.59    4.30
   3  -5   5   83.59    4.10
   3  -5   5   92.79    4.20
  -3   5  -5   85.09    4.00
   3   5   5   83.69    3.70
   3   5   5   87.29    3.60
   3   5   5   80.19    4.30
   5  -5   5  132.19    6.30
   5  -5   5  147.89    6.00
   5  -5   5  143.79    6.60
   5   5   5  130.69    6.30
  -5   5  -5  135.59    5.90
   5   5   5  132.99    5.60
   7  -5   5   24.60    2.30
   7  -5   5   25.40    3.20
   7   5   5   21.80    2.80
  -7   5  -5   22.30    2.30
   7   5   5   23.80    2.30
   9  -5   5   58.09    3.60
   9  -5   5   55.39    4.40
   9   5   5   54.59    4.10
   9   5   5   51.29    4.00
  11  -5   5   19.10    2.40
  11  -5   5   19.70    3.20
  11   5   5   13.40    2.60
  11   5   5   19.80    2.90
  18  -6  -5   55.89    4.50
  18  -6  -5   50.99    3.60
  18  -6  -5   50.19    3.90
  18   6  -5   49.90    3.70
 -18   6   5   53.49    4.30
  18   6  -5   52.99    4.00
  16  -6  -5   53.99    3.50
  16  -6  -5   52.89    4.20
  16  -6  -5   54.79    3.90
  16   6  -5   54.59    3.50
  16   6  -5   53.39    3.80
 -16   6   5   52.19    4.10
  14  -6  -5   81.39    4.10
  14  -6  -5   81.59    4.80
  14  -6  -5   80.29    4.60
  14   6  -5   82.09    4.10
  14   6  -5   71.09    4.20
 -14   6   5   72.29    4.60
 -12  -6   5   34.00    2.30
  12  -6  -5   29.10    2.60
  12  -6  -5   37.90    2.90
  12  -6  -5   33.40    2.30
  12   6  -5   35.90    2.50
  12   6  -5   31.50    2.30
 -12   6   5   36.50    2.90
  10  -6  -5   10.50    1.70
  10  -6  -5   12.40    1.60
  10  -6  -5   12.50    1.30
 -10  -6   5   11.80    1.40
 -10   6   5   16.40    2.00
  10   6  -5   12.90    1.30
 -10   6   5    8.60    1.60
  10   6  -5   12.50    1.40
  -8  -6   5   62.59    3.20
  -8  -6   5   67.09    3.10
   8  -6  -5   63.79    3.20
   8  -6  -5   64.29    2.80
   8  -6  -5   63.59    3.50
  -8   6   5   57.79    3.40
   8   6  -5   60.19    2.80
  -8   6   5   63.19    3.20
   8   6  -5   63.09    3.10
   6  -6  -5    7.20    1.30
   6  -6  -5    7.30    1.10
  -6  -6   5    7.60    1.10
  -6  -6   5    6.40    1.10
  -6   6   5    6.90    1.00
  -6   6   5    7.20    1.20
   6   6  -5    5.70    0.80
  -6   6   5    8.30    0.70
   6   6  -5    6.40    1.00
  -4  -6   5    7.00    1.10
  -4  -6   5    3.70    0.80
  -4  -6   5    5.40    1.30
   4  -6  -5    7.00    1.20
  -4   6   5    5.20    0.80
   4   6  -5    4.50    0.90
  -4   6   5    6.10    0.80
  -4   6   5    4.00    0.80
  -2  -6   5   42.10    2.40
   2  -6  -5   45.10    2.30
  -2  -6   5   41.60    2.40
  -2  -6   5   41.00    2.40
  -2  -6   5   42.40    2.50
   2   6  -5   38.80    2.20
  -2   6   5   40.20    2.10
  -2   6   5   39.20    1.90
  -2   6   5   38.20    2.10
   2   6  -5   41.60    2.30
   0  -6   5  114.59    4.90
   0  -6  -5  113.19    4.10
   0  -6   5  111.89    4.70
   0  -6   5  107.49    4.60
   0  -6   5  105.89    4.70
   0   6   5  115.79    4.00
   0   6   5  114.49    4.60
   0   6  -5  111.09    4.60
   0   6   5  105.69    4.20
   0   6  -5  110.39    4.50
   2  -6   5   18.30    1.80
   2  -6   5   16.20    1.70
   2  -6   5   17.00    1.90
   2  -6   5   15.90    1.90
   2   6   5   13.00    1.80
   2   6   5   16.50    1.20
  -2   6  -5   19.50    1.70
   2   6   5   17.50    1.40
   4  -6   5   13.10    1.70
   4  -6   5    9.20    1.60
   4  -6   5   12.30    2.10
   4   6   5   12.70    1.30
   4   6   5   12.40    2.00
  -4   6  -5   10.30    1.60
   6  -6   5   15.80    2.00
   6  -6   5   18.40    2.70
   6   6   5   19.70    1.90
   6   6   5   17.60    2.50
  -6   6  -5   17.30    2.30
   8  -6   5   48.80    3.30
   8  -6   5   49.10    4.10
   8   6   5   47.80    3.90
  -8   6  -5   51.09    3.60
   8   6   5   49.99    3.60
  10  -6   5    2.10    1.40
  10  -6   5    3.00    1.10
  10   6   5    3.40    1.40
  10   6   5    3.10    1.40
  17  -7  -5   81.29    4.60
  17  -7  -5   79.19    5.30
  17  -7  -5   89.39    5.20
 -17   7   5   79.89    5.30
  17   7  -5   76.89    4.90
  17   7  -5   84.49    4.70
  15  -7  -5    1.80    0.80
  15  -7  -5    1.20    1.00
  15  -7  -5    0.70    1.00
 -15   7   5    0.30    1.10
  15   7  -5    1.10    0.90
  15   7  -5    0.70    0.80
  13  -7  -5  269.77   10.50
  13  -7  -5  283.97    9.90
  13  -7  -5  269.67   10.70
 -13   7   5  267.57   10.80
  13   7  -5  279.57   10.10
 -13   7   5  283.97   11.20
  13   7  -5  260.97    9.70
  11  -7  -5    3.90    0.90
  11  -7  -5    3.30    1.10
 -11  -7   5    3.70    0.90
  11  -7  -5    5.20    1.30
  11   7  -5    3.30    0.90
 -11   7   5    4.50    1.40
 -11   7   5    3.30    1.30
  11   7  -5    4.40    1.00
   9  -7  -5  248.28    8.50
   9  -7  -5  252.77    9.00
   9  -7  -5  257.37    9.50
  -9  -7   5  254.47    8.70
   9   7  -5  250.37    8.50
  -9   7   5  251.27    9.10
  -9   7   5  255.17    9.70
   9   7  -5  251.67    8.90
   7  -7  -5   36.50    2.60
  -7  -7   5   38.10    2.50
   7  -7  -5   39.60    2.00
  -7  -7   5   40.60    2.30
   7  -7  -5   40.50    2.30
   7   7  -5   38.80    2.30
   7   7  -5   36.40    2.00
  -7   7   5   38.90    2.60
  -7   7   5   40.50    2.30
   5  -7  -5  105.89    4.70
  -5  -7   5  106.99    4.30
  -5  -7   5  109.69    4.50
  -5  -7   5  107.99    4.60
   5  -7  -5  106.49    4.10
   5   7  -5  113.29    4.50
  -5   7   5  101.99    4.50
  -5   7   5  110.99    3.80
  -5   7   5  101.59    4.10
   3  -7  -5  251.87    8.30
  -3  -7   5  267.47    9.10
  -3  -7   5  257.47    9.00
   3  -7  -5  261.67    9.00
  -3  -7   5  254.47    8.90
  -3   7   5  262.27    8.40
  -3   7   5  265.97    8.70
  -3   7   5  275.67    8.50
   3   7  -5  264.17    8.90
   3   7  -5  262.27    8.90
  -1  -7   5   16.60    1.50
  -1  -7   5   19.80    1.70
  -1  -7   5   20.00    1.70
   1  -7  -5   18.70    1.40
   1   7  -5   19.50    1.60
  -1   7   5   19.00    1.40
  -1   7   5   19.00    1.50
  -1   7   5   20.10    1.30
   1   7  -5   18.60    1.50
   1  -7   5  244.78    8.60
   1  -7   5  240.08    8.80
   1  -7   5  236.48    8.60
  -1  -7  -5  244.08    7.80
  -1   7  -5  239.78    8.50
   1   7   5  244.68    8.70
   1   7   5  230.08    7.90
   1   7   5  245.58    7.70
   3  -7   5    9.50    1.50
   3  -7   5   11.30    1.80
   3   7   5   12.50    1.10
  -3   7  -5   11.10    1.60
   3   7   5   11.30    1.90
   3   7   5   10.50    1.20
   5  -7   5  567.04   19.10
   5  -7   5  593.84   18.30
   5   7   5  545.75   17.60
   5   7   5  561.04   19.10
  -5   7  -5  546.65   18.50
   7  -7   5   21.90    2.20
   7  -7   5   24.20    3.30
  -7   7  -5   23.90    2.50
   7   7   5   21.30    2.20
   7   7   5   25.00    3.20
   9  -7   5  165.28    6.90
   9  -7   5  156.38    8.20
   9   7   5  149.59    7.30
  -9   7  -5  140.09    9.70
   9   7   5  164.58    8.00
  11  -7   5    0.10    1.10
  11   7   5   -0.10    1.00
  11   7   5   -0.10    1.10
  18  -8  -5   34.20    3.50
  18  -8  -5   32.10    3.20
  18  -8  -5   35.40    3.00
  18   8  -5   33.30    3.00
 -18   8   5   25.40    3.30
  16  -8  -5    9.90    1.80
  16  -8  -5   11.20    2.30
  16  -8  -5   14.80    2.40
  16   8  -5   12.60    2.00
 -16   8   5    7.80    2.00
  16   8  -5   12.60    2.20
  14  -8  -5   80.19    4.90
  14  -8  -5   77.99    4.20
  14  -8  -5   80.49    4.80
  14   8  -5   79.29    4.20
 -14   8   5   76.39    5.00
 -14   8   5   81.39    7.80
  14   8  -5   87.99    4.50
  12  -8  -5   10.60    1.90
  12  -8  -5   11.00    1.50
  12  -8  -5   11.10    1.90
  12   8  -5    9.70    1.60
  12   8  -5    9.80    1.50
 -12   8   5   11.80    2.10
  12   8  -5   11.20    1.60
 -12   8   5    8.90    1.80
 -10  -8   5   73.69    3.70
  10  -8  -5   72.59    4.20
  10  -8  -5   77.09    4.00
  10  -8  -5   73.49    3.50
 -10   8   5   75.39    4.10
  10   8  -5   75.89    3.60
  10   8  -5   76.69    3.80
 -10   8   5   71.79    4.40
   8  -8  -5  304.77   10.40
  -8  -8   5  308.57   10.10
  -8  -8   5  292.07   10.50
   8  -8  -5  309.07   11.00
   8  -8  -5  296.87    9.90
   8   8  -5  306.57   10.00
  -8   8   5  301.57   10.40
  -8   8   5  305.37   11.10
   8   8  -5  296.17   10.30
   6  -8  -5  213.68    8.20
   6  -8  -5  216.18    7.60
  -6  -8   5  221.08    7.70
  -6  -8   5  229.48    8.10
  -6   8   5  219.28    7.50
   6   8  -5  223.08    7.80
  -6   8   5  212.38    8.10
  -4  -8   5  303.57   10.10
  -4  -8   5  301.87   10.30
  -4  -8   5  321.57   10.40
   4  -8  -5  299.07    9.70
   4  -8  -5  314.77   10.50
   4   8  -5  310.87   10.10
   4   8  -5  302.17   10.20
  -4   8   5  306.47    9.50
  -4   8   5  300.97    9.60
  -4   8   5  278.57   10.00
  -2  -8   5  349.57   12.00
  -2  -8   5  344.37   11.90
  -2  -8   5  373.56   12.10
   2  -8  -5  377.16   11.90
  -2   8   5  374.76   11.50
   2   8  -5  382.76   12.10
  -2   8   5  363.36   11.20
  -2   8   5  361.16   11.50
   2   8  -5  348.07   11.80
   0  -8   5  279.77    9.80
   0  -8   5  276.47    9.60
   0  -8   5  273.97    9.60
   0  -8  -5  271.97    9.00
   0   8   5  285.67    9.50
   0   8  -5  288.87    9.70
   0   8  -5  268.77    9.50
   0   8   5  266.37    8.90
   0   8   5  267.97    8.60
   2  -8   5   78.49    4.10
   2  -8   5   80.59    4.30
   2  -8   5   84.49    4.10
   2   8   5   88.29    3.20
  -2   8  -5   90.09    4.20
   2   8   5   85.59    4.30
   2   8   5   81.09    3.40
   4  -8   5   76.09    3.80
   4  -8   5   67.39    4.20
   4   8   5   66.29    3.20
  -4   8  -5   62.19    3.80
   4   8   5   70.89    4.30
   6  -8   5   43.80    2.90
   6  -8   5   40.70    3.50
   6   8   5   42.20    2.70
   6   8   5   38.80    3.40
  -6   8  -5   40.50    3.30
   8  -8   5    3.20    1.60
   8  -8   5    5.20    1.20
   8   8   5    5.90    1.80
  -8   8  -5    3.10    1.40
   8   8   5    5.40    1.40
  10  -8   5  159.58    8.50
  10   8   5  167.98    8.30
  10   8   5  146.39    7.40
  17  -9  -5    0.50    0.90
  17  -9  -5   -0.70    0.70
  17  -9  -5   -0.10    0.70
  17   9  -5    0.50    0.90
 -17   9   5   -0.50    0.90
  15  -9  -5   83.49    4.50
  15  -9  -5   86.39    5.20
  15  -9  -5   91.29    5.40
  15   9  -5   80.39    4.50
  15   9  -5   77.79    4.60
 -15   9   5   91.09    5.60
  13  -9  -5   12.70    1.90
  13  -9  -5   11.80    2.10
  13  -9  -5   12.70    2.20
 -13   9   5    8.90    2.00
  13   9  -5   12.60    1.90
  13   9  -5   11.00    1.80
 -13   9   5    8.10    1.90
  13   9  -5   14.30    2.00
  11  -9  -5   72.89    3.70
  11  -9  -5   77.69    4.30
  11  -9  -5   77.59    4.60
 -11   9   5   81.19    5.00
 -11   9   5   75.69    4.50
  11   9  -5   76.99    4.00
  11   9  -5   80.99    3.90
   9  -9  -5   37.50    2.60
   9  -9  -5   39.50    2.30
   9  -9  -5   35.70    2.90
   9   9  -5   41.50    2.40
  -9   9   5   42.60    3.20
  -9   9   5   39.70    2.70
   9   9  -5   41.00    2.60
  -7  -9   5  103.19    4.70
   7  -9  -5   98.79    4.40
   7  -9  -5  102.49    4.90
  -7  -9   5  106.69    4.30
   7   9  -5   95.39    4.40
  -7   9   5  106.39    5.00
  -7   9   5   98.39    4.30
   7   9  -5   93.79    4.10
  -5  -9   5   18.30    1.70
   5  -9  -5   20.50    1.90
  -5  -9   5   19.40    1.80
  -5  -9   5   19.80    1.60
   5  -9  -5   21.60    1.50
   5   9  -5   17.60    1.60
  -5   9   5   22.20    1.50
  -5   9   5   20.20    1.80
  -3  -9   5   11.50    1.60
  -3  -9   5    8.00    1.20
   3  -9  -5    9.30    1.40
  -3  -9   5    8.20    1.30
  -3   9   5    8.60    1.00
   3   9  -5    6.70    1.10
   3   9  -5    9.70    1.40
  -3   9   5    9.10    1.20
  -3   9   5    8.50    1.00
  -1  -9   5   50.29    3.00
   1  -9  -5   51.29    2.70
  -1  -9   5   48.30    2.90
  -1  -9   5   51.89    3.00
  -1   9   5   52.49    2.20
  -1   9   5   46.80    2.40
   1   9  -5   56.79    3.00
  -1   9   5   53.49    2.70
   1   9  -5   53.29    2.90
   1  -9   5   17.10    1.80
   1  -9   5   18.90    1.90
   1  -9   5   19.30    1.80
  -1  -9  -5   17.60    1.40
   1   9   5   18.00    1.10
   1   9   5   19.50    1.80
  -1   9  -5   17.60    1.80
   1   9   5   19.30    1.30
   3  -9   5  165.98    7.00
   3  -9   5  161.08    6.40
   3   9   5  151.18    6.80
   3   9   5  152.18    5.60
  -3   9  -5  147.69    6.50
   5  -9   5    8.30    1.90
   5  -9   5    9.30    1.60
   5   9   5    7.90    1.90
  -5   9  -5    5.70    1.50
   5   9   5    6.50    1.10
   7  -9   5   66.09    3.70
   7  -9   5   59.09    4.50
   7   9   5   61.89    4.50
  -7   9  -5   58.89    4.20
   7   9   5   62.89    3.60
   9  -9   5    6.30    2.00
   9   9   5    3.70    1.30
  -9   9  -5    1.70    1.20
   9   9   5    3.20    1.50
  16 -10  -5   15.00    2.40
  16 -10  -5   16.90    2.30
  16 -10  -5   17.90    2.70
 -16  10   5   15.90    2.80
  16  10  -5   13.80    2.20
  14 -10  -5    8.00    1.50
  14 -10  -5    7.60    1.90
  14 -10  -5    9.60    2.00
  14  10  -5    7.30    1.60
 -14  10   5    8.30    2.20
 -14  10   5    8.10    2.00
  14  10  -5    9.90    1.90
  14  10  -5    8.50    1.60
  12 -10  -5    1.30    1.00
  12 -10  -5    0.40    0.60
  12 -10  -5    3.60    1.30
  12  10  -5    1.10    0.80
  12  10  -5    0.90    0.70
  12  10  -5    0.50    0.70
 -12  10   5    0.20    0.90
 -12  10   5    2.00    1.10
  10 -10  -5   79.49    4.60
  10 -10  -5   82.69    4.40
  10  10  -5   82.59    3.90
 -10  10   5   78.99    4.50
  10  10  -5   82.39    4.10
 -10  10   5   75.29    4.90
   8 -10  -5   10.10    1.70
   8 -10  -5   10.40    1.50
  -8  10   5    9.50    1.50
  -8  10   5   10.80    1.90
   8  10  -5    8.00    1.20
   8  10  -5    7.70    1.30
  -6 -10   5  254.37    9.10
   6 -10  -5  237.98    8.60
   6 -10  -5  246.78    9.30
  -6 -10   5  245.88    8.60
  -6  10   5  247.48    9.20
  -6  10   5  252.57    8.40
   6  10  -5  247.08    8.80
  -4 -10   5   25.90    2.10
   4 -10  -5   23.10    2.00
  -4 -10   5   20.80    1.80
  -4 -10   5   22.40    1.80
   4  10  -5   22.30    1.80
  -4  10   5   22.60    1.80
   4  10  -5   22.60    1.90
  -4  10   5   22.30    1.50
  -2 -10   5  263.67    9.30
   2 -10  -5  272.17    9.20
  -2 -10   5  271.37    9.30
  -2 -10   5  242.18    9.00
   2  10  -5  247.58    9.20
  -2  10   5  267.57    8.60
   2  10  -5  260.17    9.10
  -2  10   5  243.88    8.50
  -2  10   5  271.37    8.20
   0 -10   5    2.10    0.90
   0 -10   5    1.30    0.80
   0 -10  -5    1.50    0.60
   0 -10   5    2.60    0.90
   0  10   5    2.20    0.80
   0  10   5    2.00    0.50
   0  10  -5    1.40    0.80
   0  10   5    1.60    0.40
   0  10  -5    1.60    0.80
   2 -10   5  211.58    8.10
   2 -10   5  220.18    8.70
   2  10   5  211.08    7.20
   2  10   5  232.88    8.60
  -2  10  -5  216.08    8.40
   4 -10   5   16.90    2.50
   4 -10   5   16.10    2.00
  -4  10  -5   16.30    2.20
   4  10   5   16.70    1.40
   4  10   5   16.70    2.40
   6 -10   5   50.29    4.00
   6 -10   5   50.49    3.20
  -6  10  -5   41.20    3.50
   6  10   5   48.90    3.90
   6  10   5   42.20    2.70
   8 -10   5   21.70    3.30
  -8  10  -5   28.50    3.40
   8  10   5   25.20    2.50
   8  10   5   26.10    3.50
  15 -11  -5  269.27   11.10
  15 -11  -5  282.87   11.20
  15 -11  -5  271.07   10.40
  15  11  -5  253.77   10.50
  15  11  -5  288.67   10.70
  13 -11  -5   26.70    3.30
  13 -11  -5   22.70    2.20
  13 -11  -5   24.80    2.60
 -13  11   5   22.80    3.10
  13  11  -5   23.20    2.20
  13  11  -5   23.50    2.30
  13  11  -5   22.40    2.30
 -13  11   5   21.40    3.20
  11 -11  -5  418.66   14.20
  11 -11  -5  394.56   14.40
  11  11  -5  385.46   13.60
 -11  11   5  397.86   15.20
  11  11  -5  401.66   13.50
 -11  11   5  394.26   14.40
   9 -11  -5    0.90    0.90
   9 -11  -5    1.80    0.80
  -9  11   5    0.30    0.80
  -9  11   5   -0.50    0.80
   9  11  -5    1.20    0.80
   9  11  -5    1.90    0.80
   7 -11  -5  304.27   11.30
  -7  11   5  299.37   10.30
   7  11  -5  298.97   10.60
  -7  11   5  310.37   11.40
   5 -11  -5  124.59    5.60
  -5 -11   5  116.49    5.30
  -5 -11   5  122.99    5.10
  -5  11   5  119.49    4.60
   5  11  -5  124.79    5.30
   5  11  -5  120.99    5.10
  -5  11   5  121.89    5.40
  -3 -11   5   36.20    2.50
   3 -11  -5   42.40    2.70
  -3 -11   5   42.30    2.80
  -3 -11   5   39.60    2.60
   3  11  -5   39.30    2.60
   3  11  -5   42.60    2.60
  -3  11   5   42.30    2.40
  -3  11   5   41.20    2.00
   1 -11  -5  403.36   13.00
  -1 -11   5  403.16   13.20
  -1 -11   5  381.86   13.10
  -1 -11   5  389.96   13.20
  -1  11   5  397.76   12.60
   1  11  -5  380.26   13.20
   1  11  -5  396.36   13.20
  -1  11   5  377.26   12.20
  -1 -11  -5    1.20    0.60
   1 -11   5    1.80    0.90
   1 -11   5    0.20    0.60
   1  11   5    1.80    0.50
   1  11   5    1.20    0.70
  -1  11  -5    1.30    0.80
  -1  11  -5    1.00    0.90
   3 -11   5  681.83   22.20
   3 -11   5  673.73   21.30
   3  11   5  683.93   22.00
  -3  11  -5  679.63   21.80
   3  11   5  642.04   20.00
   5 -11   5  107.09    6.10
   5 -11   5  119.49    5.30
   5  11   5  110.09    6.10
   5  11   5  113.19    4.60
  -5  11  -5  122.39    6.10
   7 -11   5  443.36   16.30
  -7  11  -5  396.56   15.40
   7  11   5  438.16   14.30
   7  11   5  411.86   15.90
   9 -11   5    6.40    1.90
  -9  11  -5    8.90    2.10
   9  11   5    8.20    2.10
   9  11   5    9.80    1.90
  16 -12  -5    1.90    1.00
  16 -12  -5    2.40    1.10
  16 -12  -5    1.70    1.20
 -16  12   5    1.00    1.30
  16  12  -5    3.00    1.30
  16  12  -5    2.50    1.30
  14 -12  -5    5.40    1.50
  14 -12  -5    9.60    2.00
  14  12  -5    8.10    1.70
 -14  12   5    6.80    2.00
  14  12  -5    6.40    1.50
 -14  12   5    7.00    1.90
  12 -12  -5   23.60    2.30
  12 -12  -5   25.50    2.80
  12  12  -5   21.80    2.20
 -12  12   5   26.60    3.10
  12  12  -5   21.20    2.20
 -12  12   5   19.20    2.80
  10 -12  -5  100.19    5.40
  10 -12  -5   93.49    4.70
  10  12  -5   91.09    4.70
 -10  12   5   85.19    4.90
 -10  12   5   97.09    5.80
  10  12  -5   99.39    4.60
   8 -12  -5  238.28    9.50
   8  12  -5  239.38    8.80
  -8  12   5  227.38    8.60
   8  12  -5  243.08    8.50
  -8  12   5  210.28    9.40
   6 -12  -5  105.19    5.20
  -6  12   5   90.79    4.90
  -6  12   5  100.79    4.20
   6  12  -5  100.89    4.50
   6  12  -5   99.49    4.70
  -4 -12   5  341.87   11.70
   4 -12  -5  347.97   11.90
  -4 -12   5  334.27   11.40
  -4  12   5  322.07   11.30
   4  12  -5  337.77   11.60
   4  12  -5  321.37   11.30
  -4  12   5  324.57   10.50
   2 -12  -5  182.08    7.10
  -2 -12   5  183.18    7.10
  -2 -12   5  178.48    7.10
   2  12  -5  178.98    7.20
   2  12  -5  174.48    7.00
  -2  12   5  173.28    6.30
   0 -12   5  172.38    7.20
   0 -12   5  180.18    7.00
   0 -12  -5  174.88    6.70
   0  12  -5  171.18    7.10
   0  12   5  172.68    6.00
   0  12  -5  174.38    7.20
   2 -12   5   32.50    2.50
   2 -12   5   36.20    2.90
  -2  12  -5   36.00    2.90
   2  12   5   34.00    1.80
   2  12   5   37.40    2.80
   4 -12   5    8.20    1.50
   4 -12   5    5.90    1.70
   4  12   5    5.20    0.80
   4  12   5    7.00    1.70
  -4  12  -5    7.30    1.70
   6 -12   5    1.30    1.10
  -6  12  -5   -0.40    1.00
   6  12   5    0.50    0.60
   6  12   5    1.80    1.30
   8 -12   5   38.30    3.80
   8  12   5   33.40    3.40
  -8  12  -5   37.50    3.60
   8  12   5   30.70    2.60
  15 -13  -5    5.10    1.40
  15 -13  -5    9.70    2.10
  15  13  -5    6.10    1.50
 -15  13   5    7.30    2.10
  15  13  -5    7.60    1.80
  13 -13  -5    2.30    1.30
  13 -13  -5    3.90    1.20
 -13  13   5    8.90    2.10
  13  13  -5    4.30    1.30
  13  13  -5    4.30    1.30
 -13  13   5    6.20    1.80
  11 -13  -5   22.80    3.00
  11  13  -5   29.90    2.50
  11  13  -5   25.40    2.40
 -11  13   5   25.80    3.50
 -11  13   5   20.40    2.80
   9 -13  -5    1.90    1.00
   9  13  -5    1.00    0.80
   9  13  -5    1.30    0.80
  -9  13   5    0.60    1.10
  -9  13   5    1.30    0.90
   7 -13  -5    3.50    1.30
   7  13  -5    2.30    0.90
   7  13  -5    2.10    0.90
  -7  13   5    2.50    0.90
  -7  13   5    4.50    1.40
   5 -13  -5    0.20    0.70
  -5 -13   5    4.20    1.30
  -5  13   5    0.50    0.50
   5  13  -5    0.40    0.70
  -5  13   5    0.40    0.80
   5  13  -5    0.30    0.70
  -3 -13   5   41.80    2.90
  -3 -13   5   40.70    2.70
   3 -13  -5   42.40    3.00
  -3  13   5   41.00    2.50
   3  13  -5   41.80    2.90
   3  13  -5   41.40    2.80
  -1 -13   5    3.90    1.20
  -1 -13   5    2.50    1.00
   1 -13  -5    1.80    0.80
  -1  13   5    3.30    0.70
   1  13  -5    3.90    1.20
   1  13  -5    3.20    1.00
  -1 -13  -5   39.10    2.50
   1 -13   5   37.20    2.70
   1 -13   5   36.40    2.90
  -1  13  -5   40.40    3.00
  -1  13  -5   37.90    3.00
   1  13   5   35.20    1.90
   3 -13   5    1.70    0.90
   3 -13   5    1.50    1.00
  -3  13  -5    1.50    1.00
   3  13   5    3.20    0.60
   3  13   5    3.60    1.20
   5 -13   5    1.70    1.10
   5  13   5    2.00    1.10
  -5  13  -5    0.20    1.00
   5  13   5    0.60    0.50
   7 -13   5    1.60    1.20
   7  13   5    2.50    1.10
   7  13   5    2.70    0.90
  -7  13  -5    1.70    1.40
  14 -14  -5   92.39    5.60
  14  14  -5   74.59    4.60
 -14  14   5   80.19    5.70
 -14  14   5   81.69    5.50
  14  14  -5   91.39    5.00
  12 -14  -5   47.10    3.80
  12  14  -5   44.20    3.20
 -12  14   5   34.20    3.40
 -12  14   5   43.90    4.00
  12  14  -5   42.10    3.20
  10 -14  -5    5.90    1.60
  10  14  -5    7.50    1.40
 -10  14   5    7.30    1.90
  10  14  -5    7.00    1.50
 -10  14   5    6.90    1.70
   8 -14  -5  330.47   12.60
   8  14  -5  340.77   11.80
   8  14  -5  331.07   11.50
  -8  14   5  304.17   12.60
   8  14  -5  332.27   11.60
  -8  14   5  330.87   11.50
   6 -14  -5    7.80    1.70
  -6  14   5    8.40    1.70
  -6  14   5    8.90    1.30
   6  14  -5    8.20    1.50
   6  14  -5    8.80    1.60
  -4 -14   5  409.26   13.80
   4 -14  -5  410.96   14.10
  -4 -14   5  387.96   13.30
  -4  14   5  374.06   13.30
   4  14  -5  391.86   13.60
   4  14  -5  399.96   13.50
   2 -14  -5    3.70    1.10
  -2 -14   5    1.00    0.80
  -2 -14   5    0.90    0.70
   2  14  -5   -0.70    0.60
   2  14  -5    0.40    0.80
  -2  14   5    0.70    0.50
   0 -14   5  437.96   14.60
   0 -14   5  432.46   14.90
   0 -14  -5  429.86   14.40
   0  14   5  415.26   13.20
   0  14  -5  442.76   14.90
   0  14  -5  420.86   14.90
   2 -14   5    2.60    1.50
   2 -14   5    5.20    1.50
   2  14   5    5.50    0.70
  -2  14  -5    3.30    1.40
   4 -14   5  100.89    5.80
   4  14   5  109.69    5.90
  -4  14  -5  115.59    6.10
   4  14   5  104.79    3.90
   6 -14   5  100.19    6.10
  -6  14  -5  110.99    6.30
   6  14   5  105.49    4.40
   6  14   5  104.19    6.00
 -13  15   5  136.09    7.40
 -13  15   5  155.48    8.30
  13  15  -5  154.78    6.90
  11 -15  -5   19.00    2.80
  11  15  -5   16.20    2.20
 -11  15   5   14.90    2.50
  11  15  -5   18.30    2.40
 -11  15   5   13.80    2.70
   9 -15  -5  194.68    8.70
  -9  15   5  177.38    8.80
   9  15  -5  188.18    7.80
   9  15  -5  202.88    7.90
   9  15  -5  189.78    7.50
  -9  15   5  180.58    7.70
   7 -15  -5    3.50    1.30
  -7  15   5    5.00    1.60
  -7  15   5    4.50    1.10
   7  15  -5    3.80    1.20
   7  15  -5    1.30    0.90
   5 -15  -5   58.59    3.90
   5  15  -5   56.29    3.40
  -5  15   5   53.09    3.60
   5  15  -5   57.69    3.60
  -3 -15   5  161.78    6.70
   3 -15  -5  168.78    7.20
  -3  15   5  152.68    6.30
   3  15  -5  157.18    6.80
   3  15  -5  162.98    7.10
  -1 -15   5    2.00    0.90
   1 -15  -5    1.00    0.70
  -1 -15   5    0.90    0.70
   1  15  -5    0.20    0.80
   1  15  -5    0.90    0.90
  -1  15   5    1.40    0.60
   1 -15   5  303.67   11.20
  -1  15  -5  300.47   11.30
   1  15   5  289.67    9.20
  -1  15  -5  267.17   14.00
   3 -15   5   60.59    4.10
   3  15   5   50.39    2.10
  -3  15  -5   51.69    4.00
   5 -15   5  255.27   11.00
   5  15   5  251.57    8.30
  -5  15  -5  281.97   11.40
  12 -16  -5    0.00    1.00
 -12  16   5    0.50    0.90
  12  16  -5    0.20    0.80
  12  16  -5    1.60    0.90
 -12  16   5    1.30    1.20
  12  16  -5    0.40    0.80
  10 -16  -5  139.99    7.10
 -10  16   5  127.29    6.30
  10  16  -5  141.69    6.40
  10  16  -5  130.09    6.20
 -10  16   5  138.49    7.50
  10  16  -5  129.49    5.90
   8 -16  -5    1.60    1.10
   8  16  -5    0.50    0.70
   8  16  -5    1.20    0.90
   8  16  -5    1.70    0.90
  -8  16   5    1.60    0.80
  -8  16   5    2.10    1.30
   6 -16  -5   89.39    5.20
   6  16  -5   88.79    4.50
   6  16  -5   79.49    4.60
  -6  16   5   84.29    5.00
   4 -16  -5   10.00    1.90
   4  16  -5    8.70    1.70
   4  16  -5    9.70    1.80
  -4  16   5    7.00    1.40
   2 -16  -5  118.39    5.80
  -2 -16   5  121.09    5.60
  -2  16   5  118.79    4.90
   2  16  -5  127.39    5.90
   2  16  -5  112.99    5.80
   0 -16   5    0.10    0.70
   0 -16  -5    1.00    0.70
   0  16  -5   -0.80    0.70
   0  16  -5    0.50    1.00
   0  16   5    0.70    0.50
   2 -16   5   14.30    2.30
  -2  16  -5   13.50    2.50
   4 -16   5    1.40    1.00
  -4  16  -5    1.10    1.40
   9 -17  -5   14.40    2.60
   9  17  -5   17.00    2.20
   9  17  -5   17.90    2.40
  -9  17   5   15.30    2.10
   9  17  -5   16.40    2.20
  -9  17   5   15.20    2.70
   7 -17  -5   17.30    2.80
  -7  17   5   22.70    3.10
   7  17  -5   21.30    2.50
   7  17  -5   17.60    2.40
   5 -17  -5   15.80    2.60
  -5  17   5   10.20    1.90
   5  17  -5   13.50    2.10
   5  17  -5   10.50    1.90
   3 -17  -5    6.60    1.60
  -3  17   5    5.90    1.20
   3  17  -5    3.20    1.40
   3  17  -5    2.80    1.20
   1 -17  -5    1.70    0.90
  -1 -17   5    0.70    0.60
   1  17  -5   -0.50    0.90
  -1  17   5    0.90    0.50
   1  17  -5    0.30    0.80
   1 -17   5    7.90    1.70
  -1  17  -5   14.10    2.50
  -8  18   5    1.70    1.20
   8  18  -5    3.40    1.30
   8  18  -5    3.40    1.20
   6 -18  -5  273.97   11.10
  -6  18   5  236.68   10.40
   6  18  -5  262.77   10.40
   6  18  -5  278.27   10.10
   4 -18  -5    2.10    1.20
   4  18  -5    2.70    1.30
  -4  18   5    2.20    1.00
   4  18  -5    1.40    1.10
   2 -18  -5  247.58   10.00
   2  18  -5  252.67   10.00
  -2  18   5  231.98    8.50
   2  18  -5  241.98   10.10
   0 -18  -5    2.60    1.00
   0  18  -5    1.70    1.10
   0  18   5    1.80    0.50
   0  18  -5    1.80    1.30
  18   0  -6   86.49    5.50
 -18   0   6   82.99    5.10
  18   0  -6   88.89    4.80
  16   0  -6   10.60    1.70
 -16   0   6    9.10    1.80
  16   0  -6    6.90    1.70
 -14   0   6  172.48    7.30
  14   0  -6  173.38    7.50
  14   0  -6  180.78    7.00
  12   0  -6   17.30    2.10
  12   0  -6   16.30    1.50
 -12   0   6   12.00    1.70
 -10   0   6 1329.67   38.60
 -10   0   6 1253.47   38.00
 -10   0   6 1292.37   37.60
  10   0  -6 1235.48   37.50
  -8   0   6  199.48    7.80
  -8   0   6  205.98    7.20
  -8   0   6  222.28    7.60
   8   0  -6  199.68    6.80
  -6   0   6 1581.84   47.40
  -6   0   6 1601.24   47.60
  -6   0   6 1706.33   48.20
  -4   0   6  106.49    4.40
  -4   0   6  105.99    4.40
  -4   0   6  114.49    4.70
  -2   0   6  559.34   17.10
  -2   0   6  546.45   17.40
  -2   0   6  555.64   17.20
   2   0  -6  563.24   16.90
  -2   0   6  536.25   17.20
   0   0   6   28.00    2.00
   0   0  -6   29.10    1.80
   0   0   6   29.40    2.20
   0   0   6   29.40    2.20
   0   0   6   28.80    2.00
   2   0   6    1.90    0.80
   2   0   6    1.30    0.70
   2   0   6    1.30    0.60
   2   0   6    2.30    1.00
   4   0   6  190.58    7.70
   4   0   6  186.28    7.80
   4   0   6  182.78    7.20
   4   0   6  196.78    7.50
   6   0   6   94.09    5.10
   6   0   6   90.29    4.70
   6   0   6  101.39    5.40
   8   0   6  357.36   13.50
   8   0   6  388.86   14.00
   8   0   6  378.36   14.70
  10   0   6   56.99    4.10
  10   0   6   42.60    4.30
  19  -1  -6   22.60    2.90
  19  -1  -6   23.70    3.20
  19  -1  -6   18.90    3.00
  19   1  -6   22.80    3.30
  19   1  -6   22.80    2.90
 -19   1   6   24.80    3.40
  17  -1  -6    2.60    1.30
 -17  -1   6    2.90    1.20
  17  -1  -6    3.90    1.20
  17  -1  -6    3.20    1.40
  17   1  -6    2.70    1.30
  17   1  -6    2.50    1.10
 -17   1   6    0.90    1.00
  15  -1  -6  128.69    5.70
  15  -1  -6  125.99    6.20
 -15  -1   6  124.99    5.90
 -15   1   6  122.99    6.10
  15   1  -6  131.59    5.70
  15   1  -6  134.19    6.30
 -13  -1   6   12.80    1.90
  13  -1  -6   14.20    1.70
  13  -1  -6   18.60    2.30
 -13   1   6   10.70    1.70
  13   1  -6   12.90    1.60
  11  -1  -6  149.49    5.60
  11  -1  -6  155.48    6.20
 -11  -1   6  141.89    6.00
  11   1  -6  149.39    5.60
 -11   1   6  146.69    6.10
 -11   1   6  149.88    6.40
  11   1  -6  147.09    6.10
  -9  -1   6  102.29    4.60
   9  -1  -6   93.29    3.70
  -9  -1   6   93.69    4.20
  -9  -1   6   94.69    4.00
  -9   1   6   90.89    4.20
  -9   1   6   95.89    3.90
   9   1  -6   92.59    3.70
  -9   1   6   98.89    4.60
  -7  -1   6  196.18    7.20
   7  -1  -6  210.28    6.50
  -7  -1   6  213.78    7.70
  -7  -1   6  198.48    7.00
   7   1  -6  185.88    6.40
  -7   1   6  189.68    7.10
  -7   1   6  208.78    7.60
  -7   1   6  207.28    7.00
  -5  -1   6  860.91   25.40
  -5  -1   6  825.72   25.00
  -5  -1   6  796.62   24.80
  -5   1   6  821.22   24.90
  -5   1   6  811.82   24.70
  -5   1   6  851.31   25.40
  -3  -1   6    3.00    0.80
  -3  -1   6    3.50    0.80
  -3  -1   6    2.40    0.80
   3  -1  -6    3.80    0.80
  -3  -1   6    2.90    0.80
   3  -1  -6    2.00    0.60
  -3   1   6    1.90    0.70
  -3   1   6    2.70    0.80
  -3   1   6    3.20    0.80
   3   1  -6    4.50    0.80
  -1  -1   6 1273.97   38.10
   1  -1  -6 1271.47   37.30
  -1  -1   6 1265.07   37.80
  -1  -1   6 1282.87   37.80
  -1  -1   6 1205.18   37.90
  -1   1   6 1244.08   37.60
   1   1  -6 1318.77   37.50
  -1   1   6 1273.47   37.90
  -1   1   6 1314.37   38.00
  -1   1   6 1332.37   37.70
   1  -1   6    2.80    1.00
   1  -1   6    2.30    0.90
   1  -1   6    3.10    0.90
   1  -1   6    3.30    0.90
   1   1   6    3.20    0.90
   1   1   6    8.60    1.30
   1   1   6    4.10    1.10
   1   1   6    3.50    0.80
  -1   1  -6    2.80    0.80
   3  -1   6  828.72   24.80
   3  -1   6  771.52   25.00
   3  -1   6  818.12   25.10
   3  -1   6  799.42   24.70
   3   1   6  767.62   25.10
   3   1   6  745.53   24.30
   3   1   6  836.22   24.60
   3   1   6  813.02   24.90
   5  -1   6   23.80    2.30
   5  -1   6   26.80    2.60
   5  -1   6   24.40    2.40
   5   1   6   25.20    2.10
   5   1   6   24.00    2.40
   5   1   6   20.50    2.60
   7  -1   6  350.86   13.10
   7  -1   6  379.76   14.00
   7  -1   6  357.96   13.20
   7   1   6  349.07   12.60
   7   1   6  355.06   13.30
   7   1   6  354.96   13.60
   9  -1   6   61.19    4.30
   9  -1   6   65.09    4.30
   9  -1   6   63.79    5.10
   9   1   6   62.49    4.30
   9   1   6   58.89    4.80
  18  -2  -6    1.20    1.10
  18  -2  -6    1.20    0.80
  18  -2  -6   -0.50    0.90
  18   2  -6    1.90    1.00
 -18   2   6    1.10    1.20
  18   2  -6   -0.10    0.80
 -16  -2   6   98.09    5.00
  16  -2  -6   95.79    5.50
  16  -2  -6  100.79    4.90
  16  -2  -6   87.39    5.20
  16   2  -6   89.99    5.20
  16   2  -6   94.89    4.80
 -16   2   6   89.49    5.20
  14  -2  -6   57.99    3.30
  14  -2  -6   64.39    4.00
 -14  -2   6   62.19    3.70
  14   2  -6   61.69    3.40
  14   2  -6   60.69    3.80
 -14   2   6   60.49    3.90
 -12  -2   6   58.99    3.40
  12  -2  -6   58.99    3.50
  12  -2  -6   61.69    3.10
  12   2  -6   57.09    3.00
 -12   2   6   61.19    3.90
  12   2  -6   56.29    3.40
 -12   2   6   59.49    3.50
  10  -2  -6  464.15   14.50
  10  -2  -6  434.96   13.80
 -10  -2   6  431.56   14.30
 -10  -2   6  431.66   14.00
 -10   2   6  428.46   14.30
 -10   2   6  454.65   13.70
  10   2  -6  439.46   13.80
 -10   2   6  423.96   14.80
  -8  -2   6   89.39    3.80
  -8  -2   6   89.19    4.20
   8  -2  -6   81.19    3.30
  -8  -2   6   80.59    3.90
  -8   2   6   87.49    4.20
   8   2  -6   87.49    3.40
  -8   2   6   85.99    3.50
  -8   2   6   86.39    3.90
  -6  -2   6  588.44   18.80
  -6  -2   6  600.94   19.20
  -6  -2   6  623.24   18.90
   6   2  -6  617.04   18.00
  -6   2   6  608.44   18.50
  -6   2   6  640.74   18.90
  -6   2   6  602.54   19.20
   4  -2  -6  192.88    6.90
  -4  -2   6  188.38    6.90
  -4  -2   6  190.78    6.90
  -4  -2   6  193.78    7.00
  -4  -2   6  200.48    7.20
  -4   2   6  188.28    6.70
  -4   2   6  185.68    7.10
  -4   2   6  192.68    6.80
   2  -2  -6  356.56   11.20
  -2  -2   6  348.77   11.70
   2  -2  -6  373.16   11.30
  -2  -2   6  356.66   11.70
  -2  -2   6  349.27   11.60
  -2  -2   6  370.56   12.10
  -2   2   6  359.66   11.80
  -2   2   6  348.47   11.40
  -2   2   6  350.66   11.70
   2   2  -6  357.66   11.50
   0  -2   6  196.18    7.10
   0  -2   6  191.38    7.30
   0  -2   6  174.28    7.10
   0  -2   6  181.88    7.00
   0   2   6  196.38    6.80
   0   2  -6  198.28    6.80
   0   2   6  183.68    7.10
   0   2   6  190.48    6.70
   0   2   6  190.28    7.10
   2  -2   6  221.18    8.40
   2  -2   6  213.38    8.10
   2  -2   6  209.98    8.10
   2  -2   6  228.68    8.50
   2   2   6  216.18    8.40
   2   2   6  217.18    8.10
   2   2   6  219.58    7.70
   2   2   6  221.08    7.90
  -2   2  -6  232.38    8.00
   4  -2   6   89.19    4.60
   4  -2   6   93.39    4.90
   4  -2   6   95.59    4.70
   4   2   6   81.49    4.00
   4   2   6   89.89    4.80
   4   2   6   91.09    4.60
   4   2   6   95.29    4.40
   6  -2   6   38.90    3.20
   6  -2   6   35.70    2.90
   6  -2   6   40.40    3.50
   6   2   6   38.50    3.20
   6   2   6   39.90    3.30
   8  -2   6  179.88    8.80
   8  -2   6  180.78    7.80
   8  -2   6  169.48    8.10
   8   2   6  176.78    8.10
   8   2   6  166.48    8.30
  10  -2   6    1.60    1.10
  10  -2   6    5.30    1.50
  10   2   6    2.70    1.60
  10   2   6    6.20    1.80
  19  -3  -6   10.00    1.90
  19  -3  -6    7.30    1.90
  19  -3  -6   11.10    2.40
  19   3  -6   11.20    2.00
 -19   3   6   10.30    2.30
  19   3  -6   11.40    2.30
  17  -3  -6  377.56   14.10
  17  -3  -6  340.17   13.40
  17  -3  -6  351.16   12.80
  17   3  -6  358.06   12.80
 -17   3   6  347.47   13.60
  17   3  -6  369.46   13.70
  15  -3  -6   11.40    2.10
 -15  -3   6   12.30    2.00
  15  -3  -6   10.30    1.90
  15  -3  -6   13.70    1.90
  15   3  -6    9.30    1.80
 -15   3   6   11.30    2.00
  15   3  -6   10.20    1.60
 -13  -3   6  693.73   22.30
  13  -3  -6  729.83   22.10
  13  -3  -6  702.43   23.00
  13   3  -6  699.53   22.60
  13   3  -6  723.53   22.10
 -13   3   6  708.43   22.80
  11  -3  -6   37.50    2.60
  11  -3  -6   32.20    2.70
  11  -3  -6   35.90    2.20
 -11  -3   6   38.20    2.50
  11   3  -6   41.80    3.80
  11   3  -6   36.00    2.20
 -11   3   6   35.00    2.80
 -11   3   6   31.90    2.50
   9  -3  -6  517.45   16.80
   9  -3  -6  557.64   17.50
  -9  -3   6  512.55   16.80
  -9  -3   6  516.65   16.70
   9  -3  -6  532.35   16.20
   9   3  -6  533.45   16.80
  -9   3   6  546.65   16.20
  -9   3   6  548.15   17.50
   9   3  -6  536.35   16.30
  -9   3   6  508.55   16.80
  -7  -3   6  547.15   17.60
   7  -3  -6  577.14   18.10
  -7  -3   6  565.84   17.70
  -7  -3   6  592.44   18.10
   7   3  -6  566.74   17.60
  -7   3   6  565.54   18.00
   7   3  -6  547.75   16.90
  -7   3   6  578.24   17.70
  -7   3   6  558.54   17.20
  -5  -3   6   30.90    2.10
   5  -3  -6   34.80    2.30
  -5  -3   6   37.10    2.30
  -5  -3   6   33.60    2.30
   5   3  -6   36.80    1.60
  -5   3   6   35.20    2.00
  -5   3   6   32.00    2.20
  -5   3   6   32.90    2.00
  -3  -3   6 1759.12   51.39
  -3  -3   6 1802.12   51.69
  -3  -3   6 1790.52   51.29
   3  -3  -6 1816.92   50.69
   3  -3  -6 1684.63   50.99
  -3  -3   6 1710.63   51.29
  -3   3   6 1701.43   51.39
   3   3  -6 1777.42   51.09
  -3   3   6 1761.72   50.99
  -3   3   6 1744.73   51.09
  -1  -3   6   70.89    3.60
  -1  -3   6   67.99    3.40
  -1  -3   6   74.59    3.70
  -1  -3   6   67.19    3.40
  -1   3   6   73.09    3.50
   1   3  -6   71.29    3.30
  -1   3   6   67.99    3.10
  -1   3   6   70.49    3.50
   1  -3   6 1595.74   49.00
   1  -3   6 1663.63   49.10
   1  -3   6 1716.13   49.40
   1  -3   6 1709.03   49.50
   1   3   6 1652.83   48.50
   1   3   6 1664.03   49.30
   1   3   6 1623.24   48.90
  -1   3  -6 1686.43   48.90
   1   3   6 1677.73   48.60
   3  -3   6   34.50    2.60
   3  -3   6   37.50    2.80
   3  -3   6   36.50    2.70
   3  -3   6   37.40    2.80
   3   3   6   33.80    2.10
  -3   3  -6   40.60    2.60
   3   3   6   32.60    2.80
   3   3   6   39.00    2.60
   3   3   6   38.60    2.40
   5  -3   6 1159.38   37.10
   5  -3   6 1196.38   36.90
   5  -3   6 1257.37   37.70
   5   3   6 1228.98   36.80
   5   3   6 1182.58   37.30
   7  -3   6   51.79    4.10
   7  -3   6   43.50    3.70
   7  -3   6   46.60    3.40
   7   3   6   51.89    3.90
   7   3   6   45.20    3.60
   9  -3   6  365.86   13.60
   9  -3   6  347.17   14.30
   9   3   6  395.96   14.50
   9   3   6  372.06   14.70
  18  -4  -6   24.00    2.40
  18  -4  -6   26.80    3.70
  18  -4  -6   28.10    3.00
  18   4  -6   25.40    2.60
 -18   4   6   23.80    3.40
  18   4  -6   26.00    3.40
  16  -4  -6  141.69    7.00
  16  -4  -6  148.89    7.30
  16  -4  -6  147.09    6.40
  16   4  -6  143.89    6.90
  16   4  -6  147.19    6.40
  14  -4  -6    8.30    1.40
  14  -4  -6   11.80    2.10
  14  -4  -6    6.40    1.50
 -14  -4   6    5.90    1.30
  14   4  -6    8.60    1.50
 -14   4   6    7.90    1.80
  14   4  -6    7.30    1.50
  12  -4  -6  358.46   11.50
 -12  -4   6  342.37   11.70
  12  -4  -6  346.67   12.40
  12  -4  -6  328.87   12.00
  12   4  -6  339.17   11.40
  12   4  -6  332.07   11.80
 -12   4   6  342.37   12.10
  12   4  -6  343.67   11.90
 -12   4   6  336.07   12.60
 -10  -4   6   93.49    4.30
  10  -4  -6   94.99    4.80
 -10  -4   6   93.49    4.30
  10  -4  -6   95.19    4.40
  10  -4  -6   90.99    3.80
 -10   4   6   91.59    4.40
  10   4  -6   98.29    3.90
  10   4  -6   95.69    4.30
 -10   4   6   95.39    4.80
   8  -4  -6  844.22   24.20
  -8  -4   6  836.82   25.00
  -8  -4   6  815.62   25.00
   8  -4  -6  784.62   24.80
   8  -4  -6  832.92   25.60
  -8   4   6  771.72   24.80
  -8   4   6  841.92   25.60
   8   4  -6  849.72   25.00
  -8   4   6  836.72   24.30
   8   4  -6  799.22   24.30
   6  -4  -6   12.60    1.70
  -6  -4   6    9.80    1.40
  -6  -4   6   12.40    1.50
  -6  -4   6   11.90    1.50
  -6   4   6   11.40    1.40
  -6   4   6   12.70    1.70
   6   4  -6   13.20    1.30
   6   4  -6   12.50    0.90
  -6   4   6   14.00    1.20
  -4  -4   6  292.07   10.20
  -4  -4   6  313.47   10.50
  -4  -4   6  303.87   10.10
   4  -4  -6  302.27   10.10
  -4  -4   6  306.67   10.20
   4   4  -6  289.87    9.40
  -4   4   6  304.77    9.80
  -4   4   6  304.47    9.80
  -4   4   6  288.37   10.20
  -2  -4   6   -0.50    0.60
  -2  -4   6    1.50    0.70
  -2  -4   6    1.10    0.70
  -2  -4   6    0.80    0.60
   2  -4  -6    1.20    0.50
  -2   4   6    0.60    0.50
  -2   4   6    0.50    0.60
  -2   4   6    0.30    0.40
   2   4  -6    1.00    0.60
   0  -4   6   37.40    2.60
   0  -4   6   35.80    2.40
   0  -4   6   32.00    2.30
   0  -4   6   32.70    2.30
   0   4   6   32.10    2.20
   0   4  -6   34.90    2.20
   0   4   6   32.00    2.00
   0   4   6   31.50    2.30
   2  -4   6   10.80    1.70
   2  -4   6   12.80    1.90
   2  -4   6   16.70    2.00
   2  -4   6   12.80    1.80
   2   4   6   13.80    1.30
  -2   4  -6   11.50    1.60
   2   4   6   14.50    1.60
   2   4   6   14.60    1.40
   2   4   6   17.00    2.10
   4  -4   6    4.80    1.40
   4  -4   6    5.90    1.50
   4  -4   6    5.70    1.50
   4   4   6    3.40    1.00
   4   4   6    3.40    1.30
  -4   4  -6    2.40    0.90
   6  -4   6  153.98    6.80
   6  -4   6  148.89    7.20
   6  -4   6  152.88    7.50
   6   4   6  139.39    7.10
   6   4   6  144.49    6.70
   8  -4   6   59.69    4.60
   8  -4   6   64.89    4.10
   8   4   6   64.99    4.50
   8   4   6   64.79    4.60
  10  -4   6  199.18    8.40
  10  -4   6  184.18    9.30
  10   4   6  181.78    9.30
  10   4   6  197.48    9.10
 -19   5   6    6.00    1.90
  17  -5  -6   19.20    2.30
  17  -5  -6   20.90    3.00
  17  -5  -6   18.80    3.00
 -17   5   6   17.50    2.80
  17   5  -6   25.20    2.40
  17   5  -6   21.40    2.90
  15  -5  -6    3.60    1.40
  15  -5  -6    3.70    1.00
  15  -5  -6    5.30    1.60
  15   5  -6    5.20    1.20
 -15   5   6    3.90    1.60
  15   5  -6    2.90    1.10
  13  -5  -6   17.20    2.50
 -13  -5   6   14.60    1.90
  13  -5  -6   18.60    1.70
  13  -5  -6   14.90    2.20
  13   5  -6   15.90    2.20
  13   5  -6   15.70    1.80
  13   5  -6   12.20    1.90
 -13   5   6   14.30    2.30
 -13   5   6   17.10    2.40
  11  -5  -6  281.47   10.70
  11  -5  -6  287.97    9.60
  11  -5  -6  303.87   10.40
 -11  -5   6  280.87   10.00
 -11   5   6  285.57   10.90
 -11   5   6  275.47   10.30
  11   5  -6  279.07   10.10
  11   5  -6  293.97    9.70
  -9  -5   6   23.90    2.00
   9  -5  -6   25.80    1.60
   9  -5  -6   27.30    2.40
   9  -5  -6   25.60    2.00
  -9  -5   6   29.00    2.10
   9   5  -6   23.30    1.60
  -9   5   6   26.00    2.00
   9   5  -6   25.90    2.00
  -9   5   6   24.30    2.30
  -7  -5   6  287.97    9.90
   7  -5  -6  291.77    9.70
   7  -5  -6  282.87   10.20
  -7  -5   6  282.97    9.90
   7   5  -6  300.37    9.90
  -7   5   6  299.47    9.20
  -7   5   6  277.57   10.20
  -7   5   6  279.17    9.70
   7   5  -6  295.37    9.20
   5  -5  -6   24.30    1.90
  -5  -5   6   24.10    1.90
  -5  -5   6   21.20    1.80
  -5  -5   6   22.80    1.80
  -5   5   6   21.90    1.60
   5   5  -6   24.30    1.30
  -5   5   6   24.00    1.90
  -5   5   6   24.50    1.60
   5   5  -6   24.20    1.80
  -3  -5   6  228.18    8.20
  -3  -5   6  228.48    8.40
  -3  -5   6  244.18    8.60
   3  -5  -6  240.18    8.10
  -3  -5   6  240.78    8.40
   3   5  -6  227.38    8.10
  -3   5   6  235.58    7.90
  -3   5   6  237.88    8.00
  -3   5   6  219.58    8.20
  -1  -5   6   67.19    3.50
  -1  -5   6   60.19    3.30
  -1  -5   6   64.69    3.50
   1  -5  -6   63.59    2.80
  -1  -5   6   61.99    3.30
  -1   5   6   59.89    3.10
  -1   5   6   67.69    3.30
   1   5  -6   59.19    3.10
  -1   5   6   62.99    2.90
   1  -5   6  121.59    5.20
   1  -5   6  116.89    5.40
   1  -5   6  114.19    5.10
   1  -5   6  115.09    5.20
   1   5   6  114.69    5.20
   1   5   6  116.49    4.50
  -1   5  -6  110.19    4.90
   1   5   6  109.89    4.70
   3  -5   6   29.40    2.60
   3  -5   6   29.90    2.50
   3  -5   6   28.30    2.60
   3  -5   6   27.00    2.40
   3   5   6   28.80    2.00
   3   5   6   26.80    2.60
   3   5   6   28.10    2.20
  -3   5  -6   26.10    2.20
   5  -5   6  121.39    6.20
   5  -5   6  119.99    5.70
   5   5   6  109.59    6.00
   5   5   6  111.59    5.30
  -5   5  -6  119.89    5.60
   7  -5   6    5.60    1.70
   7  -5   6    6.80    1.50
   7   5   6    7.20    1.70
   7   5   6    4.00    1.70
   9  -5   6   71.89    4.40
   9  -5   6   67.09    5.20
   9   5   6   77.49    5.20
   9   5   6   77.49    5.30
  18  -6  -6   87.09    5.40
  18  -6  -6   84.79    5.80
  18  -6  -6   94.49    5.00
 -18   6   6   90.69    5.80
  18   6  -6   85.29    5.40
  16  -6  -6    5.10    1.40
  16  -6  -6    5.50    1.60
  16  -6  -6    7.60    2.00
  16   6  -6    4.20    1.40
  16   6  -6    8.20    1.60
 -16   6   6    6.70    1.90
  14  -6  -6   87.09    5.10
  14  -6  -6   92.49    4.40
  14  -6  -6   91.99    5.20
  14   6  -6   92.29    4.50
  14   6  -6   93.89    4.90
  14   6  -6   88.89    4.80
 -14   6   6   89.59    5.20
  12  -6  -6   70.89    4.00
 -12  -6   6   67.39    3.60
  12  -6  -6   74.09    4.30
  12  -6  -6   65.89    3.40
  12   6  -6   64.19    3.70
 -12   6   6   69.49    4.10
  12   6  -6   67.39    3.50
 -12   6   6   68.49    4.40
 -10  -6   6    1.30    0.80
  10  -6  -6    3.30    1.00
 -10  -6   6    0.80    0.70
  10  -6  -6    0.60    0.50
  10  -6  -6    0.60    0.80
 -10   6   6    1.10    0.80
 -10   6   6    1.90    1.00
  10   6  -6    0.80    0.50
  10   6  -6    1.90    0.80
   8  -6  -6  579.34   18.20
  -8  -6   6  565.94   17.70
   8  -6  -6  555.54   18.20
  -8  -6   6  552.34   17.80
   8  -6  -6  537.25   17.50
  -8   6   6  549.05   17.60
  -8   6   6  576.74   18.30
   8   6  -6  551.84   17.00
   8   6  -6  571.64   17.80
  -6  -6   6   38.50    2.50
   6  -6  -6   44.20    2.80
   6  -6  -6   39.10    2.30
  -6  -6   6   43.00    2.70
   6   6  -6   45.30    2.60
  -6   6   6   41.20    2.10
  -6   6   6   38.20    2.60
   6   6  -6   40.90    2.00
  -6   6   6   43.10    2.40
   4  -6  -6  807.02   24.20
  -4  -6   6  815.82   24.40
  -4  -6   6  809.82   24.20
  -4  -6   6  766.42   24.20
  -4   6   6  777.32   23.60
   4   6  -6  811.52   24.20
  -4   6   6  755.42   24.10
  -4   6   6  809.02   23.70
   4   6  -6  767.82   24.00
  -2  -6   6   16.60    1.90
  -2  -6   6   17.00    1.80
  -2  -6   6   16.20    1.60
   2  -6  -6   18.80    1.50
  -2   6   6   15.80    1.50
  -2   6   6   16.50    1.30
  -2   6   6   15.80    1.50
   2   6  -6   18.70    1.70
   0  -6   6  107.49    4.90
   0  -6   6  103.09    4.80
   0  -6   6  106.19    4.80
   0   6   6  102.49    4.10
   0   6   6  101.79    4.40
   0   6   6  108.79    4.70
   0   6  -6  102.49    4.60
   2  -6   6  137.49    5.90
   2  -6   6  133.09    5.90
   2  -6   6  137.59    6.10
   2   6   6  135.69    5.40
   2   6   6  130.29    6.00
  -2   6  -6  132.29    5.70
   2   6   6  137.19    5.10
   4  -6   6   24.50    2.60
   4  -6   6   23.00    2.30
  -4   6  -6   22.80    2.20
   4   6   6   25.90    3.10
   4   6   6   21.20    2.00
   6  -6   6  227.48    9.80
   6  -6   6  224.58    8.80
  -6   6  -6  199.98    8.70
   6   6   6  215.78    9.50
   6   6   6  213.18    8.60
   8  -6   6    7.60    1.60
   8  -6   6   10.80    2.40
   8   6   6   12.10    2.40
   8   6   6   10.90    2.10
  17  -7  -6   39.60    3.80
  17  -7  -6   41.90    3.10
  17  -7  -6   37.00    3.40
 -17   7   6   37.00    3.70
  17   7  -6   36.10    3.00
  17   7  -6   43.30    3.50
  15  -7  -6  444.46   15.70
  15  -7  -6  415.56   15.30
  15  -7  -6  423.26   14.40
  15   7  -6  426.46   14.90
  15   7  -6  402.76   15.00
  15   7  -6  432.56   14.50
 -15   7   6  407.96   15.60
  13  -7  -6   61.29    3.90
  13  -7  -6   54.19    3.20
  13  -7  -6   63.69    4.10
  13   7  -6   56.59    3.60
 -13   7   6   63.89    4.10
 -13   7   6   53.79    4.20
  13   7  -6   55.99    3.60
  13   7  -6   58.29    3.30
  11  -7  -6  514.15   15.90
  11  -7  -6  514.65   16.80
 -11  -7   6  483.75   16.20
  11  -7  -6  502.25   17.20
 -11   7   6  515.35   17.70
  11   7  -6  483.15   16.50
  11   7  -6  511.65   16.00
 -11   7   6  501.95   16.80
   9  -7  -6   90.99    4.70
  -9  -7   6   84.79    4.10
   9  -7  -6   90.79    4.30
   9  -7  -6   88.19    3.70
  -9  -7   6   86.19    4.30
   9   7  -6  106.29    4.00
  -9   7   6   88.39    4.80
   9   7  -6   87.79    4.20
  -9   7   6   89.79    4.30
   7  -7  -6  393.96   13.50
  -7  -7   6  395.76   13.20
   7  -7  -6  395.36   12.80
  -7  -7   6  393.86   12.90
   7   7  -6  383.46   12.40
  -7   7   6  397.66   12.80
  -7   7   6  386.16   13.40
   7   7  -6  408.86   13.10
  -5  -7   6  905.51   27.30
  -5  -7   6  876.31   27.10
   5  -7  -6  886.71   27.40
   5  -7  -6  888.31   26.70
  -5  -7   6  916.21   27.40
  -5   7   6  870.51   27.30
  -5   7   6  943.11   26.50
   5   7  -6  865.51   26.40
   5   7  -6  921.91   27.30
  -5   7   6  885.21   26.70
  -3  -7   6  120.69    5.20
  -3  -7   6  127.39    5.40
  -3  -7   6  133.19    5.50
   3  -7  -6  125.19    5.10
   3   7  -6  135.69    5.40
  -3   7   6  124.89    5.10
   3   7  -6  118.99    5.10
  -3   7   6  126.59    4.90
  -3   7   6  126.79    4.70
  -1  -7   6 1285.37   39.50
  -1  -7   6 1319.27   39.50
  -1  -7   6 1349.66   39.40
   1  -7  -6 1342.67   38.60
  -1   7   6 1331.77   39.10
  -1   7   6 1336.97   38.50
   1   7  -6 1307.07   39.20
  -1   7   6 1279.57   38.90
   1  -7   6  117.39    5.40
   1  -7   6  119.89    5.50
   1  -7   6  118.09    5.40
   1   7   6  126.79    5.50
   1   7   6  122.39    4.60
   1   7   6  119.59    4.90
  -1   7  -6  114.39    5.20
   3  -7   6 1145.89   34.10
   3  -7   6 1143.19   34.70
   3   7   6 1097.49   33.30
   3   7   6 1110.19   34.50
  -3   7  -6 1059.89   33.90
   5  -7   6  273.47   10.40
   5  -7   6  281.77   11.40
  -5   7  -6  276.07   10.60
   5   7   6  275.07   11.20
   5   7   6  279.67   10.10
   7  -7   6  451.95   17.50
   7  -7   6  480.75   16.20
   7   7   6  461.45   16.20
   7   7   6  472.35   17.40
   9  -7   6  224.68   10.80
   9  -7   6  231.48    9.20
   9   7   6  234.28   10.50
   9   7   6  217.88    9.90
  16  -8  -6   28.00    3.40
  16  -8  -6   25.50    2.30
  16  -8  -6   20.90    3.00
  16   8  -6   23.70    2.80
  16   8  -6   23.10    3.00
  16   8  -6   26.00    2.70
 -16   8   6   19.60    3.00
  14  -8  -6   27.90    2.30
  14  -8  -6   25.70    2.80
  14  -8  -6   28.90    2.90
 -14   8   6   33.80    3.20
  14   8  -6   24.20    2.50
  14   8  -6   29.90    2.70
 -14   8   6   30.60    3.30
  14   8  -6   24.60    2.30
  12  -8  -6    2.60    1.10
  12  -8  -6    1.10    0.60
  12  -8  -6    0.80    0.90
  12   8  -6    0.50    0.70
 -12   8   6    1.70    1.10
  12   8  -6   -0.40    0.60
 -12   8   6    1.40    1.10
  10  -8  -6   18.40    1.90
  10  -8  -6   23.60    2.40
  10  -8  -6   18.40    1.50
 -10  -8   6   17.50    1.70
  10   8  -6   16.70    1.60
 -10   8   6   18.00    2.60
 -10   8   6   21.40    2.10
  10   8  -6   19.30    1.90
  -8  -8   6    1.40    0.70
   8  -8  -6    1.70    1.00
   8  -8  -6    2.60    0.80
  -8  -8   6    2.20    0.90
   8   8  -6    4.70    0.90
  -8   8   6    2.00    0.80
  -8   8   6    2.40    1.00
   8   8  -6    1.30    0.70
   6  -8  -6    2.40    0.90
  -6  -8   6    2.20    0.90
   6  -8  -6    4.50    0.90
  -6  -8   6    1.90    0.80
  -6   8   6    2.50    0.90
   6   8  -6    5.20    1.10
   6   8  -6    2.00    0.60
  -6   8   6    6.70    1.10
  -4  -8   6   13.50    1.80
   4  -8  -6   12.50    1.70
  -4  -8   6   12.20    1.60
  -4  -8   6   11.10    1.50
   4   8  -6   13.00    1.50
  -4   8   6   12.10    1.20
  -4   8   6   12.50    1.20
   4   8  -6   11.90    1.50
  -4   8   6   11.70    1.50
   2  -8  -6    1.20    0.60
  -2  -8   6    0.70    0.70
  -2  -8   6    1.50    0.80
  -2  -8   6    0.60    0.70
  -2   8   6    0.90    0.50
   2   8  -6    1.80    0.80
  -2   8   6    1.10    0.60
  -2   8   6    1.20    0.60
   0  -8   6    1.00    0.80
   0  -8   6    0.60    0.70
   0  -8   6    0.80    0.70
   0   8  -6    0.00    0.70
   0   8   6    0.70    0.50
   0   8   6    1.30    0.50
   0   8   6    0.90    0.80
   2  -8   6   34.60    2.70
   2  -8   6   35.50    2.90
   2   8   6   30.60    2.10
   2   8   6   33.20    2.80
  -2   8  -6   32.90    2.60
   2   8   6   35.20    2.00
   4  -8   6    4.80    1.50
   4  -8   6    5.00    1.30
   4   8   6    5.30    1.10
  -4   8  -6    4.50    1.40
   4   8   6    4.90    1.60
   6  -8   6   18.70    3.00
   6  -8   6   14.60    2.10
  -6   8  -6   20.50    2.80
   6   8   6   19.30    2.10
   6   8   6   16.00    2.70
   8  -8   6    1.20    1.40
   8  -8   6    0.20    0.60
   8   8   6    5.30    1.80
   8   8   6    1.60    1.10
  17  -9  -6   48.40    4.10
  17  -9  -6   51.69    4.10
  17  -9  -6   47.00    3.40
  17   9  -6   48.80    3.60
  17   9  -6   51.39    3.80
  15  -9  -6  143.49    6.30
  15  -9  -6  151.68    7.40
  15   9  -6  145.19    6.70
 -15   9   6  128.89    7.20
  15   9  -6  129.19    6.50
  15   9  -6  140.19    6.30
  13  -9  -6  186.18    8.40
  13  -9  -6  180.68    7.20
  13  -9  -6  193.18    8.20
  13   9  -6  190.58    7.50
 -13   9   6  179.28    8.90
 -13   9   6  177.98    8.30
  13   9  -6  186.78    7.70
  13   9  -6  185.68    7.80
  11  -9  -6  207.88    7.70
  11  -9  -6  193.78    8.30
  11  -9  -6  222.88    9.00
 -11   9   6  223.78    9.50
  11   9  -6  207.98    7.80
 -11   9   6  210.88    8.60
  11   9  -6  205.08    8.20
  -9  -9   6  235.78    8.70
   9  -9  -6  256.67    9.10
   9  -9  -6  239.18    9.60
  -9  -9   6  238.28    9.20
   9   9  -6  246.68    9.00
  -9   9   6  232.58    8.90
   9   9  -6  245.38    8.60
  -9   9   6  257.77   10.00
   7  -9  -6    7.80    1.50
  -7  -9   6    7.80    1.30
   7  -9  -6    7.70    1.20
  -7  -9   6    6.50    1.30
   7   9  -6    7.50    1.10
  -7   9   6    7.40    1.40
   7   9  -6    7.50    1.40
  -7   9   6    8.90    1.30
  -5  -9   6   37.90    2.60
  -5  -9   6   30.00    2.30
  -5  -9   6   38.90    2.60
   5  -9  -6   36.00    2.60
  -5   9   6   33.40    2.40
   5   9  -6   32.60    2.40
   5   9  -6   35.80    2.40
  -5   9   6   35.80    2.10
  -3  -9   6   46.60    3.00
   3  -9  -6   49.10    2.80
  -3  -9   6   43.30    2.80
  -3  -9   6   46.20    3.00
  -3   9   6   40.90    2.50
   3   9  -6   49.40    2.90
  -3   9   6   48.00    2.40
  -3   9   6   43.70    2.20
   3   9  -6   48.50    2.90
  -1  -9   6   37.70    2.70
  -1  -9   6   38.60    2.80
  -1  -9   6   36.70    2.70
   1  -9  -6   39.40    2.30
   1   9  -6   38.80    2.70
  -1   9   6   41.30    2.50
  -1   9   6   38.70    2.30
  -1   9   6   39.30    2.00
   1  -9   6   48.00    3.40
   1  -9   6   54.79    3.50
   1  -9   6   48.70    3.30
   1   9   6   52.59    2.80
   1   9   6   61.09    3.50
   1   9   6   54.29    2.40
  -1   9  -6   47.50    3.20
   3  -9   6    2.70    1.10
   3  -9   6    2.20    1.10
   3   9   6    2.20    0.80
  -3   9  -6    2.60    1.10
   3   9   6    1.50    1.10
   5  -9   6   45.40    3.90
   5  -9   6   46.50    3.30
   5   9   6   48.30    3.00
   5   9   6   43.00    3.80
  -5   9  -6   54.19    3.80
   7  -9   6    6.20    1.90
   7  -9   6    7.00    1.50
  -7   9  -6    5.90    1.80
   7   9   6    8.10    1.70
   7   9   6    4.60    1.60
  16 -10  -6   69.59    4.70
  16 -10  -6   70.99    4.10
  16 -10  -6   71.09    4.80
  16  10  -6   74.69    4.40
 -16  10   6   70.29    5.20
  16  10  -6   64.99    4.40
  14 -10  -6    5.20    1.30
  14 -10  -6    3.20    1.20
  14 -10  -6    2.80    1.30
  14  10  -6    2.30    1.10
  14  10  -6    0.90    0.90
 -14  10   6    6.40    2.10
  14  10  -6    1.40    0.90
 -14  10   6    4.30    1.70
  12 -10  -6    2.10    1.10
  12 -10  -6    2.20    1.10
  12  10  -6    2.80    1.00
  12  10  -6    0.60    0.70
 -12  10   6    0.70    1.00
 -12  10   6    1.00    1.10
  10 -10  -6   95.29    5.30
  10 -10  -6  102.89    5.00
  10  10  -6   98.69    4.50
 -10  10   6   94.59    4.90
  10  10  -6   98.89    4.80
 -10  10   6   92.19    5.50
   8 -10  -6   11.30    1.90
  -8 -10   6   10.60    1.70
   8 -10  -6    7.40    1.60
   8  10  -6   10.40    1.40
  -8  10   6   11.30    1.60
   8  10  -6   11.80    1.70
  -8  10   6   11.40    2.00
  -6 -10   6  135.19    5.50
   6 -10  -6  128.99    5.90
  -6 -10   6  121.59    5.70
   6  10  -6  132.79    5.70
  -6  10   6  129.69    5.10
   6  10  -6  132.69    5.60
  -6  10   6  125.09    5.70
   4 -10  -6    3.10    1.00
  -4 -10   6    3.50    1.10
  -4 -10   6    3.90    1.20
  -4 -10   6    3.10    1.00
   4  10  -6    4.20    1.10
  -4  10   6    2.40    0.80
   4  10  -6    1.80    0.80
  -4  10   6    5.40    0.90
   2 -10  -6   63.79    3.40
  -2 -10   6   64.69    3.70
  -2 -10   6   63.39    3.60
  -2 -10   6   65.29    3.70
  -2  10   6   66.19    3.20
  -2  10   6   65.29    3.90
  -2  10   6   68.99    2.90
   2  10  -6   66.19    3.70
   0 -10   6   66.19    3.80
   0 -10   6   62.69    3.90
   0 -10   6   64.79    3.80
   0  10  -6   64.09    3.80
   0  10   6   69.09    3.60
   0  10   6   64.59    3.10
   2 -10   6   45.50    3.50
   2 -10   6   45.50    3.20
   2  10   6   45.60    3.30
  -2  10  -6   47.80    3.40
   2  10   6   48.30    2.60
   4 -10   6   38.80    3.50
   4 -10   6   38.50    3.00
   4  10   6   38.20    3.40
  -4  10  -6   36.90    3.20
   4  10   6   39.00    2.50
   6 -10   6    1.10    1.20
   6 -10   6    0.30    0.70
   6  10   6    1.30    1.10
   6  10   6    0.30    0.70
  -6  10  -6   -0.30    1.00
  15 -11  -6   49.50    3.30
  15 -11  -6   48.50    4.00
  15 -11  -6   53.09    3.90
  15  11  -6   50.99    3.60
 -15  11   6   46.60    4.20
  15  11  -6   48.00    3.60
  13 -11  -6  116.29    6.10
  13 -11  -6  123.49    6.50
 -13  11   6  120.09    7.10
  13  11  -6  120.39    5.90
 -13  11   6  125.69    6.60
  13  11  -6  121.59    5.80
  13  11  -6  125.59    5.70
  11 -11  -6  167.18    8.00
  11 -11  -6  184.38    7.80
  11  11  -6  185.48    7.60
 -11  11   6  186.68    8.00
 -11  11   6  191.88    9.00
  11  11  -6  188.48    7.30
   9 -11  -6  156.58    7.20
   9  11  -6  159.38    6.30
  -9  11   6  165.88    7.70
  -9  11   6  153.98    6.50
   9  11  -6  158.18    6.80
   7 -11  -6  253.97   10.20
  -7 -11   6  272.87   10.10
  -7  11   6  274.27    9.40
  -7  11   6  261.77   10.20
   7  11  -6  269.77    9.30
   7  11  -6  272.67    9.70
   7  11  -6  277.27   10.00
   5 -11  -6  192.08    7.80
  -5 -11   6  184.28    7.70
  -5 -11   6  184.48    7.40
  -5 -11   6  182.88    7.40
   5  11  -6  202.08    7.70
   5  11  -6  193.88    7.50
  -5  11   6  197.98    7.50
  -5  11   6  196.38    6.80
  -3 -11   6  214.78    8.40
  -3 -11   6  215.18    8.40
  -3 -11   6  213.48    8.20
   3 -11  -6  209.38    8.10
  -3  11   6  219.28    7.20
  -3  11   6  212.78    7.80
   3  11  -6  217.68    8.30
   3  11  -6  211.38    8.20
  -1 -11   6  481.15   16.10
  -1 -11   6  480.15   16.00
  -1 -11   6  479.35   16.20
   1 -11  -6  479.55   15.40
  -1  11   6  458.35   15.00
   1  11  -6  494.15   16.00
   1 -11   6  350.76   12.80
   1 -11   6  349.27   12.40
   1  11   6  366.56   12.40
   1  11   6  332.97   11.30
  -1  11  -6  350.86   12.60
   3 -11   6  325.27   11.80
   3 -11   6  330.07   12.60
  -3  11  -6  319.27   12.20
   3  11   6  333.77   12.30
   3  11   6  317.47   10.70
   5 -11   6  209.48    9.50
   5 -11   6  233.48    8.60
  -5  11  -6  187.48    8.80
   5  11   6  191.48    7.50
   5  11   6  182.88    8.90
   7 -11   6  234.58   11.10
   7  11   6  248.28    9.50
   7  11   6  241.28   10.90
  -7  11  -6  239.38   10.50
  14 -12  -6   27.90    2.70
  14 -12  -6   21.00    3.10
 -14  12   6   16.50    2.80
  14  12  -6   21.70    2.70
  14  12  -6   15.30    2.30
 -14  12   6   25.50    3.70
  12 -12  -6    9.40    2.10
  12  12  -6    9.40    1.70
 -12  12   6    7.00    1.80
 -12  12   6    7.40    2.10
  12  12  -6    5.50    1.30
  10 -12  -6    4.10    1.40
 -10  12   6    6.10    1.70
  10  12  -6    5.90    1.30
  10  12  -6    4.90    1.30
 -10  12   6    5.60    1.40
   8 -12  -6  213.48    8.90
   8  12  -6  205.58    7.80
  -8  12   6  205.18    7.80
   8  12  -6  211.38    8.30
  -8  12   6  203.38    8.90
   6 -12  -6   25.10    2.50
  -6 -12   6   22.70    2.40
   6  12  -6   21.80    2.10
  -6  12   6   24.20    1.80
  -6  12   6   22.70    2.30
   6  12  -6   22.50    2.20
   4 -12  -6  239.88    9.00
  -4 -12   6  234.68    9.10
  -4 -12   6  230.78    8.90
   4  12  -6  228.98    8.80
  -4  12   6  233.08    7.80
   4  12  -6  243.28    9.10
  -4  12   6  219.98    8.40
  -2 -12   6   14.30    2.10
  -2 -12   6   10.00    1.70
   2 -12  -6    9.40    1.50
  -2 -12   6   11.40    1.80
  -2  12   6   12.60    1.40
   2  12  -6   12.30    1.90
   0 -12   6   55.89    3.70
   0 -12   6   60.99    3.60
   0  12   6   53.29    2.80
   0  12  -6   53.49    3.60
   2 -12   6   49.70    3.30
   2 -12   6   54.99    3.90
  -2  12  -6   53.19    3.80
   2  12   6   49.30    3.40
   2  12   6   46.50    2.50
   4 -12   6    2.30    1.30
   4 -12   6    2.70    1.00
   4  12   6    3.30    0.80
  -4  12  -6    1.20    1.30
   4  12   6    2.20    1.20
   6 -12   6   55.59    4.60
   6  12   6   55.19    3.30
  -6  12  -6   59.09    4.50
   6  12   6   57.09    4.40
  13 -13  -6   69.49    4.80
 -13  13   6   61.89    4.50
 -13  13   6   61.79    5.10
  13  13  -6   64.69    4.10
  13  13  -6   63.89    4.00
  11 -13  -6  187.98    8.70
 -11  13   6  184.78    8.10
  11  13  -6  191.78    8.00
  11  13  -6  198.38    7.80
 -11  13   6  178.08    9.20
   9 -13  -6   62.49    4.20
  -9  13   6   60.89    3.60
   9  13  -6   55.29    3.60
  -9  13   6   56.59    4.30
   9  13  -6   56.39    3.40
   7 -13  -6   82.69    4.80
  -7  13   6   82.29    3.90
   7  13  -6   90.09    4.20
  -7  13   6   86.99    4.90
   7  13  -6   82.79    4.40
   7  13  -6   84.89    4.60
  -5 -13   6   30.30    2.70
   5 -13  -6   28.80    2.60
  -5  13   6   30.80    1.90
  -5  13   6   33.70    2.60
   5  13  -6   30.40    2.50
   5  13  -6   31.50    2.70
  -3 -13   6   11.20    1.80
   3 -13  -6   14.00    1.90
  -3 -13   6    9.40    1.80
  -3  13   6   12.60    1.50
   3  13  -6   11.70    1.90
   3  13  -6   11.20    1.80
  -1 -13   6   79.99    4.40
  -1 -13   6   79.29    4.50
   1  13  -6   77.09    4.50
  -1  13   6   78.29    3.50
   1 -13   6    1.30    1.00
   1 -13   6    1.60    0.90
   1  13   6    1.50    0.60
  -1  13  -6    1.10    1.10
   3 -13   6   56.39    3.60
   3 -13   6   54.59    4.10
  -3  13  -6   58.99    4.20
   3  13   6   53.89    2.70
   5 -13   6   25.70    3.50
   5  13   6   26.20    2.00
  -5  13  -6   33.50    3.50
   5  13   6   27.90    2.90
  12 -14  -6    4.70    1.60
  12  14  -6    3.10    1.00
 -12  14   6    3.10    1.50
  12  14  -6    3.70    1.20
 -12  14   6    4.50    1.40
  10 -14  -6   12.80    2.40
  10  14  -6   10.60    1.80
  10  14  -6   10.90    1.90
  10  14  -6    9.80    1.70
 -10  14   6   12.00    2.00
 -10  14   6    8.00    2.00
   8 -14  -6   11.70    2.20
   8  14  -6    9.60    1.80
   8  14  -6   11.10    1.70
   8  14  -6   12.60    2.00
  -8  14   6   10.90    1.60
  -8  14   6   10.30    2.20
   6 -14  -6    7.30    1.70
  -6  14   6    8.70    1.70
  -6  14   6    9.50    1.30
   6  14  -6   10.60    1.80
   6  14  -6    9.20    1.70
   4 -14  -6   35.90    2.90
  -4 -14   6   37.60    2.90
  -4 -14   6   31.20    2.60
  -4  14   6   32.30    2.40
   4  14  -6   35.10    2.90
   4  14  -6   37.40    3.00
   2 -14  -6   11.50    1.80
  -2 -14   6   12.20    2.00
  -2 -14   6    8.70    1.70
  -2  14   6    9.10    1.30
   2  14  -6   10.90    2.00
   0 -14   6    1.40    0.90
   0 -14   6    3.60    1.30
   0  14  -6    3.40    1.30
   0  14   6    2.70    0.70
   2 -14   6   64.79    4.30
  -2  14  -6   60.49    4.30
   2  14   6   57.69    2.70
   4 -14   6   16.10    2.70
   4  14   6   20.40    1.60
  -4  14  -6   19.50    3.00
  11 -15  -6   13.00    2.50
 -11  15   6   10.10    2.50
  11  15  -6    9.00    1.70
  11  15  -6   12.80    2.20
  11  15  -6   13.50    2.10
 -11  15   6   12.30    2.10
   9 -15  -6   56.59    4.30
   9  15  -6   64.89    3.80
   9  15  -6   67.89    4.20
  -9  15   6   60.59    4.70
   9  15  -6   70.59    4.00
  -9  15   6   68.89    3.80
   7 -15  -6  158.28    7.50
  -7  15   6  157.38    7.00
   7  15  -6  158.78    6.70
   7  15  -6  165.68    7.30
  -7  15   6  152.78    7.40
   7  15  -6  165.88    7.00
   5 -15  -6   34.10    3.00
   5  15  -6   35.20    2.90
  -5  15   6   30.80    2.60
   5  15  -6   33.80    2.90
   3 -15  -6  390.26   13.40
  -3 -15   6  365.96   13.30
  -3 -15   6  363.56   13.30
   3  15  -6  387.96   13.70
   3  15  -6  368.76   13.40
  -3  15   6  360.26   12.40
  -1 -15   6   20.70    2.50
  -1 -15   6   18.00    2.50
  -1  15   6   18.50    1.60
   1  15  -6   15.50    2.40
   1 -15   6  248.48   10.30
  -1  15  -6  249.38   10.30
   1  15   6  250.77    8.20
   3 -15   6   20.50    2.90
  -3  15  -6   31.20    3.70
   3  15   6   28.00    1.60
  10 -16  -6  159.88    8.00
 -10  16   6  152.28    6.80
  10  16  -6  156.78    7.00
  10  16  -6  161.78    7.40
 -10  16   6  164.98    8.60
   8 -16  -6    5.70    1.60
   8  16  -6    5.40    1.40
  -8  16   6    6.50    1.80
   8  16  -6    4.90    1.40
   8  16  -6    7.10    1.50
   6 -16  -6  237.88    9.90
   6  16  -6  240.28    9.60
   6  16  -6  233.88    9.30
  -6  16   6  223.98    9.40
   4 -16  -6   17.50    2.40
   4  16  -6   19.40    2.70
   4  16  -6   18.30    2.60
  -4  16   6   15.40    2.00
   2 -16  -6   86.59    4.80
  -2 -16   6   86.09    4.80
  -2 -16   6   86.19    4.80
  -2  16   6   85.89    4.00
   2  16  -6   94.29    5.20
   0 -16   6   30.80    2.90
   0  16  -6   34.30    3.30
   0  16   6   32.90    1.90
   7 -17  -6    7.00    1.90
  -7  17   6    6.00    1.60
   7  17  -6    5.10    1.50
   7  17  -6    4.80    1.50
   7  17  -6    8.70    1.70
   5 -17  -6   17.50    2.60
   5  17  -6   22.70    3.00
  -5  17   6   22.60    2.30
   5  17  -6   24.00    3.00
  -3 -17   6    4.90    1.40
   3 -17  -6    6.80    1.60
   3  17  -6    2.90    2.00
  -3  17   6    3.90    1.00
   3  17  -6    4.20    1.60
  -1 -17   6   57.99    3.90
   1  17  -6   56.39    4.20
  -1  17   6   55.49    2.80
 -18   0   7   -0.70    0.90
  18   0  -7   -0.80    0.80
  18   0  -7    0.40    0.60
 -16   0   7   -0.30    0.80
  16   0  -7   -0.10    0.80
  16   0  -7    0.30    0.50
  14   0  -7    0.90    0.90
 -14   0   7   -0.20    0.80
  14   0  -7   -0.30    0.50
  12   0  -7    0.20    0.80
  12   0  -7    0.20    0.40
 -12   0   7    0.40    0.80
 -10   0   7   -0.30    0.50
 -10   0   7    0.10    0.60
 -10   0   7    0.00    0.50
  -8   0   7    0.10    0.50
  -8   0   7   -0.30    0.50
  -8   0   7    1.50    0.70
  -6   0   7   -0.20    0.50
  -6   0   7    0.50    0.60
  -6   0   7    1.30    0.70
  -4   0   7   -0.30    0.50
  -4   0   7    0.30    0.60
  -4   0   7   -0.10    0.50
   4   0  -7    0.40    0.50
  -2   0   7    0.30    0.60
  -2   0   7    0.40    0.60
  -2   0   7    0.90    0.70
   2   0  -7    0.20    0.50
  -2   0   7   -0.30    0.60
   0   0   7    0.30    0.70
   0   0   7    0.00    0.70
   0   0   7   -0.30    0.50
   0   0   7   -0.20    0.60
   2   0   7    1.10    0.80
   2   0   7   -0.20    0.50
   2   0   7    2.00    1.10
   2   0   7    0.70    0.70
   4   0   7    1.10    1.00
   4   0   7    0.10    0.60
   4   0   7    1.90    1.10
   6   0   7    0.40    1.00
   6   0   7    1.30    0.80
   6   0   7    1.40    1.10
   8   0   7    3.10    1.30
   8   0   7    0.30    1.20
  19  -1  -7  164.38    7.20
  19  -1  -7  151.78    7.80
  19  -1  -7  153.28    8.10
 -19   1   7  150.88    7.80
  19   1  -7  160.48    7.20
  19   1  -7  159.28    8.20
  17  -1  -7   82.09    4.40
  17  -1  -7   79.29    5.10
 -17  -1   7   74.99    4.80
  17  -1  -7   79.89    5.10
 -17   1   7   85.09    5.10
  17   1  -7   75.89    5.00
  17   1  -7   84.29    4.50
 -15  -1   7   92.09    5.00
  15  -1  -7   92.89    4.50
  15  -1  -7   98.09    5.30
 -15   1   7   90.09    5.10
  15   1  -7   88.19    5.10
  15   1  -7   99.49    4.60
  13  -1  -7   11.60    1.90
 -13  -1   7   13.00    1.90
  13  -1  -7   15.40    1.50
  13   1  -7   12.90    1.60
 -13   1   7   17.10    2.30
  13   1  -7   15.00    2.00
 -11  -1   7   14.50    1.50
  11  -1  -7   15.10    2.00
 -11  -1   7   12.80    1.80
 -11   1   7   18.30    1.60
  11   1  -7   13.90    1.30
 -11   1   7   14.30    1.90
 -11   1   7   16.70    2.30
  -9  -1   7    5.60    1.30
  -9  -1   7    5.10    1.10
  -9  -1   7    5.50    1.10
  -9   1   7    4.80    0.90
  -9   1   7    6.60    1.40
  -9   1   7    4.60    1.10
  -7  -1   7    2.60    0.80
  -7  -1   7    2.50    0.80
  -7  -1   7    3.00    0.90
  -7   1   7    2.80    0.80
  -7   1   7    1.10    0.70
  -7   1   7    2.40    0.80
  -5  -1   7  224.58    8.10
  -5  -1   7  235.68    8.60
   5  -1  -7  225.78    8.10
  -5  -1   7  220.38    8.10
  -5   1   7  211.68    7.90
  -5   1   7  237.38    8.20
  -5   1   7  219.28    8.40
  -3  -1   7   21.50    1.90
   3  -1  -7   21.70    1.80
  -3  -1   7   22.30    1.90
  -3  -1   7   25.00    2.10
   3  -1  -7   24.10    2.20
  -3  -1   7   21.90    2.00
  -3   1   7   23.90    2.10
   3   1  -7   23.00    1.70
  -3   1   7   24.10    2.00
  -3   1   7   21.50    1.80
  -1  -1   7   98.59    4.80
  -1  -1   7   91.89    4.40
  -1  -1   7   93.09    4.40
  -1  -1   7   94.09    4.60
  -1   1   7   93.39    4.30
  -1   1   7   97.09    4.60
  -1   1   7   97.69    4.30
   1   1  -7  103.99    4.30
  -1   1   7   97.89    4.70
   1  -1   7    1.40    0.90
   1  -1   7    2.80    0.90
   1  -1   7    0.50    0.80
   1  -1   7    0.50    0.80
   1   1   7    1.30    0.80
   1   1   7    1.20    0.80
   1   1   7    2.30    1.00
   1   1   7    1.30    0.70
   3  -1   7    5.80    1.50
   3  -1   7    5.20    1.50
   3  -1   7    4.30    1.20
   3  -1   7    4.10    1.20
   3   1   7    5.90    1.50
   3   1   7    3.00    0.90
   3   1   7    5.10    1.30
   3   1   7    4.80    1.50
   5  -1   7   50.39    3.80
   5  -1   7   50.69    3.50
   5  -1   7   47.80    3.80
   5   1   7   53.79    3.90
   5   1   7   51.09    3.90
   7  -1   7   26.30    3.20
   7  -1   7   22.10    2.90
   7  -1   7   22.50    3.20
   7   1   7   23.20    3.30
   7   1   7   32.40    3.20
  18  -2  -7    1.20    1.20
  18  -2  -7    0.20    0.60
  18  -2  -7    0.70    1.10
  18   2  -7    1.20    1.20
 -18   2   7    0.30    1.10
  18   2  -7   -0.10    0.60
  16  -2  -7   16.30    2.00
 -16  -2   7   15.40    2.30
  16  -2  -7   18.30    2.80
  16  -2  -7   20.00    2.90
  16   2  -7   20.60    2.40
  16   2  -7   15.50    2.30
 -16   2   7   14.20    2.40
  14  -2  -7   14.40    2.10
  14  -2  -7   17.20    2.50
  14  -2  -7   16.90    1.70
 -14  -2   7   18.20    2.30
  14   2  -7   16.60    1.70
  14   2  -7   12.90    2.00
 -14   2   7   13.60    2.10
  12  -2  -7  121.09    5.60
 -12  -2   7  114.69    5.40
 -12   2   7  119.89    5.60
  12   2  -7  124.19    5.60
  12   2  -7  124.39    5.00
 -10  -2   7  139.39    5.70
  10  -2  -7  144.49    5.90
 -10  -2   7  136.89    5.80
 -10   2   7  137.89    5.90
 -10   2   7  136.39    6.20
 -10   2   7  142.49    5.40
  -8  -2   7  100.89    4.60
  -8  -2   7   96.99    4.80
  -8  -2   7   97.29    4.40
   8  -2  -7  105.59    4.90
  -8   2   7  103.99    4.20
  -8   2   7  101.19    4.50
  -8   2   7  101.59    4.90
   6  -2  -7   70.59    3.60
  -6  -2   7   68.79    3.40
  -6  -2   7   69.29    3.50
  -6  -2   7   67.29    3.70
  -6   2   7   61.59    3.20
  -6   2   7   69.89    3.80
  -6   2   7   69.59    3.40
  -4  -2   7   68.49    3.70
  -4  -2   7   67.69    3.50
  -4  -2   7   66.89    3.50
   4  -2  -7   67.29    3.30
  -4   2   7   67.69    3.60
   4   2  -7   70.19    3.30
  -4   2   7   66.69    3.30
  -4   2   7   64.29    3.30
  -2  -2   7    1.10    0.80
  -2  -2   7    0.40    0.60
  -2  -2   7    1.10    0.70
  -2  -2   7    0.50    0.60
  -2   2   7   -0.30    0.60
  -2   2   7    0.40    0.60
  -2   2   7    0.70    0.70
   2   2  -7    1.00    0.60
   0  -2   7   96.79    4.90
   0  -2   7   99.49    4.60
   0  -2   7   90.69    4.50
   0  -2   7   95.69    4.80
   0   2   7   97.79    4.80
   0   2   7   99.19    4.70
   0   2   7  100.09    4.40
   0   2   7   96.99    4.30
   0   2  -7   96.99    4.30
   2  -2   7   32.00    2.60
   2  -2   7   37.00    2.90
   2  -2   7   32.10    2.80
   2  -2   7   37.20    2.70
   2   2   7   32.00    2.30
   2   2   7   32.50    2.60
   2   2   7   34.90    2.50
   2   2   7   30.10    2.70
   4  -2   7    8.00    1.90
   4  -2   7    5.10    1.40
   4  -2   7    5.90    1.50
   4   2   7    6.50    1.50
   4   2   7    8.40    1.90
   6  -2   7    6.70    1.70
   6  -2   7    7.40    1.80
   6  -2   7    7.80    2.00
   6   2   7    7.80    2.00
   6   2   7    6.40    1.70
   8  -2   7    4.90    1.50
   8  -2   7    7.10    1.60
   8   2   7    7.50    2.10
   8   2   7    2.00    1.20
  17  -3  -7   91.39    4.70
  17  -3  -7   86.49    5.50
  17  -3  -7   94.39    5.60
 -17   3   7   91.79    5.60
  17   3  -7   90.49    5.40
  17   3  -7   89.19    4.70
 -15  -3   7   22.40    2.70
  15  -3  -7   21.30    2.90
  15  -3  -7   20.00    1.90
  15  -3  -7   20.80    2.70
 -15   3   7   20.50    2.70
  15   3  -7   20.50    2.70
  15   3  -7   19.40    1.90
  13  -3  -7   56.29    3.90
  13  -3  -7   59.79    3.40
  13  -3  -7   60.59    3.80
 -13  -3   7   56.19    3.50
 -13   3   7   61.39    3.80
  13   3  -7   58.99    3.70
  13   3  -7   55.89    3.10
  11  -3  -7   22.40    2.30
 -11  -3   7   25.10    2.10
  11  -3  -7   20.60    2.00
 -11  -3   7   21.80    2.00
  11   3  -7   23.30    1.70
 -11   3   7   21.90    2.10
 -11   3   7   20.00    2.20
  -9  -3   7  138.19    5.90
  -9  -3   7  149.19    5.90
   9  -3  -7  138.79    6.20
  -9   3   7  146.39    5.40
  -9   3   7  141.79    5.90
  -9   3   7  144.99    6.40
  -7  -3   7    0.50    0.90
  -7  -3   7    0.20    0.70
   7  -3  -7    1.40    0.80
  -7  -3   7    5.20    1.20
  -7   3   7    1.40    0.60
  -7   3   7    0.70    0.70
  -7   3   7    0.70    0.60
  -5  -3   7   58.69    3.20
  -5  -3   7   57.49    3.20
  -5  -3   7   62.29    3.50
   5  -3  -7   54.59    3.10
  -5   3   7   57.49    3.00
  -5   3   7   62.89    3.50
  -5   3   7   55.49    3.00
  -3  -3   7    6.20    1.20
  -3  -3   7   13.40    1.70
   3  -3  -7    5.10    1.10
  -3  -3   7    6.70    1.30
  -3  -3   7    5.70    1.30
  -3   3   7    4.40    1.10
  -3   3   7    7.20    1.30
   3   3  -7    5.60    1.10
  -3   3   7    5.80    1.10
  -1  -3   7  144.59    6.30
  -1  -3   7  137.59    6.00
  -1  -3   7  132.79    5.80
  -1  -3   7  138.49    5.90
  -1   3   7  140.19    5.60
   1   3  -7  141.79    5.70
  -1   3   7  139.19    5.90
  -1   3   7  149.99    6.00
   1  -3   7   22.80    2.20
   1  -3   7   25.50    2.40
   1  -3   7   22.90    2.30
   1  -3   7   22.40    2.20
   1   3   7   20.20    1.90
   1   3   7   24.30    2.20
   1   3   7   23.90    1.80
  -1   3  -7   20.90    1.90
   1   3   7   24.00    2.30
   3  -3   7   37.80    3.10
   3  -3   7   45.80    3.40
   3  -3   7   38.20    3.00
   3  -3   7   33.20    2.90
   3   3   7   35.80    2.60
   3   3   7   34.20    3.10
   3   3   7   38.60    2.90
   5  -3   7    1.60    1.10
   5  -3   7    0.40    0.90
   5  -3   7    0.60    0.90
   5   3   7    3.10    1.50
   5   3   7    2.30    1.10
   7  -3   7   32.40    3.70
   7  -3   7   25.00    3.30
   7   3   7   33.50    3.50
   7   3   7   24.00    3.20
  18  -4  -7   34.10    4.30
  18  -4  -7   30.90    3.30
  18  -4  -7   32.10    2.60
  18   4  -7   28.10    2.60
 -18   4   7   29.20    3.70
  18   4  -7   33.80    3.30
  16  -4  -7   46.20    3.80
  16  -4  -7   50.99    3.90
  16  -4  -7   51.59    3.20
  16   4  -7   50.19    3.30
  16   4  -7   50.49    3.80
 -16   4   7   52.29    4.10
  14  -4  -7   67.69    4.30
  14  -4  -7   64.99    4.10
  14  -4  -7   63.29    3.50
 -14  -4   7   63.89    3.80
  14   4  -7   63.79    4.00
  14   4  -7   64.09    3.50
 -14   4   7   68.29    4.30
  12  -4  -7   46.00    3.40
 -12  -4   7   49.00    3.10
  12  -4  -7   39.90    3.00
 -12   4   7   42.90    3.40
 -12   4   7   42.70    3.10
  12   4  -7   43.80    2.60
 -10  -4   7   80.89    4.10
 -10  -4   7   82.49    4.10
  10  -4  -7   84.89    4.50
  10  -4  -7   83.29    4.10
 -10   4   7   86.19    4.60
 -10   4   7   81.19    4.20
  10   4  -7   79.09    3.50
  -8  -4   7   43.40    2.80
  -8  -4   7   41.20    2.70
   8  -4  -7   45.30    3.00
  -8   4   7   44.80    3.00
  -8   4   7   45.10    2.70
  -8   4   7   44.10    2.30
   6  -4  -7   57.09    3.20
  -6  -4   7   61.09    3.30
  -6  -4   7   54.69    3.20
  -6   4   7   54.39    3.00
  -6   4   7   60.49    2.90
  -6   4   7   58.09    3.40
  -4  -4   7   12.00    1.60
  -4  -4   7   16.70    1.70
  -4  -4   7   18.10    2.10
  -4  -4   7   21.70    2.00
   4   4  -7   14.40    1.50
  -4   4   7   16.00    1.70
  -4   4   7   18.30    1.60
  -4   4   7   18.10    1.60
  -2  -4   7    7.90    1.50
  -2  -4   7    7.10    1.30
  -2  -4   7    9.70    1.60
  -2  -4   7    8.90    1.60
  -2   4   7   12.00    1.70
  -2   4   7    8.70    1.40
  -2   4   7    9.30    1.30
   2   4  -7   10.10    1.50
   0  -4   7  218.18    8.40
   0  -4   7  223.48    8.80
   0  -4   7  225.68    8.60
   0  -4   7  222.58    8.50
   0   4   7  226.18    8.40
   0   4   7  230.58    8.60
   0   4  -7  205.58    8.10
   0   4   7  220.38    7.90
   2  -4   7   58.79    3.70
   2  -4   7   61.89    4.00
   2  -4   7   60.09    3.80
   2  -4   7   59.69    3.80
  -2   4  -7   58.79    3.50
   2   4   7   61.59    4.00
   2   4   7   57.99    3.60
   2   4   7   61.19    3.30
   4  -4   7  151.88    6.90
   4  -4   7  139.29    6.90
   4   4   7  146.19    7.20
   4   4   7  146.69    6.60
   6  -4   7   44.40    3.50
   6  -4   7   39.10    3.50
   6   4   7   38.40    3.30
   6   4   7   36.60    3.60
   8  -4   7   46.00    4.00
   8  -4   7   41.40    3.50
   8   4   7   48.30    4.20
   8   4   7   45.80    4.10
  17  -5  -7  164.38    6.90
  17  -5  -7  163.38    7.90
  17  -5  -7  163.28    8.10
  17   5  -7  146.99    7.50
 -17   5   7  164.38    8.20
  17   5  -7  163.88    7.10
  15  -5  -7   38.40    3.40
  15  -5  -7   44.40    3.70
  15  -5  -7   42.40    2.90
  15   5  -7   50.49    3.60
 -15   5   7   46.50    3.80
  15   5  -7   45.00    3.00
  13  -5  -7   36.90    2.90
  13  -5  -7   33.50    3.00
 -13  -5   7   27.70    2.40
  13   5  -7   35.00    2.40
  13   5  -7   36.20    2.90
 -13   5   7   30.90    2.90
 -11  -5   7    2.80    1.10
  11  -5  -7    0.60    0.80
  11  -5  -7    1.50    0.90
 -11  -5   7    3.50    1.00
  11   5  -7    0.90    0.60
 -11   5   7    0.80    0.80
 -11   5   7    1.90    1.00
   9  -5  -7   10.10    1.50
   9  -5  -7    8.90    1.70
  -9  -5   7    9.00    1.60
  -9  -5   7    8.70    1.40
  -9   5   7   10.30    1.90
  -9   5   7   11.30    1.70
   9   5  -7    9.80    1.20
  -7  -5   7   86.49    4.20
   7  -5  -7   83.19    4.30
  -7  -5   7   83.89    4.10
  -7   5   7   86.59    4.40
  -7   5   7   80.99    3.90
  -7   5   7   84.89    3.60
  -5  -5   7  108.19    4.80
   5  -5  -7  110.49    4.80
  -5  -5   7  107.39    4.90
  -5   5   7  109.59    4.50
   5   5  -7  100.29    4.60
  -5   5   7  111.99    4.50
  -5   5   7  104.09    4.90
  -3  -5   7  269.67    9.80
  -3  -5   7  264.87    9.90
   3  -5  -7  274.97    9.60
  -3  -5   7  269.37    9.90
  -3   5   7  279.17    9.40
   3   5  -7  266.97    9.60
  -3   5   7  290.67    9.60
  -3   5   7  277.07    9.80
  -1  -5   7   25.90    2.30
  -1  -5   7   28.90    2.50
  -1  -5   7   24.70    2.30
   1   5  -7   26.10    2.10
  -1   5   7   27.70    2.20
  -1   5   7   25.30    2.20
  -1   5   7   25.10    1.90
   1  -5   7   72.99    4.30
   1  -5   7   86.29    4.50
   1  -5   7   73.29    4.20
  -1   5  -7   74.89    4.00
   1   5   7   78.09    4.00
   1   5   7   79.69    4.40
   1   5   7   78.19    3.70
   3  -5   7    2.60    1.20
   3  -5   7    1.60    1.00
   3   5   7    1.50    0.80
   3   5   7    2.50    1.00
  -3   5  -7    1.20    0.80
   3   5   7    3.10    1.50
   5  -5   7   10.00    1.90
   5  -5   7   10.70    2.20
   5   5   7    8.60    2.00
   5   5   7    9.90    1.90
   7  -5   7   31.10    3.00
   7  -5   7   35.30    3.60
   7   5   7   30.90    3.80
   7   5   7   27.90    3.10
  18  -6  -7    0.80    0.60
  18  -6  -7    0.60    1.00
  18  -6  -7    1.00    1.00
  18   6  -7    0.30    0.70
  18   6  -7   -0.30    0.80
 -18   6   7    2.30    1.50
  16  -6  -7   10.10    2.30
  16  -6  -7   11.80    2.30
  16  -6  -7   10.60    2.20
  16   6  -7   10.60    1.70
 -16   6   7   10.10    2.30
  16   6  -7   12.50    2.10
  14  -6  -7    6.40    1.70
  14  -6  -7    5.60    1.60
  14   6  -7    6.20    1.50
  14   6  -7    7.20    1.40
 -14   6   7   11.10    2.10
  12  -6  -7   -0.30    0.70
 -12  -6   7    0.20    0.70
  12  -6  -7   -0.20    0.70
  12   6  -7    0.50    0.50
 -12   6   7   -0.70    0.70
 -12   6   7    0.50    0.90
  10  -6  -7   94.39    5.00
 -10  -6   7   93.69    4.60
  10  -6  -7   91.89    4.50
 -10  -6   7   91.99    4.50
  10   6  -7   97.19    4.10
 -10   6   7   93.49    4.60
 -10   6   7   95.69    5.20
   8  -6  -7    0.70    0.60
  -8  -6   7    0.90    0.70
   8  -6  -7    1.30    0.80
  -8  -6   7    1.50    0.80
  -8   6   7    0.80    0.80
  -8   6   7    0.40    0.70
   6  -6  -7   27.30    2.30
  -6  -6   7   27.50    2.30
   6  -6  -7   30.20    2.00
  -6  -6   7   26.80    2.20
  -6   6   7   27.30    2.00
  -6   6   7   27.20    2.30
  -6   6   7   26.30    1.80
   4  -6  -7   56.19    2.90
  -4  -6   7   46.90    3.10
  -4  -6   7   50.29    3.00
  -4  -6   7   48.40    3.10
   4   6  -7   45.50    2.80
  -4   6   7   52.29    2.80
  -4   6   7   46.40    2.60
  -4   6   7   48.70    3.00
  -2  -6   7   17.70    1.90
  -2  -6   7   20.50    2.40
  -2  -6   7   19.00    2.30
  -2   6   7   19.70    1.90
   2   6  -7   22.00    1.90
  -2   6   7   18.90    1.60
  -2   6   7   18.40    1.80
   0  -6   7    1.30    0.90
   0  -6   7    1.20    1.00
   0  -6   7    1.00    1.00
   0   6  -7    1.30    0.90
   0   6   7    0.50    0.70
   0   6   7    2.20    0.80
   0   6   7    0.90    0.90
   2  -6   7    1.20    0.90
   2  -6   7    0.00    0.80
   2  -6   7    1.80    1.10
   2   6   7    1.00    0.70
  -2   6  -7    0.40    0.70
   2   6   7    2.10    0.90
   2   6   7   -0.20    0.90
   4  -6   7    7.90    1.80
   4  -6   7   10.40    1.90
   4   6   7   11.20    2.20
   4   6   7   11.80    1.90
   6  -6   7    5.10    1.50
   6  -6   7    5.30    1.80
   6   6   7    6.70    1.70
   6   6   7    5.50    1.90
  17  -7  -7   17.60    2.80
  17  -7  -7   21.80    3.10
  17   7  -7   24.60    3.20
  17   7  -7   20.30    2.50
 -17   7   7   19.60    3.20
  15  -7  -7   66.89    4.50
  15  -7  -7   55.29    4.10
  15   7  -7   65.99    4.20
 -15   7   7   58.89    4.50
  15   7  -7   57.49    3.60
  13  -7  -7    1.90    1.20
  13  -7  -7    3.40    1.20
 -13   7   7    0.90    1.00
 -13   7   7    2.50    1.30
  13   7  -7    1.70    0.80
  11  -7  -7  203.08    8.10
  11  -7  -7  200.78    8.60
 -11  -7   7  194.48    7.80
 -11   7   7  211.58    9.10
  11   7  -7  199.38    7.40
 -11   7   7  211.28    8.30
  -9  -7   7   23.70    2.10
   9  -7  -7   25.10    2.40
   9  -7  -7   23.70    2.00
  -9  -7   7   22.50    2.20
  -9   7   7   21.70    2.00
   9   7  -7   24.40    1.70
  -9   7   7   24.20    2.50
  -7  -7   7  382.86   13.20
   7  -7  -7  413.46   12.90
  -7  -7   7  394.96   13.40
   7  -7  -7  396.36   13.60
  -7   7   7  375.56   13.50
  -7   7   7  384.36   12.90
   5  -7  -7   40.50    2.60
  -5  -7   7   35.00    2.60
  -5  -7   7   38.80    2.70
   5  -7  -7   37.20    2.20
  -5  -7   7   36.40    2.60
   5   7  -7   38.40    2.60
  -5   7   7   38.10    2.30
  -5   7   7   33.70    2.50
  -5   7   7   37.20    2.20
  -3  -7   7  613.14   20.20
  -3  -7   7  645.14   20.40
   3  -7  -7  641.14   20.10
  -3  -7   7  629.14   20.40
  -3   7   7  668.33   19.80
   3   7  -7  608.54   20.00
  -3   7   7  629.24   20.10
  -3   7   7  629.54   19.50
  -1  -7   7   36.20    2.80
  -1  -7   7   38.50    2.90
  -1  -7   7   37.50    2.80
  -1   7   7   38.40    2.70
  -1   7   7   39.20    2.60
   1   7  -7   31.80    2.60
  -1   7   7   36.90    2.20
   1  -7   7  192.08    8.20
   1  -7   7  182.78    7.90
   1  -7   7  208.68    8.20
   1   7   7  199.38    7.10
   1   7   7  197.68    7.60
  -1   7  -7  190.28    7.80
   1   7   7  194.98    8.10
   3  -7   7   37.50    3.10
   3  -7   7   39.30    3.30
   3   7   7   33.30    2.60
  -3   7  -7   33.80    2.90
   3   7   7   39.10    3.40
   5  -7   7   49.00    4.10
   5  -7   7   47.10    3.50
   5   7   7   42.90    3.30
   5   7   7   43.90    4.00
   7  -7   7   44.50    3.40
   7  -7   7   45.60    4.20
   7   7   7   45.10    4.20
   7   7   7   39.20    3.50
  16  -8  -7   83.09    5.30
  16  -8  -7   74.49    5.10
 -16   8   7   69.59    5.20
  16   8  -7   83.79    4.90
  16   8  -7   75.89    4.30
  14  -8  -7   93.49    5.60
  14  -8  -7  102.89    5.60
  14   8  -7   99.39    4.80
 -14   8   7   96.89    5.70
 -14   8   7   94.19    6.10
  14   8  -7   96.59    5.20
  12  -8  -7   72.99    4.60
  12  -8  -7   77.59    4.40
  12   8  -7   69.59    3.70
 -12   8   7   74.79    5.10
 -12   8   7   82.29    4.70
  10  -8  -7  136.49    6.00
  10  -8  -7  144.99    6.70
 -10  -8   7  144.19    6.00
 -10  -8   7  135.59    6.20
 -10   8   7  142.79    6.90
 -10   8   7  130.89    6.00
  10   8  -7  136.89    5.50
   8  -8  -7  139.09    6.30
  -8  -8   7  129.29    5.70
   8  -8  -7  135.79    5.60
  -8  -8   7  140.89    6.10
  -8   8   7  137.19    6.40
   8   8  -7  132.49    5.10
  -8   8   7  129.79    5.60
   6  -8  -7   24.80    2.20
  -6  -8   7   25.50    2.20
  -6  -8   7   25.40    2.40
  -6   8   7   26.10    2.30
   6   8  -7   25.70    2.20
  -6   8   7   26.60    2.00
  -4  -8   7    9.20    1.60
   4  -8  -7   11.80    1.60
  -4  -8   7   11.40    1.70
  -4  -8   7    9.10    1.60
  -4   8   7    9.30    1.40
   4   8  -7   12.60    1.80
  -4   8   7   11.30    1.40
  -4   8   7   11.20    1.50
  -2  -8   7  111.39    5.40
  -2  -8   7  110.29    5.30
  -2  -8   7  103.79    5.20
  -2   8   7  111.39    4.90
  -2   8   7  114.29    4.90
  -2   8   7  113.39    4.50
   2   8  -7  111.79    5.20
   0  -8   7   78.89    4.40
   0  -8   7   72.59    4.20
   0  -8   7   71.59    4.40
   0   8  -7   75.49    4.10
   0   8   7   75.19    3.40
   0   8   7   77.49    3.90
   0   8   7   77.69    4.20
   2  -8   7  260.47   10.50
   2  -8   7  265.57   10.10
   2   8   7  256.67    8.80
   2   8   7  242.68    9.20
   2   8   7  260.67   10.20
  -2   8  -7  247.38    9.80
   4  -8   7   96.39    6.00
   4  -8   7  110.29    5.60
   4   8   7  104.99    6.10
   4   8   7  105.99    5.10
  -4   8  -7  104.29    5.70
   6  -8   7  126.89    7.60
   6  -8   7  145.59    6.90
   6   8   7  149.69    6.80
   6   8   7  152.08    8.00
  15  -9  -7  112.19    6.10
  15  -9  -7  104.69    6.10
 -15   9   7   90.49    6.00
  15   9  -7  106.69    5.60
  15   9  -7  104.09    5.20
  13  -9  -7    0.80    1.10
  13  -9  -7    2.00    1.10
 -13   9   7    1.10    1.20
 -13   9   7    1.80    1.20
  13   9  -7    2.00    0.90
  11  -9  -7   16.60    2.50
  11  -9  -7   20.80    2.20
 -11   9   7   26.00    3.40
  11   9  -7   20.90    1.80
 -11   9   7   19.70    2.50
   9  -9  -7   14.00    2.20
  -9  -9   7   15.50    2.00
  -9  -9   7   15.30    2.10
   9  -9  -7   16.70    2.00
   9   9  -7   16.00    1.50
  -9   9   7   12.10    2.10
  -9   9   7   18.30    1.80
  -7  -9   7    0.60    0.70
  -7  -9   7    0.90    0.90
   7  -9  -7    1.20    0.80
   7   9  -7    2.50    1.00
  -7   9   7    2.60    0.90
  -7   9   7    0.80    0.80
  -5  -9   7  108.39    5.20
   5  -9  -7  107.79    5.10
  -5  -9   7  110.49    5.30
  -5  -9   7  106.39    5.00
  -5   9   7  105.49    5.00
   5   9  -7  108.59    5.10
  -5   9   7  104.79    4.40
  -3  -9   7    9.80    1.70
  -3  -9   7    8.50    1.60
   3  -9  -7    9.80    2.00
  -3  -9   7    9.30    1.80
  -3   9   7    8.90    1.30
  -3   9   7    7.80    1.40
   3   9  -7    8.30    1.50
  -1  -9   7   43.40    3.20
  -1  -9   7   41.80    3.10
  -1  -9   7   42.70    3.20
  -1   9   7   45.40    2.80
  -1   9   7   47.70    2.90
   1   9  -7   43.20    3.10
  -1   9   7   44.40    2.40
   1  -9   7   10.60    2.00
   1  -9   7    9.20    1.90
   1  -9   7    8.90    1.80
  -1   9  -7   10.00    1.90
   1   9   7    9.30    1.70
   1   9   7    7.80    1.40
   3  -9   7   16.70    2.40
   3  -9   7   19.20    2.90
  -3   9  -7   18.90    2.60
   3   9   7   17.00    1.90
   3   9   7   20.00    2.80
   5  -9   7    4.20    1.40
   5  -9   7    4.80    1.80
  -5   9  -7    3.40    1.40
   5   9   7    3.10    1.50
   5   9   7    2.40    1.10
  16 -10  -7    0.90    0.80
  16 -10  -7    0.40    1.00
  16  10  -7   -0.70    0.60
 -16  10   7    0.80    1.30
  16  10  -7    0.60    0.70
  14 -10  -7  131.29    6.70
  14 -10  -7  132.49    6.90
  14  10  -7  133.29    6.40
 -14  10   7  127.29    7.60
 -14  10   7  129.09    7.00
  14  10  -7  131.59    6.00
  12 -10  -7    5.10    1.50
  12 -10  -7    6.30    1.60
  12  10  -7   11.70    3.20
  12  10  -7    7.10    1.30
 -12  10   7    5.60    1.60
 -12  10   7    7.80    2.20
  10 -10  -7   63.19    4.20
 -10  10   7   62.79    4.50
 -10  10   7   61.19    3.80
  10  10  -7   68.09    4.40
  10  10  -7   63.69    3.40
  -8 -10   7    3.60    1.30
   8 -10  -7    2.40    1.10
   8  10  -7    1.60    0.70
  -8  10   7    2.10    0.90
  -8  10   7    2.20    1.10
  -6 -10   7   58.29    3.80
   6 -10  -7   62.49    3.80
  -6 -10   7   61.29    3.60
  -6  10   7   61.89    3.70
  -6  10   7   60.29    3.10
   6  10  -7   66.49    3.70
  -4 -10   7   49.60    3.30
   4 -10  -7   48.40    3.00
  -4 -10   7   45.10    3.30
  -4 -10   7   45.70    3.10
  -4  10   7   46.20    2.50
  -4  10   7   42.30    2.80
   4  10  -7   47.00    3.20
  -2 -10   7   14.70    2.10
  -2 -10   7   16.90    2.40
  -2 -10   7   19.20    2.40
  -2  10   7   15.30    1.40
   2  10  -7   12.60    2.00
  -2  10   7   14.10    1.60
   0 -10   7   88.89    5.00
   0 -10   7   88.29    4.90
   0 -10   7   87.99    4.90
   0  10   7   91.79    4.60
   0  10   7   87.39    4.20
   0  10  -7   85.29    4.80
   2 -10   7   33.40    3.30
   2 -10   7   40.10    3.20
   2  10   7   39.60    3.20
   2  10   7   35.30    2.50
  -2  10  -7   35.00    3.10
   4 -10   7  108.69    6.60
   4 -10   7  128.19    6.20
  -4  10  -7  110.49    6.20
   4  10   7  126.89    6.70
   4  10   7  115.09    5.30
  15 -11  -7   57.19    4.40
  15 -11  -7   53.89    4.00
  15  11  -7   52.99    3.60
 -15  11   7   57.59    4.60
  15  11  -7   54.89    3.80
  13 -11  -7   67.99    4.70
  13  11  -7   64.29    3.80
 -13  11   7   65.39    4.50
 -13  11   7   70.09    5.40
  11 -11  -7    2.20    1.10
  11  11  -7    4.70    1.40
  11  11  -7    5.10    1.20
 -11  11   7    4.30    1.30
 -11  11   7    5.10    1.70
   9 -11  -7  297.17   11.50
  -9  11   7  290.47   11.70
   9  11  -7  289.87   11.30
  -9  11   7  293.77   10.50
   9  11  -7  296.07   10.30
  -7 -11   7   19.20    2.50
   7 -11  -7   25.30    2.50
  -7  11   7   24.80    2.50
   7  11  -7   21.80    2.50
   7  11  -7   22.50    1.80
  -7  11   7   21.30    1.90
  -5 -11   7  532.85   18.00
  -5 -11   7  546.65   17.90
  -5 -11   7  557.94   18.30
   5 -11  -7  558.84   18.00
  -5  11   7  505.35   17.60
  -5  11   7  547.95   16.90
   5  11  -7  548.45   18.00
  -3 -11   7  125.09    6.00
  -3 -11   7  130.09    6.00
  -3 -11   7  127.29    5.90
   3  11  -7  118.99    5.80
  -3  11   7  119.29    5.30
  -3  11   7  118.69    5.30
  -1 -11   7  511.55   17.90
  -1 -11   7  545.25   18.30
  -1 -11   7  552.64   18.00
  -1  11   7  512.95   16.90
   1  11  -7  533.15   17.90
   1 -11   7    6.70    1.70
   1 -11   7    4.00    1.40
   1  11   7    5.50    1.40
  -1  11  -7    4.70    1.50
   1  11   7    4.70    1.10
   3 -11   7  101.49    6.10
   3 -11   7  108.89    5.60
   3  11   7   97.19    4.70
  -3  11  -7  101.69    5.80
   3  11   7  110.49    5.90
  14 -12  -7    6.90    1.80
 -14  12   7    7.50    2.20
 -14  12   7    5.40    1.70
  14  12  -7    8.50    1.90
  14  12  -7    5.10    1.30
  12 -12  -7   74.19    4.90
  12  12  -7   65.19    4.30
  12  12  -7   72.79    4.00
 -12  12   7   62.49    4.30
 -12  12   7   69.69    5.30
  10 -12  -7   27.40    2.90
  10  12  -7   23.90    2.10
  10  12  -7   26.40    2.60
 -10  12   7   24.00    3.30
 -10  12   7   25.00    2.40
   8 -12  -7   82.79    4.80
  -8 -12   7   80.79    4.70
   8  12  -7   64.49    5.30
  -8  12   7   71.69    4.60
   8  12  -7   76.19    4.30
  -8  12   7   74.49    3.80
   8  12  -7   75.19    3.80
  -6 -12   7    4.50    1.40
   6 -12  -7    2.20    1.00
   6  12  -7    4.10    1.30
  -6  12   7    5.20    1.10
  -6  12   7    2.80    1.10
   4 -12  -7    1.50    0.80
  -4 -12   7    1.40    0.90
  -4 -12   7    0.70    0.80
  -4  12   7    1.40    0.80
   4  12  -7    1.70    1.10
  -2 -12   7   14.10    2.40
  -2 -12   7   17.00    2.50
  -2 -12   7   10.90    2.00
   2  12  -7   14.30    2.30
  -2  12   7   11.10    1.60
   0 -12   7   28.40    2.70
   0 -12   7   32.40    3.00
   0  12   7   33.00    2.30
   0  12  -7   31.80    3.00
   2 -12   7   70.69    4.30
   2 -12   7   70.99    4.80
  -2  12  -7   65.19    4.50
   2  12   7   66.59    3.50
  13 -13  -7   10.00    2.20
 -13  13   7    9.80    2.20
  13  13  -7   10.70    1.70
 -13  13   7    9.60    2.40
  13  13  -7   11.50    2.20
  11 -13  -7   38.70    3.50
  11  13  -7   39.70    3.20
  11  13  -7   40.70    2.90
 -11  13   7   41.70    3.30
 -11  13   7   39.30    4.00
   9 -13  -7    8.70    2.00
   9  13  -7   10.40    1.60
  -9  13   7   13.10    2.40
   9  13  -7   10.90    1.90
  -9  13   7   10.50    1.70
   9  13  -7   13.60    2.10
  -7 -13   7    1.00    1.00
   7 -13  -7    1.50    1.00
  -7  13   7    2.40    1.10
   7  13  -7    3.70    0.90
   7  13  -7    3.60    1.20
  -7  13   7    3.90    1.00
  -5 -13   7    8.90    1.80
   5 -13  -7    9.10    1.70
  -5  13   7   10.00    1.70
   5  13  -7   10.30    2.00
  -3 -13   7    2.90    1.30
  -3 -13   7    4.50    1.30
  -3  13   7    3.00    1.00
   3  13  -7    4.60    1.50
  -1 -13   7    6.10    1.60
  -1 -13   7    4.30    1.50
   1  13  -7    4.30    1.50
  -1  13   7    4.90    1.00
   1 -13   7    1.90    1.00
   1 -13   7    1.40    1.10
   1  13   7    2.20    0.80
  -1  13  -7    1.70    1.30
  12  14  -7  228.98    9.40
 -12  14   7  208.88    9.20
  12  14  -7  220.98    8.80
 -12  14   7  217.18   10.70
  10 -14  -7    0.00    0.80
 -10  14   7    0.50    0.80
  10  14  -7    1.00    1.00
  10  14  -7    1.90    0.80
 -10  14   7   -0.50    0.90
  10  14  -7    1.10    0.90
   8 -14  -7  247.78   10.20
  -8  14   7  228.68   10.10
   8  14  -7  258.77    9.80
  -8  14   7  246.18    8.90
   8  14  -7  239.08    9.10
   8  14  -7  227.78   12.80
  -6 -14   7    0.90    0.90
   6 -14  -7    2.00    1.00
   6  14  -7    0.20    0.90
  -6  14   7    0.40    0.80
  -4 -14   7   59.99    4.00
   4 -14  -7   66.29    3.90
  -4 -14   7   57.39    3.90
  -4  14   7   54.29    3.40
   4  14  -7   63.79    4.10
  -2 -14   7  105.29    5.60
  -2 -14   7   95.19    5.50
   2  14  -7  105.29    5.70
  -2  14   7  106.29    4.70
   0 -14   7    1.60    1.00
   0 -14   7    3.20    1.30
   0  14  -7    1.00    1.20
   0  14   7    1.70    0.80
   9 -15  -7    1.80    1.10
   9  15  -7    2.70    1.30
   9  15  -7    2.40    1.20
  -9  15   7    0.50    1.00
   9  15  -7    2.20    0.90
  -9  15   7    0.50    0.80
   7 -15  -7  171.08    7.90
   7  15  -7  154.98    7.70
  -7  15   7  159.88    7.50
   7  15  -7  170.68    7.50
  -5 -15   7   38.50    3.20
   5 -15  -7   40.30    3.10
  -5  15   7   34.50    2.80
   5  15  -7   43.60    3.50
  -3 -15   7  205.88    8.90
  -3 -15   7  221.38    9.10
  -3  15   7  205.28    8.00
   3  15  -7  222.18    9.20
  -1 -15   7   45.00    3.40
  -1 -15   7   42.60    3.60
   1  15  -7   46.20    3.80
  -1  15   7   44.80    2.70
  -6  16   7    2.30    1.00
   6  16  -7    2.10    1.40
  -4  16   7   34.30    2.60
  18   0  -8  292.87   12.10
 -18   0   8  281.87   11.70
  18   0  -8  286.37   12.00
 -16   0   8   28.40    3.40
  16   0  -8   29.90    3.00
 -14   0   8  473.75   16.40
  14   0  -8  472.35   16.50
 -12   0   8  197.98    7.30
  12   0  -8  192.18    7.90
 -12   0   8  182.88    7.80
 -10   0   8  377.26   12.50
 -10   0   8  365.76   12.90
  -8   0   8  371.46   12.50
  -8   0   8  373.26   12.90
  -8   0   8  383.96   13.40
  -6   0   8  198.18    8.00
  -6   0   8  189.78    7.40
  -6   0   8  190.98    7.50
  -4   0   8  891.81   27.60
  -4   0   8  867.11   27.00
  -4   0   8  871.01   27.10
  -2   0   8   25.40    2.50
  -2   0   8   25.60    2.40
  -2   0   8   24.90    2.20
   0   0   8 1613.24   48.10
   0   0   8 1566.84   48.60
   0   0   8 1679.63   48.80
   0   0   8 1579.84   47.90
   2   0   8   29.40    2.70
   2   0   8   39.60    3.20
   2   0   8   26.50    2.80
   2   0   8   31.20    2.60
   4   0   8  934.81   30.50
   4   0   8  937.61   30.50
   6   0   8  126.29    7.40
   6   0   8  138.99    7.30
  17  -1  -8    5.50    1.80
  17  -1  -8    4.00    1.60
 -17  -1   8    6.80    1.80
  17   1  -8    8.10    2.00
 -17   1   8    6.50    1.90
 -15  -1   8   12.50    2.20
  15  -1  -8   12.00    2.10
  15  -1  -8   11.10    2.30
 -15   1   8   13.50    2.40
  15   1  -8   14.20    2.30
 -13  -1   8   10.00    1.90
  13  -1  -8    7.60    1.60
 -13   1   8    9.20    1.90
  13   1  -8    6.00    1.50
 -11  -1   8  105.69    4.80
  11  -1  -8  105.79    5.10
 -11  -1   8  102.79    5.10
 -11   1   8   99.19    5.10
 -11   1   8  104.99    4.60
  -9  -1   8   19.60    1.90
  -9  -1   8   19.70    2.10
  -9   1   8   19.80    1.90
  -9   1   8   21.20    2.30
  -9   1   8   19.70    2.10
   7  -1  -8  169.58    7.00
  -7  -1   8  174.38    7.00
  -7  -1   8  171.38    7.30
  -7  -1   8  167.68    6.70
  -7   1   8  165.68    6.60
  -7   1   8  170.38    7.30
  -7   1   8  171.28    6.90
  -5  -1   8   17.10    2.10
  -5  -1   8   17.20    2.10
  -5  -1   8   18.10    2.10
  -5   1   8   18.60    1.90
   5   1  -8   20.00    1.70
  -5   1   8   19.90    2.50
  -5   1   8   18.80    1.90
  -3  -1   8  173.68    7.30
  -3  -1   8  167.48    6.80
  -3  -1   8  164.88    6.90
  -3   1   8  167.18    6.70
  -3   1   8  166.48    6.90
  -3   1   8  165.68    7.20
  -1  -1   8    2.60    1.30
  -1  -1   8    3.20    1.10
  -1  -1   8    3.10    1.00
  -1  -1   8    2.90    1.20
  -1   1   8    2.60    1.10
  -1   1   8    3.60    1.30
  -1   1   8    2.90    1.00
  -1   1   8    1.60    0.80
   1  -1   8   22.00    2.80
   1  -1   8   26.20    2.60
   1  -1   8   24.80    2.30
   1  -1   8   24.80    2.40
   1   1   8   22.00    2.20
   1   1   8   23.10    2.10
   1   1   8   25.40    3.10
   1   1   8   23.60    2.50
   3  -1   8   94.49    5.50
   3  -1   8   94.49    5.50
   3  -1   8   92.39    4.90
   3   1   8   91.09    5.50
   3   1   8   85.79    4.80
   3   1   8   91.29    5.30
   5  -1   8    6.80    1.90
   5  -1   8   10.70    2.10
   5  -1   8   14.30    2.60
   5   1   8   16.90    2.80
   5   1   8   13.50    2.50
  18  -2  -8   58.09    4.50
 -18  -2   8   54.19    5.50
  18  -2  -8   53.89    4.40
  18   2  -8   57.89    4.50
 -18   2   8   50.69    4.30
  16  -2  -8    0.30    0.90
  16  -2  -8    2.10    1.20
 -16  -2   8    0.20    0.90
  16   2  -8    0.70    1.00
 -16   2   8    0.50    1.20
  14  -2  -8   71.89    4.60
  14  -2  -8   70.49    4.40
 -14  -2   8   67.59    4.20
 -14   2   8   68.09    4.40
  14   2  -8   70.09    4.30
  12  -2  -8    6.90    1.40
 -12  -2   8    6.80    1.60
 -12  -2   8    7.10    1.40
  12  -2  -8    4.60    1.40
 -12   2   8    6.70    1.60
  10  -2  -8    2.80    1.10
 -10  -2   8    4.30    1.20
 -10  -2   8    2.80    1.20
 -10   2   8    4.00    1.00
 -10   2   8    3.20    1.10
 -10   2   8    4.00    1.20
  -8  -2   8    6.30    1.40
  -8  -2   8    5.00    1.20
   8  -2  -8    7.40    1.50
  -8   2   8    7.00    1.50
  -8   2   8    5.70    1.10
  -8   2   8    8.80    1.50
  -6  -2   8   20.60    2.00
   6  -2  -8   18.80    1.80
  -6  -2   8   17.90    2.10
  -6   2   8   20.80    2.20
  -6   2   8   14.60    1.90
  -6   2   8   18.00    1.80
   6   2  -8   20.20    1.80
  -4  -2   8   43.30    3.00
  -4  -2   8   45.20    3.00
   4   2  -8   44.60    2.70
  -4   2   8   43.30    3.10
  -4   2   8   43.20    2.90
  -4   2   8   45.00    2.80
  -2  -2   8   17.20    2.20
  -2  -2   8   24.60    2.40
  -2  -2   8   25.10    2.20
  -2  -2   8   15.60    2.00
  -2   2   8   21.80    2.20
  -2   2   8   21.50    2.30
  -2   2   8   21.00    2.00
   0  -2   8   10.30    1.70
   0  -2   8   11.00    1.90
   0  -2   8   12.70    2.00
   0  -2   8   14.90    2.30
   0   2   8   12.40    1.80
   0   2   8   10.80    1.50
   0   2   8   12.00    2.00
   0   2   8   11.90    1.90
   2  -2   8   37.60    3.30
   2  -2   8   39.30    3.40
   2  -2   8   38.50    3.00
   2  -2   8   39.50    3.20
   2   2   8   45.10    3.10
   2   2   8   41.70    3.30
   2   2   8   39.30    3.40
   4  -2   8    3.00    1.40
   4  -2   8    3.90    1.50
   4  -2   8    1.60    0.90
   4   2   8    1.20    1.10
   4   2   8    3.00    1.40
   6  -2   8   14.70    2.40
   6  -2   8    9.70    2.20
   6   2   8   10.90    2.50
   6   2   8   12.10    2.40
  17  -3  -8   26.60    3.40
  17  -3  -8   28.60    3.10
 -17  -3   8   30.60    3.10
  17   3  -8   32.00    3.20
 -17   3   8   26.80    3.40
  15  -3  -8    7.80    1.90
 -15  -3   8    9.40    1.90
  15  -3  -8   10.80    2.20
  15   3  -8    7.70    1.80
 -15   3   8    5.80    1.60
  13  -3  -8   24.10    2.40
  13  -3  -8   23.10    3.00
 -13  -3   8   27.00    2.50
  13   3  -8   28.60    2.70
 -13   3   8   23.80    2.90
  11  -3  -8  211.28    8.30
  11  -3  -8  215.68    8.90
 -11  -3   8  211.38    8.20
 -11  -3   8  211.58    8.40
 -11   3   8  208.68    8.40
 -11   3   8  211.88    9.00
  -9  -3   8   50.99    3.20
   9  -3  -8   52.59    3.50
  -9  -3   8   50.29    3.30
  -9   3   8   52.89    3.30
  -9   3   8   58.09    3.80
  -9   3   8   54.59    2.90
  -7  -3   8  126.09    5.70
  -7  -3   8  122.29    5.50
   7  -3  -8  120.59    5.60
  -7   3   8  127.29    5.50
  -7   3   8  127.69    6.00
  -7   3   8  140.79    5.40
  -5  -3   8   51.49    3.20
  -5  -3   8   48.80    3.10
  -5   3   8   44.90    2.90
  -5   3   8   50.29    3.40
   5   3  -8   45.80    2.80
  -5   3   8   49.70    3.00
  -3  -3   8   77.79    4.50
  -3  -3   8   77.49    4.20
  -3  -3   8   85.59    4.50
  -3  -3   8   86.29    4.40
  -3   3   8   85.29    4.10
   3   3  -8   79.69    4.00
  -3   3   8   82.99    4.50
  -3   3   8   79.99    4.20
  -1  -3   8   27.30    2.70
  -1  -3   8   26.70    2.40
  -1  -3   8   34.00    2.90
  -1  -3   8   24.30    2.40
  -1   3   8   30.90    2.70
  -1   3   8   29.10    2.60
  -1   3   8   27.70    2.30
   1  -3   8    5.30    1.50
   1  -3   8    4.80    1.30
   1  -3   8    3.90    1.30
   1  -3   8    5.00    1.40
   1   3   8    4.70    1.40
   1   3   8    7.30    1.50
   1   3   8    4.70    1.60
   3  -3   8    6.90    1.80
   3  -3   8    9.40    1.90
   3   3   8    9.00    1.90
   3   3   8    7.10    1.80
   5  -3   8   86.39    5.40
   5  -3   8   85.89    5.30
   5   3   8   84.39    5.60
   5   3   8   92.19    5.50
  16  -4  -8  403.36   15.00
  16  -4  -8  401.16   15.20
 -16  -4   8  375.86   14.30
  16   4  -8  412.76   14.90
 -16   4   8  400.66   15.10
 -14  -4   8   44.60    3.30
  14  -4  -8   46.20    3.70
  14  -4  -8   51.79    3.70
 -14   4   8   46.00    3.70
  14   4  -8   50.79    3.70
  12  -4  -8  243.38    9.90
 -12  -4   8  248.48    9.40
  12  -4  -8  235.48    9.30
 -12  -4   8  244.88    9.20
 -12   4   8  228.88    9.40
 -12   4   8  242.28   10.10
 -10  -4   8  243.78    9.30
  10  -4  -8  242.88    9.80
  10  -4  -8  258.87    9.40
 -10  -4   8  254.57    9.50
 -10   4   8  253.97   10.10
 -10   4   8  249.68    9.40
   8  -4  -8  110.69    5.40
  -8  -4   8  111.49    5.20
  -8  -4   8  112.79    5.30
  -8   4   8  112.19    5.10
  -8   4   8  119.79    5.80
  -8   4   8  115.19    4.80
   6  -4  -8  610.24   19.40
  -6  -4   8  639.24   19.60
  -6  -4   8  610.14   19.50
  -6   4   8  605.74   19.90
  -6   4   8  591.14   19.10
   6   4  -8  573.64   19.10
  -6   4   8  599.44   18.90
  -4  -4   8   78.99    4.30
  -4  -4   8   84.39    4.40
  -4  -4   8   81.99    4.40
  -4   4   8   84.19    4.10
  -4   4   8   86.29    4.20
   4   4  -8   75.49    4.00
  -4   4   8   86.39    4.50
  -2  -4   8  834.22   26.80
  -2  -4   8  839.32   26.70
  -2  -4   8  836.42   26.70
  -2   4   8  841.72   26.10
  -2   4   8  861.31   26.60
  -2   4   8  887.51   26.80
   2   4  -8  845.92   26.30
   0  -4   8   30.10    2.70
   0  -4   8   31.80    2.90
   0   4   8   35.90    3.00
   0   4   8   33.20    2.50
   0   4   8   31.70    2.70
   2  -4   8  862.01   27.80
   2  -4   8  854.81   27.70
   2  -4   8  864.61   27.60
   2   4   8  850.51   28.00
   2   4   8  866.21   26.80
   2   4   8  862.71   27.40
   4  -4   8   52.69    4.10
   4  -4   8   58.69    4.20
   4   4   8   56.39    4.00
   4   4   8   56.49    4.50
  17  -5  -8  100.59    6.00
  17  -5  -8  101.29    6.10
  17   5  -8  100.69    5.90
 -17   5   8   98.09    6.10
 -15  -5   8    1.60    1.10
  15  -5  -8    1.70    1.10
  15  -5  -8    2.10    1.10
 -15   5   8    0.20    1.20
  15   5  -8    1.10    1.00
  13  -5  -8  103.59    5.70
  13  -5  -8   96.89    5.20
 -13  -5   8   93.39    5.00
 -13   5   8   98.89    5.40
 -11  -5   8    4.70    1.40
  11  -5  -8    3.60    1.10
 -11  -5   8    0.60    0.80
  11  -5  -8    2.30    1.10
 -11   5   8    2.00    1.00
 -11   5   8    1.60    1.00
  -9  -5   8  222.08    8.50
   9  -5  -8  208.88    8.20
  -9  -5   8  226.28    8.60
   9  -5  -8  222.58    8.80
  -9   5   8  215.98    9.00
  -9   5   8  201.18    8.20
  -7  -5   8   58.89    3.60
   7  -5  -8   62.19    3.60
  -7  -5   8   63.19    3.70
  -7   5   8   62.09    3.20
  -7   5   8   61.19    3.90
  -7   5   8   60.89    3.40
  -5  -5   8  119.09    5.50
  -5  -5   8  119.29    5.60
  -5   5   8  125.69    5.30
   5   5  -8  116.19    5.30
  -5   5   8  125.79    5.80
  -5   5   8  119.99    5.10
  -3  -5   8  153.38    6.60
  -3  -5   8  146.79    6.60
  -3  -5   8  153.78    6.80
  -3   5   8  162.98    6.40
   3   5  -8  145.69    6.30
  -3   5   8  152.88    6.70
  -3   5   8  153.28    6.10
  -1  -5   8   97.09    5.00
  -1  -5   8   93.99    5.10
  -1  -5   8   91.09    5.00
  -1   5   8   91.79    4.40
  -1   5   8   95.89    4.90
   1   5  -8   85.99    4.50
  -1   5   8   97.59    4.90
   1  -5   8   69.99    4.40
   1  -5   8   73.69    4.50
   1  -5   8   68.79    4.40
   1   5   8   69.69    3.80
   1   5   8   71.49    4.20
   1   5   8   68.29    4.40
   3  -5   8   59.79    4.20
   3  -5   8   55.99    4.20
   3   5   8   61.99    4.00
   3   5   8   53.19    4.30
   5  -5   8   43.10    3.90
   5  -5   8   40.40    3.50
   5   5   8   41.80    3.60
   5   5   8   39.10    3.90
  16  -6  -8   72.69    4.90
  16  -6  -8   71.29    4.80
 -16   6   8   72.59    5.00
  16   6  -8   69.49    4.60
  14  -6  -8   67.69    4.30
 -14  -6   8   68.79    5.60
  14  -6  -8   68.09    4.60
  14   6  -8   62.99    4.20
 -14   6   8   58.89    4.30
  12  -6  -8   61.79    4.10
 -12  -6   8   58.19    3.70
  12  -6  -8   53.59    3.60
 -12   6   8   60.09    4.40
 -12   6   8   57.79    3.90
 -10  -6   8  117.99    5.70
  10  -6  -8  125.09    6.10
 -10  -6   8  120.39    5.70
  10  -6  -8  122.89    5.60
 -10   6   8  127.59    6.40
 -10   6   8  125.89    5.70
   8  -6  -8    2.70    1.10
  -8  -6   8    2.00    1.00
   8  -6  -8    1.40    0.70
  -8  -6   8    2.50    1.10
  -8   6   8    1.20    0.80
  -8   6   8    1.00    0.80
  -6  -6   8   79.19    4.30
  -6  -6   8   85.39    4.40
   6  -6  -8   82.09    4.20
   6   6  -8   73.69    4.10
  -6   6   8   79.59    4.50
  -6   6   8   76.49    3.90
  -6   6   8   81.09    3.90
  -4  -6   8   28.20    2.50
  -4  -6   8   25.20    2.40
  -4  -6   8   28.30    2.60
  -4   6   8   25.70    2.40
  -4   6   8   27.40    2.20
   4   6  -8   27.60    2.30
  -4   6   8   25.30    2.10
  -2  -6   8   13.00    2.00
  -2  -6   8   10.30    1.80
  -2  -6   8   10.40    2.00
  -2   6   8   11.80    1.80
  -2   6   8   13.20    1.90
   2   6  -8   13.50    2.00
  -2   6   8   13.20    1.70
   0  -6   8  225.38    9.30
   0  -6   8  225.28    9.20
   0  -6   8  223.88    9.30
   0   6   8  213.08    9.00
   0   6   8  227.98    8.90
   0   6  -8  228.68    8.90
   0   6   8  234.78    8.40
   2  -6   8    2.70    1.20
   2  -6   8    5.00    1.60
   2   6   8    3.80    1.10
   2   6   8    2.40    1.10
   2   6   8    1.90    1.30
   4  -6   8   70.99    4.60
   4  -6   8   66.29    4.80
   4   6   8   58.29    4.10
   4   6   8   61.79    4.80
  15  -7  -8   16.80    2.70
  15  -7  -8   19.50    2.90
 -15   7   8   14.20    2.50
  15   7  -8   21.30    2.90
  13  -7  -8   57.19    3.90
  13  -7  -8   60.99    4.30
 -13   7   8   60.19    4.20
 -13   7   8   65.39    4.90
 -11  -7   8    5.70    1.50
  11  -7  -8    5.90    1.40
 -11  -7   8    5.40    1.40
  11  -7  -8    4.30    1.40
 -11   7   8    5.30    1.40
 -11   7   8    5.80    1.60
  -9  -7   8  140.69    6.20
   9  -7  -8  132.19    5.90
   9  -7  -8  143.09    6.60
  -9  -7   8  137.39    6.30
  -9   7   8  136.39    6.00
  -9   7   8  145.09    6.80
  -7  -7   8   13.30    2.10
   7  -7  -8   16.10    2.10
  -7  -7   8   15.50    2.10
  -7   7   8   16.80    2.20
  -7   7   8   14.80    1.80
   7   7  -8   16.10    2.10
  -5  -7   8  263.47    9.70
  -5  -7   8  248.78    9.70
   5   7  -8  252.37    9.40
  -5   7   8  254.27    9.00
  -5   7   8  240.18    9.60
  -3  -7   8   20.90    2.60
  -3  -7   8   16.40    2.20
  -3  -7   8   13.90    2.10
  -3   7   8   19.00    2.10
  -3   7   8   18.40    1.90
   3   7  -8   18.50    2.30
  -3   7   8   20.80    1.90
  -1  -7   8   32.30    3.00
  -1  -7   8   36.00    3.10
  -1  -7   8   36.40    3.20
  -1   7   8   34.60    2.70
  -1   7   8   37.40    2.50
   1   7  -8   38.70    2.90
  -1   7   8   36.90    2.90
   1  -7   8    2.40    1.30
   1  -7   8    1.20    1.10
   1  -7   8    3.70    1.40
  -1   7  -8    0.80    0.90
   1   7   8    2.60    1.20
   1   7   8    1.70    0.90
   1   7   8    1.50    0.90
   3  -7   8   22.70    2.90
   3  -7   8   26.40    3.50
   3   7   8   21.00    2.40
   3   7   8   26.80    3.50
  16  -8  -8   37.90    3.60
  16  -8  -8   33.60    3.40
  16   8  -8   38.60    3.40
 -16   8   8   37.90    3.80
  14  -8  -8   24.40    3.10
  14  -8  -8   22.00    3.10
 -14   8   8   19.50    2.90
  14   8  -8   25.20    3.10
  12  -8  -8  119.29    6.40
  12  -8  -8  125.39    6.00
 -12   8   8  124.39    7.00
 -12   8   8  114.29    5.90
  10  -8  -8   80.69    4.80
 -10  -8   8   78.69    4.40
  10  -8  -8   79.49    4.20
 -10  -8   8   67.19    4.10
 -10   8   8   76.59    4.90
 -10   8   8   71.59    4.10
   8  -8  -8  163.08    7.10
  -8  -8   8  154.88    6.70
  -8  -8   8  147.19    6.90
  -8   8   8  151.88    6.40
  -8   8   8  156.78    7.10
   8   8  -8  162.08    6.80
  -6  -8   8   45.50    3.20
   6  -8  -8   43.30    3.00
  -6  -8   8   42.40    3.30
  -6   8   8   42.20    2.70
  -6   8   8   45.00    3.30
   6   8  -8   46.50    3.10
  -4  -8   8  369.36   13.10
  -4  -8   8  361.46   13.10
  -4  -8   8  362.06   13.10
  -4   8   8  367.96   12.90
   4   8  -8  371.46   12.90
  -4   8   8  357.56   12.10
  -2  -8   8   23.90    2.80
  -2  -8   8   20.50    2.60
  -2  -8   8   26.00    2.70
  -2   8   8   26.90    2.10
  -2   8   8   27.80    2.30
  -2   8   8   25.50    2.30
   2   8  -8   22.70    2.40
   0  -8   8  391.56   14.30
   0  -8   8  384.06   14.00
   0  -8   8  397.46   14.20
   0   8   8  385.26   13.40
   0   8  -8  359.46   13.60
   0   8   8  384.36   12.70
   0   8   8  379.96   13.70
   2  -8   8   69.19    4.50
   2  -8   8   66.09    4.70
   2   8   8   64.29    4.00
  -2   8  -8   62.79    4.20
   2   8   8   71.69    4.60
   4  -8   8  208.38    9.00
   4  -8   8  204.18    9.80
   4   8   8  198.48    8.50
   4   8   8  199.08    9.60
  15  -9  -8   88.49    5.40
  15  -9  -8   98.89    5.90
  15   9  -8   82.89    5.10
 -15   9   8   91.89    5.80
  13  -9  -8   57.29    3.90
  13  -9  -8   57.39    4.30
 -13   9   8   60.89    4.90
 -13   9   8   53.99    4.00
  11  -9  -8   41.60    3.50
 -11   9   8   41.00    3.20
 -11   9   8   43.60    3.90
   9  -9  -8  119.19    6.00
  -9  -9   8  122.29    5.70
  -9  -9   8  110.99    5.80
  -9   9   8  122.29    6.30
  -9   9   8  115.39    5.40
  -7  -9   8   96.99    5.20
   7  -9  -8   94.39    5.00
  -7  -9   8   97.39    5.00
  -7   9   8   94.09    5.10
   7   9  -8   94.89    4.90
  -7   9   8   98.79    4.50
  -5  -9   8  235.98    9.30
  -5  -9   8  230.78    9.40
  -5   9   8  233.88    8.50
   5   9  -8  239.58    9.20
  -5   9   8  235.38    9.20
  -3  -9   8   65.29    4.20
  -3  -9   8   66.89    4.20
  -3  -9   8   66.19    4.10
   3   9  -8   61.19    3.90
  -3   9   8   63.79    3.80
  -3   9   8   64.09    3.30
  -1  -9   8  198.78    8.60
  -1  -9   8  194.08    8.70
  -1  -9   8  203.68    8.60
  -1   9   8  203.48    8.10
   1   9  -8  192.78    8.30
  -1   9   8  202.08    8.00
  -1   9   8  200.38    7.30
   1  -9   8   63.39    4.40
   1  -9   8   66.99    4.70
  -1   9  -8   66.49    4.30
   1   9   8   70.59    4.40
   1   9   8   62.89    3.80
   3  -9   8   57.89    4.20
   3  -9   8   63.59    4.90
   3   9   8   59.89    3.80
   3   9   8   57.69    4.40
  14 -10  -8   43.10    3.70
 -14  10   8   42.50    3.70
  14  10  -8   39.50    3.30
 -14  10   8   38.80    4.20
  12 -10  -8  216.58    9.40
 -12  10   8  203.08    8.80
 -12  10   8  220.18   10.30
 -10 -10   8    7.40    1.70
  10 -10  -8    7.90    1.70
 -10  10   8   10.50    1.80
 -10  10   8    6.90    1.80
   8 -10  -8   69.79    4.20
  -8 -10   8   64.99    4.20
   8  10  -8   67.49    4.10
  -8  10   8   65.79    3.60
  -8  10   8   63.59    4.20
   6 -10  -8   42.90    3.10
  -6 -10   8   42.30    3.30
  -6 -10   8   35.80    3.00
  -6  10   8   40.50    3.10
  -6  10   8   42.40    2.70
   6  10  -8   43.10    3.20
  -4 -10   8   73.39    4.40
  -4 -10   8   75.89    4.60
  -4 -10   8   73.99    4.50
  -4  10   8   74.29    3.60
   4  10  -8   74.19    4.40
  -4  10   8   69.79    4.10
  -2 -10   8   80.09    4.80
  -2 -10   8   78.79    4.70
  -2 -10   8   85.19    5.00
   2  10  -8   75.89    4.60
  -2  10   8   81.29    4.30
   0 -10   8    7.20    1.80
   0 -10   8    6.90    1.80
   0  10  -8    9.70    2.00
   0  10   8    9.60    1.60
   2 -10   8  194.08    8.50
   2 -10   8  198.68    9.30
  -2  10  -8  179.18    8.40
   2  10   8  181.18    7.60
   2  10   8  191.18    8.50
  13 -11  -8   -0.20    0.90
 -13  11   8    0.90    1.00
 -13  11   8    0.60    1.20
  11 -11  -8   42.00    3.60
 -11  11   8   44.30    4.10
 -11  11   8   44.80    3.30
   9 -11  -8    7.10    1.80
  -9 -11   8    2.80    1.20
  -9  11   8    1.10    1.00
   9  11  -8    2.70    1.20
  -9  11   8    1.30    0.90
  -7 -11   8   28.40    2.90
   7 -11  -8   29.40    2.70
   7  11  -8   28.00    2.70
  -7  11   8   28.00    2.20
  -7  11   8   27.60    2.70
  -5 -11   8    0.40    1.00
  -5 -11   8    2.90    1.30
  -5  11   8    0.80    0.90
  -5  11   8    0.10    0.60
   5  11  -8    2.40    1.20
  -3 -11   8    2.70    1.20
  -3 -11   8    3.60    1.40
  -3 -11   8    2.60    1.20
  -3  11   8    1.40    0.90
   3  11  -8    2.00    1.30
  -1 -11   8    5.20    1.60
  -1 -11   8    2.30    1.10
  -1 -11   8    5.70    1.60
  -1  11   8    4.00    1.20
   1  11  -8    5.20    1.60
   1 -11   8   -1.30    0.80
   1 -11   8    0.60    1.10
   1  11   8    0.00    0.70
  -1  11  -8    0.00    1.00
  12 -12  -8    9.10    2.10
 -12  12   8    9.30    2.40
 -12  12   8    7.40    1.80
  10 -12  -8   88.09    5.30
 -10  12   8   84.09    4.60
 -10  12   8   90.89    5.80
  10  12  -8   88.39    5.00
   8 -12  -8    4.90    1.50
  -8 -12   8    4.80    1.60
   8  12  -8    6.50    1.70
  -8  12   8    3.10    1.30
  -8  12   8    4.20    1.10
   6 -12  -8  134.49    6.70
  -6 -12   8  128.19    6.50
   6  12  -8  128.39    6.30
  -6  12   8  127.59    5.30
  -6  12   8  122.89    6.00
  -4 -12   8   46.90    3.60
  -4 -12   8   51.29    3.70
  -4  12   8   47.00    3.30
   4  12  -8   48.70    3.70
  -2 -12   8   32.80    3.10
  -2 -12   8   30.80    3.00
  -2  12   8   30.70    2.50
   2  12  -8   29.20    3.00
   0 -12   8  148.79    7.10
   0 -12   8  144.59    7.50
   0  12   8  143.49    6.20
   0  12  -8  139.79    7.10
   9 -13  -8   20.40    2.90
   9  13  -8   19.50    2.60
  -9  13   8   22.60    2.10
  -9  13   8   19.90    3.00
  -7 -13   8  223.58    9.40
   7 -13  -8  218.18    9.10
  -7  13   8  202.28    8.90
   7  13  -8  216.58    9.10
  -5 -13   8    0.00    0.90
   5  13  -8    0.00    1.00
  -5  13   8    1.40    0.90
  -3 -13   8  263.87   10.50
  -3 -13   8  242.58   10.30
   3  13  -8  251.77   10.30
  -3  13   8  241.98    9.30
  -8  14   8    1.60    1.10
  -6 -14   8   51.29    3.90
   6  14  -8   56.39    4.10
  -6  14   8   51.99    3.60
  -4  14   8   19.70    2.20
  16   0  -9   -0.30    0.90
 -16   0   9    1.10    1.20
  16   0  -9   -0.20    0.70
  14   0  -9    0.20    0.80
 -14   0   9    0.20    1.00
 -12   0   9    0.10    0.60
 -12   0   9    0.40    0.80
  12   0  -9   -0.10    0.70
 -10   0   9    0.40    0.70
 -10   0   9    0.00    0.80
   8   0  -9   -0.40    0.50
  -8   0   9    0.30    0.80
  -8   0   9    0.60    0.80
  -6   0   9   -1.00    0.50
  -6   0   9    1.50    1.00
  -6   0   9    0.40    0.80
  -4   0   9    6.40    1.60
  -4   0   9    1.90    0.90
  -4   0   9    0.60    0.80
  -2   0   9    0.10    0.90
  -2   0   9   -0.50    0.70
  -2   0   9   -0.10    0.90
   0   0   9    0.10    0.90
   0   0   9    0.10    1.00
   0   0   9    0.20    0.90
   0   0   9    0.70    0.70
   2   0   9    0.30    1.20
   2   0   9    0.10    0.90
   2   0   9    0.70    1.10
  15  -1  -9    0.10    1.00
  15  -1  -9    2.20    1.20
 -15  -1   9    1.50    1.20
 -15   1   9    2.30    1.30
  15   1  -9    1.80    1.00
 -13  -1   9  154.38    6.60
 -13  -1   9  156.78    7.10
  13  -1  -9  149.88    7.00
  13  -1  -9  156.68    7.50
 -13   1   9  156.88    7.20
  13   1  -9  154.38    7.10
  11  -1  -9   66.69    4.30
 -11  -1   9   63.99    4.10
 -11  -1   9   63.49    3.70
 -11   1   9   68.39    3.70
 -11   1   9   70.19    4.20
  -9  -1   9  169.88    7.10
   9  -1  -9  178.38    7.60
  -9  -1   9  185.18    7.60
  -9   1   9  183.78    7.50
  -9   1   9  157.68    9.20
  -9   1   9  178.38    7.10
  -7  -1   9   22.10    2.20
  -7  -1   9   17.90    2.30
  -7   1   9   21.10    2.40
  -7   1   9   21.40    2.10
  -7   1   9   17.20    2.20
  -5  -1   9   79.89    4.50
  -5  -1   9   81.39    4.80
  -5  -1   9   76.59    4.40
  -5   1   9   78.89    4.30
  -5   1   9   84.19    4.80
  -5   1   9   83.89    4.40
  -3  -1   9    5.60    1.40
  -3  -1   9    7.60    1.80
  -3  -1   9    7.50    1.70
  -3   1   9    7.70    1.60
  -3   1   9   10.30    2.00
  -3   1   9    8.00    1.70
  -1  -1   9    1.60    1.10
  -1  -1   9   -0.20    0.60
  -1  -1   9    0.70    0.90
  -1  -1   9    0.10    0.90
  -1   1   9    0.10    0.80
  -1   1   9    0.50    0.90
  -1   1   9    0.10    0.90
   1  -1   9    0.90    1.10
   1  -1   9    0.40    0.80
   1  -1   9    0.80    1.20
   1  -1   9    1.10    1.00
   1   1   9    1.80    1.10
   1   1   9    1.70    1.10
   1   1   9    1.00    1.20
   3  -1   9   12.30    2.60
   3  -1   9   12.40    2.50
   3   1   9   10.20    2.20
   3   1   9   11.60    2.60
 -16  -2   9  178.98    8.50
  16  -2  -9  199.18    8.90
  16  -2  -9  200.88    9.20
 -16   2   9  191.88    8.90
  16   2  -9  193.88    8.80
  14  -2  -9  140.59    7.10
  14  -2  -9  134.49    6.60
 -14  -2   9  134.09    6.60
  14   2  -9  140.39    6.80
 -14   2   9  134.79    6.80
 -12  -2   9   90.19    4.90
  12  -2  -9   84.99    5.10
 -12  -2   9   83.69    4.40
  12  -2  -9   82.79    4.70
 -12   2   9   86.69    4.90
  10  -2  -9   65.99    4.20
 -10  -2   9   69.09    4.20
 -10  -2   9   64.79    3.80
 -10   2   9   66.99    3.60
 -10   2   9   61.19    3.90
 -10   2   9   78.59    6.60
   8  -2  -9    1.50    0.80
  -8  -2   9    2.90    1.10
  -8  -2   9    1.20    0.90
  -8   2   9    3.50    1.20
  -8   2   9    3.50    1.10
  -8   2   9    2.20    1.10
  -6  -2   9   23.50    2.40
  -6  -2   9   24.70    2.40
  -6   2   9   23.80    2.30
  -6   2   9   22.40    2.20
  -6   2   9   21.40    2.40
  -4  -2   9    5.70    1.50
  -4  -2   9    5.10    1.40
  -4   2   9    5.80    1.40
  -4   2   9    5.00    1.50
  -4   2   9    6.20    1.40
  -2  -2   9    9.90    2.00
  -2  -2   9   10.10    1.80
  -2   2   9    8.80    1.80
  -2   2   9    8.00    1.60
  -2   2   9    9.40    1.90
   0  -2   9   22.50    3.00
   0  -2   9   24.70    3.00
   0  -2   9   27.20    2.60
   0   2   9   23.10    3.00
   0   2   9   23.10    3.00
   0   2   9   20.40    2.60
   2  -2   9   32.10    2.90
   2  -2   9   35.40    3.40
   2  -2   9   32.90    3.20
   2   2   9   33.10    3.50
   2   2   9   34.70    3.10
   2   2   9   29.70    3.10
  15  -3  -9    2.60    1.30
 -15  -3   9    3.90    1.50
  15  -3  -9    3.50    1.40
  15   3  -9    4.50    1.40
 -15   3   9    3.00    1.40
 -13  -3   9    9.00    1.80
  13  -3  -9    8.60    1.70
  13  -3  -9    9.10    1.90
 -13   3   9   16.30    2.50
 -11  -3   9   59.09    3.60
  11  -3  -9   49.90    3.40
 -11  -3   9   47.70    3.50
  11  -3  -9   46.70    3.60
 -11   3   9   53.09    3.60
   9  -3  -9   21.80    2.30
  -9  -3   9   24.60    2.40
  -9  -3   9   23.20    2.80
  -9   3   9   23.60    2.30
  -9   3   9   21.20    2.00
  -9   3   9   25.10    2.70
  -7  -3   9   28.70    2.60
  -7  -3   9   27.90    2.50
   7   3  -9   30.90    2.40
  -7   3   9   32.80    2.50
  -7   3   9   27.00    2.50
  -7   3   9   29.90    2.90
  -5  -3   9    0.20    0.90
  -5  -3   9   -0.20    0.80
  -5   3   9    0.60    0.80
  -5   3   9    0.60    0.80
  -5   3   9    1.20    0.90
  -3  -3   9   24.20    2.50
  -3  -3   9   25.10    3.00
  -3   3   9   24.50    2.50
  -3   3   9   24.20    2.30
  -3   3   9   25.40    2.70
  -1  -3   9    1.90    1.20
  -1  -3   9    1.10    1.20
  -1  -3   9    1.10    0.90
  -1   3   9    0.20    0.80
  -1   3   9   -0.30    0.80
  -1   3   9   -0.10    0.80
   1  -3   9    9.00    2.00
   1  -3   9    7.00    1.70
   1  -3   9    9.40    2.10
   1   3   9   10.00    2.20
   1   3   9    9.10    1.90
   1   3   9    8.40    1.70
   3   3   9    1.10    1.10
  16  -4  -9   32.70    3.40
 -16  -4   9   35.70    3.20
  16  -4  -9   34.20    3.30
  16   4  -9   31.50    3.20
 -16   4   9   34.50    3.50
  14  -4  -9   50.19    3.70
 -14  -4   9   56.29    3.90
  14  -4  -9   56.99    4.20
  14   4  -9   52.79    3.90
 -14   4   9   46.90    3.80
  12  -4  -9    1.10    0.90
 -12  -4   9    0.10    0.80
 -12  -4   9    1.90    1.00
  12  -4  -9    0.50    0.80
 -12   4   9    0.40    0.90
  10  -4  -9   -0.60    0.60
 -10  -4   9   -0.30    0.70
  10  -4  -9    0.40    0.70
 -10  -4   9   -0.10    0.80
 -10   4   9   -0.20    0.70
 -10   4   9    0.50    0.80
  -8  -4   9   86.29    4.70
  -8  -4   9   84.09    4.60
   8  -4  -9   85.09    4.60
   8   4  -9   81.09    4.30
  -8   4   9   89.69    4.60
  -8   4   9   83.39    4.90
  -6  -4   9   41.60    3.20
  -6  -4   9   38.50    3.10
  -6   4   9   42.30    2.90
  -6   4   9   43.60    2.90
  -6   4   9   39.40    3.20
   6   4  -9   40.50    2.90
  -4  -4   9   91.69    5.00
  -4  -4   9   90.99    5.10
   4   4  -9   84.19    5.60
  -4   4   9   99.69    4.90
  -4   4   9   95.59    5.20
  -4   4   9   98.19    4.80
  -2  -4   9   53.59    4.00
  -2  -4   9   63.19    4.00
  -2  -4   9   60.69    4.00
  -2   4   9   64.29    3.70
  -2   4   9   59.99    4.10
  -2   4   9   59.29    3.90
   0  -4   9   83.69    5.20
   0  -4   9   78.49    4.90
   0  -4   9   86.39    5.10
   0   4   9   86.19    4.60
   0   4   9   89.59    5.30
   0   4   9   85.89    5.10
   2  -4   9   43.90    3.80
   2  -4   9   38.20    3.50
   2   4   9   39.80    3.80
   2   4   9   42.90    3.60
  15  -5  -9   33.10    3.30
 -15  -5   9   31.40    3.00
  15  -5  -9   31.90    3.10
  15   5  -9   38.40    3.40
 -15   5   9   37.70    3.50
 -13  -5   9   39.80    3.30
  13  -5  -9   44.50    3.40
  13  -5  -9   44.00    3.60
 -13   5   9   44.30    3.50
 -11  -5   9  269.57   10.30
  11  -5  -9  275.97   10.30
  11  -5  -9  278.87   10.90
 -11  -5   9  260.77   10.40
 -11   5   9  257.87   10.30
 -11   5   9  276.17   11.40
  -9  -5   9   44.50    3.30
   9  -5  -9   43.20    3.00
  -9  -5   9   42.20    3.20
   9  -5  -9   48.70    3.40
  -9   5   9   42.70    3.10
  -9   5   9   38.40    3.40
  -7  -5   9  114.19    5.60
  -7  -5   9  108.19    5.50
  -7   5   9  108.89    5.70
  -7   5   9  110.39    5.20
   7   5  -9  108.89    5.30
  -5  -5   9   11.60    2.00
  -5  -5   9   14.10    2.20
  -5   5   9   16.00    2.40
  -5   5   9   12.60    1.90
  -5   5   9   13.40    1.90
   5   5  -9   12.70    1.90
  -3  -5   9   11.00    2.00
  -3  -5   9   13.70    2.30
  -3  -5   9   11.70    2.10
   3   5  -9   14.80    2.70
  -3   5   9   14.50    2.00
  -3   5   9   15.80    2.30
  -3   5   9   18.30    2.40
  -1  -5   9    5.40    1.60
  -1  -5   9    6.40    1.80
  -1  -5   9    5.00    1.50
  -1   5   9    8.80    1.80
  -1   5   9    8.20    1.60
  -1   5   9    6.10    1.60
   1  -5   9    3.10    1.40
   1  -5   9    2.90    1.30
   1  -5   9    3.00    1.30
   1   5   9    2.00    1.40
   1   5   9    3.40    1.20
   1   5   9    3.30    1.30
  14  -6  -9   11.20    2.10
  14  -6  -9    8.90    2.00
 -14  -6   9    8.50    2.00
  14   6  -9   15.60    2.50
 -14   6   9   13.50    2.50
 -12  -6   9   38.00    3.10
  12  -6  -9   34.00    3.10
  12  -6  -9   30.40    2.70
 -12  -6   9   34.30    2.90
 -12   6   9   32.50    3.00
 -12   6   9   29.50    3.30
  10  -6  -9   28.20    2.40
  10  -6  -9   26.60    2.60
 -10  -6   9   24.30    2.50
 -10  -6   9   22.20    2.70
 -10   6   9   24.90    3.30
 -10   6   9   25.60    2.50
   8  -6  -9   10.40    1.90
  -8  -6   9   11.30    2.00
  -8  -6   9    8.50    1.90
  -8   6   9   10.00    1.70
  -8   6   9   10.30    2.00
   8   6  -9   10.30    1.80
  -6  -6   9    2.70    1.20
  -6  -6   9    0.60    0.90
   6   6  -9    0.10    0.70
  -6   6   9    0.20    0.70
  -6   6   9    0.00    0.80
  -4  -6   9    1.60    1.10
  -4  -6   9    1.20    1.20
  -4   6   9    2.20    0.90
  -4   6   9    3.00    1.20
  -4   6   9    1.60    1.00
   4   6  -9    1.30    1.00
  -2  -6   9   22.60    2.90
  -2  -6   9   23.90    3.00
  -2  -6   9   20.90    2.80
   2   6  -9   29.10    4.80
  -2   6   9   21.10    2.40
  -2   6   9   19.60    2.50
  -2   6   9   20.80    2.20
   0  -6   9   10.00    2.10
   0  -6   9    7.20    1.90
   0  -6   9    6.60    1.80
   0   6   9    4.50    1.30
   0   6   9    9.90    1.90
   0   6   9    4.70    1.60
  13  -7  -9    0.30    0.70
  13  -7  -9    1.00    1.00
 -13   7   9    1.80    1.40
 -13   7   9    1.90    1.20
  11  -7  -9  186.58    7.90
  11  -7  -9  189.78    8.50
 -11  -7   9  192.78    8.10
 -11  -7   9  179.18    8.00
 -11   7   9  201.68    9.10
 -11   7   9  181.28    8.00
   9  -7  -9    7.50    1.60
  -9  -7   9    7.40    1.60
  -9  -7   9    7.30    1.70
[truncated: 13,411 more chars]
