# Supplementary material for: Crystal structure of a silver-, cobalt- and iron-based phosphate with an alluaudite-like structure: Ag1.655Co1.64Fe1.36(PO4)3
Source: Acta Crystallogr E Crystallogr Commun. 2017 May 26;73(Pt 6):890–2. doi: 10.1107/S205698901700740X (PMC5458317; doi:10.1107/S205698901700740X)
Supplement: Supplementary file 2 [file e-73-00890-Isup2.hkl]

data_I                                                                          
_shelx_title ' EL15_D176_DRX4_AS_a.res in C2/c'                                 
_shelx_refln_list_code          4                                               
_shelx_F_calc_maximum      534.04                                               
_exptl_crystal_F_000      1193.67                                               
_reflns_d_resolution_high  0.6000                                               
                                                                                
loop_                                                                           
 _space_group_symop_operation_xyz                                               
 'x, y, z'                                                                      
 '-x, y, -z+1/2'                                                                
 'x+1/2, y+1/2, z'                                                              
 '-x+1/2, y+1/2, -z+1/2'                                                        
 '-x, -y, -z'                                                                   
 'x, -y, z-1/2'                                                                 
 '-x+1/2, -y+1/2, -z'                                                           
 'x+1/2, -y+1/2, z-1/2'                                                         
                                                                                
_cell_length_a    11.8680                                                       
_cell_length_b    12.5514                                                       
_cell_length_c     6.4386                                                       
_cell_angle_alpha  90.000                                                       
_cell_angle_beta  114.012                                                       
_cell_angle_gamma  90.000                                                       
                                                                                
_shelx_F_squared_multiplier     1.000                                           
                                                                                
loop_                                                                           
 _refln_index_h                                                                 
 _refln_index_k                                                                 
 _refln_index_l                                                                 
 _refln_F_squared_calc                                                          
 _refln_F_squared_meas                                                          
 _refln_F_squared_sigma                                                         
 _refln_observed_status                                                         
   2   0   0       9391.27      10092.42       294.40 o                         
   4   0   0     254883.50     221553.14     10387.60 o                         
   6   0   0      43440.54      45019.84       752.86 o                         
   8   0   0      77685.25      76138.91      1266.60 o                         
  10   0   0      38480.57      39761.85       679.31 o                         
  12   0   0      10268.13      10370.70       174.18 o                         
  14   0   0      21067.40      20669.04       380.58 o                         
  16   0   0       1742.75       1822.92        76.92 o                         
  18   0   0      17561.12      17530.46       421.05 o                         
   3   1   0      22011.38      22885.44       270.61 o                         
   5   1   0      29836.54      32302.28       314.17 o                         
   7   1   0      16921.76      17566.01       201.46 o                         
   9   1   0       1592.35       1871.32        52.23 o                         
  11   1   0       3027.54       3119.43        51.10 o                         
  13   1   0       3791.91       4003.23        70.48 o                         
  15   1   0        773.55        667.35        27.45 o                         
  17   1   0        654.47        815.91        34.70 o                         
   0   2   0        519.53        917.03        33.53 o                         
   2   2   0      21003.17      22050.17       451.13 o                         
   4   2   0       1686.72       1801.58        47.44 o                         
   6   2   0      14245.81      14823.97       150.09 o                         
   8   2   0       4533.74       4659.81        59.83 o                         
  10   2   0       1870.43       1927.44        59.91 o                         
  12   2   0       5106.63       5098.25        75.97 o                         
  14   2   0         98.99        139.87        15.39 o                         
  16   2   0       3235.05       3199.94        72.39 o                         
   1   3   0         13.51         30.31         3.35 o                         
   3   3   0      13621.19      13095.62       172.07 o                         
   5   3   0      25139.35      26565.26       267.57 o                         
   7   3   0      34428.96      34945.92       323.40 o                         
   9   3   0       3981.97       4239.21        53.44 o                         
  11   3   0      24357.68      24604.46       296.88 o                         
  13   3   0       1584.18       1517.50        37.66 o                         
  15   3   0       4494.72       4550.67       100.88 o                         
  17   3   0       1710.88       1833.50        59.66 o                         
   0   4   0      11057.47      11821.64       155.56 o                         
   2   4   0     285196.47     265193.22      3761.93 o                         
   4   4   0      55731.60      58129.89       818.40 o                         
   6   4   0     133682.50     135404.56      1239.21 o                         
   8   4   0      11963.44      12702.87       132.96 o                         
  10   4   0      23458.89      22896.86       263.73 o                         
  12   4   0      21935.68      21994.35       258.03 o                         
  14   4   0       4553.97       4672.67        89.54 o                         
  16   4   0      13640.16      13049.50       263.67 o                         
   1   5   0         91.09        208.89         5.49 o                         
   3   5   0      30031.26      32274.75       422.18 o                         
   5   5   0       3102.63       3128.51        37.86 o                         
   7   5   0       3654.76       3760.72        43.45 o                         
   9   5   0       3326.53       3261.81        47.53 o                         
  11   5   0        788.33        719.16        21.03 o                         
  13   5   0       4196.52       4104.02        80.22 o                         
  15   5   0          1.94         32.20        13.08 o                         
  17   5   0        821.68        798.25        46.94 o                         
   0   6   0     109016.16     107880.73      2823.74 o                         
   2   6   0       1436.23       1736.18        40.37 o                         
   4   6   0      29091.92      30458.22       294.36 o                         
   6   6   0      11926.60      12317.71       145.51 o                         
   8   6   0        534.56        618.37        37.83 o                         
  10   6   0      13912.42      14137.49       160.18 o                         
  12   6   0         24.07         93.68        20.46 o                         
  14   6   0       7728.34       7761.10       147.79 o                         
  16   6   0       1807.90       1796.73        59.01 o                         
   1   7   0       1266.27       1234.12        16.24 o                         
   3   7   0       5674.98       5955.82        67.04 o                         
   5   7   0      29847.46      30300.30       313.68 o                         
   7   7   0        953.13       1012.23        19.75 o                         
   9   7   0       9851.34      10137.32       128.35 o                         
  11   7   0         70.38         99.32        15.43 o                         
  13   7   0       7431.02       7419.62       141.46 o                         
  15   7   0       1528.14       1683.43        64.86 o                         
  17   7   0       1367.13       1487.73        64.52 o                         
   0   8   0      77780.88      76269.34      1173.16 o                         
   2   8   0      27060.54      27797.79       323.56 o                         
   4   8   0      29111.38      30141.95       407.03 o                         
   6   8   0      13977.44      14329.50       207.13 o                         
   8   8   0      24243.72      24959.19       311.12 o                         
  10   8   0       8739.41       8866.16       151.90 o                         
  12   8   0       9805.02       9872.10       155.64 o                         
  14   8   0       1043.40       1066.20        43.84 o                         
  16   8   0       5479.82       5503.66       121.23 o                         
   1   9   0      15345.09      15364.25       145.15 o                         
   3   9   0        342.77        328.04        11.81 o                         
   5   9   0      14708.94      14514.12       182.30 o                         
   7   9   0       1529.29       1373.91        29.53 o                         
   9   9   0      14588.53      14515.56       193.31 o                         
  11   9   0        382.44        342.14        22.88 o                         
  13   9   0       2734.65       2664.80        70.85 o                         
  15   9   0       2667.86       2547.56        73.32 o                         
   0  10   0       8892.41       8564.91       120.62 o                         
   2  10   0      23477.68      23858.26       248.67 o                         
   4  10   0       7880.94       7766.24       105.43 o                         
   6  10   0       9770.54       9850.50       145.95 o                         
   8  10   0      11188.58      11431.56       217.00 o                         
  10  10   0        179.59        227.93        17.21 o                         
  12  10   0       8833.25       9145.42       151.49 o                         
  14  10   0        383.92        384.93        31.69 o                         
   1  11   0        394.34        360.14         9.40 o                         
   3  11   0        568.41        510.75        12.38 o                         
   5  11   0        479.83        487.98        18.73 o                         
   7  11   0        160.72        199.18        18.34 o                         
   9  11   0        751.74        780.67        30.13 o                         
  11  11   0       2166.98       2326.10        64.24 o                         
  13  11   0       1096.23       1155.09        46.57 o                         
  15  11   0         61.35         72.10        17.90 o                         
   0  12   0      24661.87      24043.81       377.15 o                         
   2  12   0        409.88        550.34        23.33 o                         
   4  12   0      11739.67      11855.24       132.05 o                         
   6  12   0      10893.88      10893.54       185.08 o                         
   8  12   0        864.07        912.69        33.92 o                         
  10  12   0       6963.74       7131.73       123.23 o                         
  12  12   0        308.99        425.30        51.85 o                         
  14  12   0       5910.57       6171.90       151.57 o                         
   1  13   0       1821.53       1882.08        33.11 o                         
   3  13   0      16751.43      16425.84       191.76 o                         
   5  13   0        243.41        280.87        15.37 o                         
   7  13   0       8399.93       8203.44       133.22 o                         
   9  13   0        939.83        931.21        34.75 o                         
  11  13   0       2910.87       2827.14        74.04 o                         
  13  13   0       1635.79       1575.05        64.81 o                         
   0  14   0       6618.90       6551.28       131.83 o                         
   2  14   0      15935.80      15939.52       190.08 o                         
   4  14   0       4003.26       4103.70        60.48 o                         
   6  14   0      11209.21      11467.23       172.64 o                         
   8  14   0        279.61        351.82        26.70 o                         
  10  14   0       7923.98       7992.69       137.47 o                         
  12  14   0        445.71        577.06        83.64 o                         
   1  15   0       1239.69       1227.51        29.52 o                         
   3  15   0         90.20         87.57         9.36 o                         
   5  15   0       2263.40       2276.53        50.33 o                         
   7  15   0       1554.39       1501.23        37.21 o                         
   9  15   0       2490.17       2502.16        61.95 o                         
  11  15   0       1223.25       1258.00        48.02 o                         
   0  16   0          7.84         13.35         9.47 o                         
   2  16   0       7325.80       7151.88       105.38 o                         
   4  16   0        222.62        268.27        31.57 o                         
   6  16   0       2864.04       2892.09        63.53 o                         
   8  16   0       1655.52       1631.27        40.72 o                         
  10  16   0        465.82        543.91        35.91 o                         
   1  17   0       2708.12       2806.24        53.76 o                         
   3  17   0       3676.58       3647.93        72.34 o                         
   5  17   0       2119.89       2154.19        57.60 o                         
   7  17   0       1433.92       1476.98        63.54 o                         
   9  17   0       1900.56       1867.00        49.98 o                         
   0  18   0      21212.80      20992.82       388.43 o                         
   2  18   0         18.76         57.36        11.86 o                         
   4  18   0       9765.59       9726.68       173.08 o                         
   6  18   0       1286.20       1391.37        54.74 o                         
   8  18   0       2854.56       2998.66        67.44 o                         
   1  19   0         44.09         53.43        16.24 o                         
   3  19   0       4297.40       4282.77        93.38 o                         
   5  19   0        872.29        841.58        36.66 o                         
   7  19   0       5535.70       5538.95       103.41 o                         
   0  20   0       4857.98       5031.78       156.68 o                         
   2  20   0          6.98         27.98        13.57 o                         
   4  20   0       2268.43       2115.88        60.73 o                         
 -17   1   1        997.06        988.30        44.16 o                         
 -15   1   1          7.54         10.52        11.12 o                         
 -13   1   1       5606.40       5415.67        79.95 o                         
 -11   1   1       4503.55       4261.98        69.17 o                         
  -9   1   1       4422.47       4202.70        60.10 o                         
  -7   1   1        147.45        138.32        10.04 o                         
  -5   1   1         22.08         64.30         9.26 o                         
  -3   1   1         15.96         15.65         2.74 o                         
  -1   1   1         90.83         81.97         2.52 o                         
   1   1   1       8711.61       9019.13        65.69 o                         
   3   1   1       4103.68       4210.74        39.43 o                         
   5   1   1      27896.07      28353.50       282.86 o                         
   7   1   1       1267.60       1290.24        21.27 o                         
   9   1   1         72.06        105.47         7.56 o                         
  11   1   1       2145.27       2195.47        45.11 o                         
  13   1   1       1218.70       1256.85        34.84 o                         
  15   1   1       4091.01       4102.09        76.08 o                         
  17   1   1       2263.26       2308.13        67.41 o                         
 -18   2   1       4397.94       4182.85       100.25 o                         
 -16   2   1       7220.18       7276.97       143.51 o                         
 -14   2   1       3679.12       3701.68        67.94 o                         
 -12   2   1        657.10        682.36        21.29 o                         
 -10   2   1         46.41         60.39         7.28 o                         
  -8   2   1         12.35         15.29         4.75 o                         
  -6   2   1       4505.23       4460.66        57.59 o                         
  -4   2   1         23.60         45.96         3.85 o                         
  -2   2   1       4279.59       4248.45        43.49 o                         
   0   2   1       1381.32       1458.77        22.47 o                         
   2   2   1        184.58        216.88         4.98 o                         
   4   2   1       2842.40       2822.19        29.42 o                         
   6   2   1       4530.03       4532.68        46.39 o                         
   8   2   1      12212.72      12214.71       123.37 o                         
  10   2   1      10083.36       9886.62       135.87 o                         
  12   2   1       1778.67       1747.56        40.86 o                         
  14   2   1         98.63        138.67        14.84 o                         
  16   2   1        937.04        986.88        42.63 o                         
 -17   3   1        950.45        948.76        43.14 o                         
 -15   3   1        371.66        381.75        26.17 o                         
 -13   3   1       1483.78       1473.52        33.24 o                         
 -11   3   1       4084.09       3768.80        58.16 o                         
  -9   3   1         19.01         42.59         7.21 o                         
  -7   3   1       3178.90       2912.16        37.72 o                         
  -5   3   1        105.79        104.97         8.17 o                         
  -3   3   1       8024.58       7976.36        99.49 o                         
  -1   3   1         47.14         67.71         5.65 o                         
   1   3   1      14468.49      15215.64       139.32 o                         
   3   3   1       7239.67       7853.24        72.29 o                         
   5   3   1       9154.07       9282.25        83.92 o                         
   7   3   1        203.57        236.65         8.43 o                         
   9   3   1       7317.46       7222.13       108.38 o                         
  11   3   1        298.60        311.58        18.11 o                         
  13   3   1       3027.56       3030.53        66.92 o                         
  15   3   1        772.28        848.25        45.48 o                         
  17   3   1       1178.18       1113.78        46.24 o                         
 -18   4   1       1702.81       1710.85        68.53 o                         
 -16   4   1         12.03         54.22        13.33 o                         
 -14   4   1        371.13        365.01        22.05 o                         
 -12   4   1       1312.47       1250.15        29.21 o                         
 -10   4   1       1633.36       1629.19        27.69 o                         
  -8   4   1      11758.81      11342.41       135.88 o                         
  -6   4   1      10278.46      10420.82       107.98 o                         
  -4   4   1       3556.46       3029.25        40.29 o                         
  -2   4   1       4317.46       4114.56        40.64 o                         
   0   4   1      22209.25      22332.30       227.55 o                         
   2   4   1        376.34        393.43         6.89 o                         
   4   4   1        208.55        194.34         5.96 o                         
   6   4   1      11217.76      10971.60        99.31 o                         
   8   4   1        654.86        721.52        16.51 o                         
  10   4   1       8123.85       7923.04       113.29 o                         
  12   4   1        747.26        735.14        25.30 o                         
  14   4   1       1989.76       1926.66        60.11 o                         
  16   4   1        154.80        174.99        22.17 o                         
 -17   5   1         20.78         20.93        14.38 o                         
 -15   5   1       2052.44       2034.82        53.93 o                         
 -13   5   1       3699.87       3580.57        65.73 o                         
 -11   5   1      10302.26      10094.93       127.36 o                         
  -9   5   1       2460.35       2518.88        35.81 o                         
  -7   5   1       1385.38       1345.68        20.04 o                         
  -5   5   1        904.74       1013.42        17.74 o                         
  -3   5   1        164.72        191.47         7.04 o                         
  -1   5   1       5995.32       6106.40        59.24 o                         
   1   5   1       2034.99       1811.91        30.19 o                         
   3   5   1      26235.93      27387.68       251.74 o                         
   5   5   1       9928.71      10027.13        94.70 o                         
   7   5   1       6602.73       6884.38        71.00 o                         
   9   5   1        666.01        646.09        18.94 o                         
  11   5   1         21.69         44.39         9.03 o                         
  13   5   1       1467.37       1456.07        69.40 o                         
  15   5   1       1981.59       2046.48        62.69 o                         
 -16   6   1       3091.02       3092.78        80.77 o                         
 -14   6   1       1937.28       1867.39        46.16 o                         
 -12   6   1        469.59        539.28        22.90 o                         
 -10   6   1       4529.32       4491.97        67.46 o                         
  -8   6   1         22.32         44.15         9.36 o                         
  -6   6   1       2993.21       2956.38        37.65 o                         
  -4   6   1       3552.09       3611.16        51.05 o                         
  -2   6   1       2416.14       2500.98        29.49 o                         
   0   6   1       4208.20       4497.78        45.53 o                         
   2   6   1       2654.33       2672.20        45.55 o                         
   4   6   1          6.11         22.55         2.57 o                         
   6   6   1        194.51        211.17         8.11 o                         
   8   6   1        484.87        563.58        17.61 o                         
  10   6   1       2926.39       2771.68        56.57 o                         
  12   6   1         25.89         38.13        12.42 o                         
  14   6   1        265.59        237.22        24.22 o                         
  16   6   1         26.09         13.09        12.81 o                         
 -17   7   1        407.52        414.94        33.54 o                         
 -15   7   1       8047.44       7533.05       147.39 o                         
 -13   7   1        113.84        157.79        16.41 o                         
 -11   7   1       9184.88       9021.96       119.49 o                         
  -9   7   1       3095.84       2861.76        47.63 o                         
  -7   7   1       5257.79       5039.75        64.03 o                         
  -5   7   1      11280.86      11222.79       132.19 o                         
  -3   7   1        833.04        739.45        13.85 o                         
  -1   7   1      37232.11      37423.83       338.77 o                         
   1   7   1        240.91        222.89        11.19 o                         
   3   7   1      40317.13      40540.15       447.78 o                         
   5   7   1       1910.93       1870.95        27.96 o                         
   7   7   1      29667.91      29851.63       296.15 o                         
   9   7   1         48.09         63.75         8.41 o                         
  11   7   1       3332.90       3325.30       112.99 o                         
  13   7   1        522.43        473.75        31.99 o                         
  15   7   1       2396.38       2279.43        67.31 o                         
 -16   8   1       1609.66       1507.31        54.42 o                         
 -14   8   1        230.55        252.48        23.71 o                         
 -12   8   1          6.36         15.90         9.05 o                         
 -10   8   1       4250.62       4282.64        66.20 o                         
  -8   8   1      14042.80      13821.76       179.30 o                         
  -6   8   1      17205.87      17263.10       199.92 o                         
  -4   8   1      10356.32      10213.45       159.27 o                         
  -2   8   1      14856.59      14425.90       136.12 o                         
   0   8   1      19207.98      19552.35       173.11 o                         
   2   8   1      14518.61      14658.06       154.43 o                         
   4   8   1       2808.07       2687.94        47.31 o                         
   6   8   1         22.51         41.67         7.67 o                         
   8   8   1       9197.44       9157.39       117.29 o                         
  10   8   1       1778.11       1893.68        53.77 o                         
  12   8   1       7478.67       7400.64       158.38 o                         
  14   8   1       1056.18       1096.20        45.05 o                         
 -15   9   1         41.88         30.08        13.63 o                         
 -13   9   1       2483.27       2518.51        59.52 o                         
 -11   9   1       1655.15       1581.68        39.56 o                         
  -9   9   1       1923.55       1903.86        41.96 o                         
  -7   9   1        475.40        511.45        19.33 o                         
  -5   9   1       4540.76       4420.73       114.23 o                         
  -3   9   1        723.72        751.11        14.47 o                         
  -1   9   1        616.53        630.64        11.44 o                         
   1   9   1       2077.17       2040.88        24.93 o                         
   3   9   1        722.91        695.10        13.07 o                         
   5   9   1       8241.49       8112.82       108.96 o                         
   7   9   1        757.92        772.18        21.45 o                         
   9   9   1        758.44        754.65        25.94 o                         
  11   9   1          0.67         20.65        11.49 o                         
  13   9   1        201.54        283.18        27.20 o                         
  15   9   1        893.16        929.32        43.38 o                         
 -16  10   1        575.62        494.90        36.77 o                         
 -14  10   1        126.84        122.50        19.24 o                         
 -12  10   1       3072.63       3022.46        66.75 o                         
 -10  10   1        517.24        585.65        23.55 o                         
  -8  10   1      13138.30      12972.30       173.92 o                         
  -6  10   1        156.78        187.13        26.31 o                         
  -4  10   1      15558.42      15903.61       198.70 o                         
  -2  10   1        429.06        437.96        10.18 o                         
   0  10   1      11790.68      11905.16       183.01 o                         
   2  10   1        141.31        170.86         7.31 o                         
   4  10   1       2996.79       3009.35        43.96 o                         
   6  10   1       5584.61       5338.99        79.63 o                         
   8  10   1          8.55          8.08         7.75 o                         
  10  10   1       2694.33       2633.47        67.49 o                         
  12  10   1         71.08         61.90        15.98 o                         
  14  10   1       3277.77       3305.67        94.25 o                         
 -15  11   1        250.94        262.53        32.07 o                         
 -13  11   1      15973.38      15882.86       238.44 o                         
 -11  11   1         46.60         62.79        11.72 o                         
  -9  11   1      12214.34      12000.03       165.77 o                         
  -7  11   1       2747.74       2702.64        56.51 o                         
  -5  11   1       8702.69       8543.79       192.16 o                         
  -3  11   1      16767.74      16649.56       205.52 o                         
  -1  11   1          4.84         27.07         4.46 o                         
   1  11   1      35283.33      34286.87       354.03 o                         
   3  11   1       3252.72       3189.15        42.14 o                         
   5  11   1      39056.84      38438.95       508.67 o                         
   7  11   1       3779.03       3648.27        71.06 o                         
   9  11   1      11444.80      11450.29       202.82 o                         
  11  11   1        355.00        390.81        51.09 o                         
  13  11   1       2989.10       3005.86        79.68 o                         
 -14  12   1        152.79        214.51        24.88 o                         
 -12  12   1         25.63         53.20        27.21 o                         
 -10  12   1       1586.78       1581.43        66.61 o                         
  -8  12   1       4404.42       4493.47        83.96 o                         
  -6  12   1      13033.48      12498.76       315.20 o                         
  -4  12   1       3430.85       3397.02        54.07 o                         
  -2  12   1      10176.40      10003.75       112.33 o                         
   0  12   1      11175.88      10803.95       120.90 o                         
   2  12   1       3777.34       3696.62        48.10 o                         
   4  12   1        269.56        298.07        13.71 o                         
   6  12   1        190.30        205.39        12.87 o                         
   8  12   1         16.02         34.09        10.76 o                         
  10  12   1       2080.80       2105.96        70.98 o                         
  12  12   1       1750.88       1717.11        65.84 o                         
 -13  13   1          8.90         38.40        14.38 o                         
 -11  13   1         28.92         79.04        15.78 o                         
  -9  13   1        608.87        682.52        29.80 o                         
  -7  13   1        301.16        315.18        23.36 o                         
  -5  13   1        158.94        170.64        11.14 o                         
  -3  13   1         35.08         41.60         9.15 o                         
  -1  13   1       1212.13       1173.75        24.11 o                         
   1  13   1        583.97        566.07        16.05 o                         
   3  13   1        423.23        474.59        14.04 o                         
   5  13   1          6.55         29.92        17.70 o                         
   7  13   1         77.64         97.88        14.42 o                         
   9  13   1         10.77         16.84        10.97 o                         
  11  13   1        746.12        794.44        44.60 o                         
  13  13   1        214.17        264.48        31.96 o                         
 -14  14   1        163.61        174.80        27.03 o                         
 -12  14   1       1125.32       1139.78        65.78 o                         
 -10  14   1       7909.10       7939.81       145.23 o                         
  -8  14   1          3.65         26.88         8.60 o                         
  -6  14   1      15085.24      14777.47       192.91 o                         
  -4  14   1         81.37        103.63        14.58 o                         
  -2  14   1      21138.42      20887.64       269.37 o                         
   0  14   1         49.18        102.76         8.35 o                         
   2  14   1      13806.91      13397.67       175.09 o                         
   4  14   1       2355.03       2312.98        44.44 o                         
   6  14   1        738.94        759.49        29.92 o                         
   8  14   1      10820.70      10714.36       171.25 o                         
  10  14   1         52.50         57.94        17.37 o                         
  12  14   1       7941.74       7916.71       181.85 o                         
 -13  15   1        477.21        515.23        36.45 o                         
 -11  15   1       7438.35       7412.83       131.92 o                         
  -9  15   1         75.21         91.08        14.26 o                         
  -7  15   1       7380.39       7272.03       120.80 o                         
  -5  15   1       1570.36       1596.53        38.35 o                         
  -3  15   1       1188.50       1217.36        30.44 o                         
  -1  15   1      11061.30      10591.10       143.58 o                         
   1  15   1        471.27        465.25        20.33 o                         
   3  15   1      12276.29      12128.51       163.12 o                         
   5  15   1       3466.60       3381.34        65.99 o                         
   7  15   1      10451.51      10444.24       167.97 o                         
   9  15   1        805.51        797.94        35.13 o                         
  11  15   1       2643.86       2730.25        90.67 o                         
 -12  16   1        948.26        934.41        35.62 o                         
 -10  16   1        247.82        258.15        19.80 o                         
  -8  16   1       3445.06       3387.32        71.28 o                         
  -6  16   1        427.36        427.66        26.23 o                         
  -4  16   1       2376.36       2305.48        49.50 o                         
  -2  16   1         44.25         57.78         9.07 o                         
   0  16   1       3951.46       3853.32        72.60 o                         
   2  16   1         15.01         12.04         8.25 o                         
   4  16   1        418.27        424.55        19.59 o                         
   6  16   1         87.91         98.06        10.58 o                         
   8  16   1       1360.60       1385.74        36.68 o                         
  10  16   1         75.82         84.86        19.35 o                         
 -11  17   1        739.35        820.48        54.38 o                         
  -9  17   1       3375.72       3376.30        73.35 o                         
  -7  17   1        286.27        284.27        24.20 o                         
  -5  17   1         70.48         87.49        14.30 o                         
  -3  17   1         93.72        116.73        16.17 o                         
  -1  17   1        439.11        464.10        22.39 o                         
   1  17   1       1688.62       1633.23        42.87 o                         
   3  17   1       1126.09       1105.56        34.22 o                         
   5  17   1       1623.78       1622.04        46.81 o                         
   7  17   1         16.26         24.76         8.05 o                         
   9  17   1        340.35        354.04        25.98 o                         
  -8  18   1       4407.43       4252.79        85.69 o                         
  -6  18   1         67.64         82.59        14.94 o                         
  -4  18   1      10713.03      10053.20       177.52 o                         
  -2  18   1          1.36          8.10         7.70 o                         
   0  18   1       8956.14       8579.53       140.19 o                         
   2  18   1        945.78        924.37        32.99 o                         
   4  18   1       5072.67       4897.50       101.83 o                         
   6  18   1       5080.59       4947.80        92.55 o                         
   8  18   1        609.97        596.72        27.15 o                         
  -7  19   1         56.01         37.24        11.84 o                         
  -5  19   1        671.01        670.29        33.48 o                         
  -3  19   1        864.08        847.36        42.89 o                         
  -1  19   1        129.09        135.71        16.24 o                         
   1  19   1        693.22        790.81        59.39 o                         
   3  19   1        132.42        146.91        16.84 o                         
   5  19   1        430.22        423.02        25.77 o                         
  -4  20   1       1174.03       1241.89        53.79 o                         
  -2  20   1         12.21         -2.77        12.79 o                         
   0  20   1        471.16        522.20        33.83 o                         
   2  20   1        113.81        145.78        17.39 o                         
   4  20   1        480.94        482.20        29.99 o                         
 -18   0   2       3506.47       3507.93       128.08 o                         
 -16   0   2       6751.06       6842.40       155.21 o                         
 -14   0   2        815.25        950.63        48.46 o                         
 -12   0   2      21475.72      21379.72       383.20 o                         
 -10   0   2       1402.25       1384.72        47.56 o                         
  -8   0   2      98779.12      98015.45      1735.94 o                         
  -6   0   2      17556.17      17844.70       318.20 o                         
  -4   0   2      46307.54      46370.04       675.93 o                         
  -2   0   2       1846.44       1899.04        28.64 o                         
   0   0   2      28269.21      29589.19       449.68 o                         
   2   0   2       4538.91       3848.67        76.78 o                         
   4   0   2       3803.65       4033.24        63.20 o                         
   6   0   2      37043.18      36056.95       474.50 o                         
   8   0   2        655.90        766.54        37.56 o                         
  10   0   2      30308.33      30528.16       466.05 o                         
  12   0   2         17.22         51.84        38.07 o                         
  14   0   2      11356.11      11370.16       231.49 o                         
  16   0   2       1111.39       1134.86        52.20 o                         
 -19   1   2         30.67         48.14        17.04 o                         
 -17   1   2       1994.48       1824.44        60.06 o                         
 -15   1   2       2308.07       2178.71        49.84 o                         
 -13   1   2      10600.99      10233.76       143.95 o                         
 -11   1   2       3891.56       3542.60        66.74 o                         
  -9   1   2      10983.44      10795.96       197.56 o                         
  -7   1   2      33755.94      33355.70       344.10 o                         
  -5   1   2      27728.66      29290.93       300.01 o                         
  -3   1   2     130692.37     137445.33      1796.00 o                         
  -1   1   2        169.02        532.60         9.29 o                         
   1   1   2     124185.82     127315.04      1253.42 o                         
   3   1   2       9742.49      10015.66        95.24 o                         
   5   1   2      61203.43      61304.40       532.94 o                         
   7   1   2       5552.13       5719.06        73.42 o                         
   9   1   2      12268.74      12145.46       152.27 o                         
  11   1   2       7810.68       7864.41       102.90 o                         
  13   1   2       3598.17       3667.14        69.00 o                         
  15   1   2       3544.21       3386.78        68.21 o                         
 -18   2   2       1883.05       1764.94        60.69 o                         
 -16   2   2         74.71        118.80        29.97 o                         
 -14   2   2       3085.80       2952.14        58.77 o                         
 -12   2   2       7002.10       6875.49        94.04 o                         
 -10   2   2       2175.35       2135.31        40.51 o                         
  -8   2   2      24297.80      23961.38       269.74 o                         
  -6   2   2       9849.57      10195.22       149.32 o                         
  -4   2   2      13817.34      13436.91       157.33 o                         
  -2   2   2      16647.73      17219.02       159.53 o                         
   0   2   2      16277.31      16196.71       133.95 o                         
   2   2   2       2775.54       2500.80        27.46 o                         
   4   2   2      12874.32      13396.73       112.71 o                         
   6   2   2       6986.52       7117.82        68.58 o                         
   8   2   2       1118.53       1127.76        22.28 o                         
  10   2   2       9728.78       9592.16       111.57 o                         
  12   2   2        914.17        982.17        51.48 o                         
  14   2   2       1262.90       1239.86        40.01 o                         
  16   2   2       1240.11       1248.97        55.31 o                         
 -19   3   2       6826.30       6731.51       142.80 o                         
 -17   3   2        702.06        655.65        38.87 o                         
 -15   3   2      16061.17      15430.50       210.58 o                         
 -13   3   2         89.14        128.22        13.99 o                         
 -11   3   2      36720.25      35960.64       378.78 o                         
  -9   3   2      24765.92      23829.39       271.86 o                         
  -7   3   2      14250.31      14128.13       193.85 o                         
  -5   3   2      96029.96      91270.01      1237.72 o                         
  -3   3   2      21906.23      23143.28       202.16 o                         
  -1   3   2     190424.25     195410.91      5071.60 o                         
   1   3   2      46994.43      51280.71       428.94 o                         
   3   3   2     129837.35     127393.12      1148.89 o                         
   5   3   2       3667.67       3818.84        43.31 o                         
   7   3   2      67052.20      65757.02       642.89 o                         
   9   3   2      14537.16      14517.87       156.77 o                         
  11   3   2       6122.05       6249.10        98.02 o                         
  13   3   2      15663.34      15469.26       229.65 o                         
  15   3   2        344.24        382.38        43.44 o                         
 -18   4   2       1009.75       1110.12        48.07 o                         
 -16   4   2       1204.72       1221.11        37.42 o                         
 -14   4   2      14594.12      14484.62       197.14 o                         
 -12   4   2          3.27         35.20         8.24 o                         
 -10   4   2      25411.93      25864.37       276.37 o                         
  -8   4   2       4602.65       4318.47        56.08 o                         
  -6   4   2      51689.16      51925.06       607.22 o                         
  -4   4   2       4256.47       5082.08        54.78 o                         
  -2   4   2        739.64        560.02         9.31 o                         
   0   4   2        597.08        884.57        11.04 o                         
   2   4   2       3474.41       3474.37        31.57 o                         
   4   4   2      12253.30      11763.80       108.58 o                         
   6   4   2        900.36        918.76        16.24 o                         
   8   4   2      19302.02      18931.33       208.74 o                         
  10   4   2       1524.16       1596.52        34.96 o                         
  12   4   2      15047.01      15132.16       210.09 o                         
  14   4   2        213.66        280.82        32.07 o                         
 -17   5   2        682.40        723.99        44.27 o                         
 -15   5   2         48.97         64.47        12.16 o                         
 -13   5   2       2890.74       2726.41        55.80 o                         
 -11   5   2        151.60        200.85        13.75 o                         
  -9   5   2      31660.54      30742.48       323.83 o                         
  -7   5   2        108.82        224.41        14.64 o                         
  -5   5   2      18297.11      17607.81       201.53 o                         
  -3   5   2       4086.26       4009.81        43.81 o                         
  -1   5   2      37131.52      37832.54       340.40 o                         
   1   5   2       4564.76       4627.23        50.57 o                         
   3   5   2       9835.76      10239.68        86.45 o                         
   5   5   2       1419.44       1670.66        28.38 o                         
   7   5   2      16430.42      16466.07       187.72 o                         
   9   5   2        863.10        956.49        29.10 o                         
  11   5   2       5362.12       5369.23        87.36 o                         
  13   5   2        810.51        827.44        34.81 o                         
  15   5   2       1940.19       2040.68        94.60 o                         
 -18   6   2        398.07        458.52        40.19 o                         
 -16   6   2       2637.82       2465.02        61.93 o                         
 -14   6   2         11.53         35.07         9.75 o                         
 -12   6   2       1092.51       1034.52        28.49 o                         
 -10   6   2       8156.86       8127.20       116.02 o                         
  -8   6   2        368.20        408.96        13.74 o                         
  -6   6   2      32186.53      32457.36       336.99 o                         
  -4   6   2        132.12        232.81        10.62 o                         
  -2   6   2      22672.34      22218.97       218.24 o                         
   0   6   2       4060.44       4021.81        42.11 o                         
   2   6   2       1883.18       1886.08        26.50 o                         
   4   6   2      11983.93      12261.25       103.92 o                         
   6   6   2         54.83         97.43         6.20 o                         
   8   6   2      11425.69      11433.68       143.50 o                         
  10   6   2        206.46        251.20        17.11 o                         
  12   6   2       1503.75       1429.32        43.69 o                         
  14   6   2        898.66        987.32        42.32 o                         
 -17   7   2       9489.12       9336.56       178.09 o                         
 -15   7   2       2751.16       2617.13        63.17 o                         
 -13   7   2      19571.08      19058.50       249.80 o                         
 -11   7   2       3178.74       3183.73        54.38 o                         
  -9   7   2      23777.76      23228.87       346.51 o                         
  -7   7   2      31256.40      30921.67       346.66 o                         
  -5   7   2      28396.90      28124.72       313.64 o                         
  -3   7   2     125224.44     124860.23      2218.18 o                         
  -1   7   2      11754.00      11894.90       113.17 o                         
   1   7   2     126593.02     126625.34      1252.84 o                         
   3   7   2      22204.00      22648.38       253.18 o                         
   5   7   2      70121.66      69925.23       638.98 o                         
   7   7   2      22036.03      22117.22       271.90 o                         
   9   7   2      10269.37      10185.13       154.87 o                         
  11   7   2      15118.20      15058.59       250.50 o                         
  13   7   2       2555.27       2655.69        64.63 o                         
  15   7   2       9928.35       9816.69       217.49 o                         
 -16   8   2       2670.95       2845.54        90.17 o                         
 -14   8   2        810.57        796.81        51.55 o                         
 -12   8   2       1599.03       1723.96        59.65 o                         
 -10   8   2        244.04        322.11        17.97 o                         
  -8   8   2       1737.16       1928.07        35.74 o                         
  -6   8   2       2462.56       2223.89        39.87 o                         
  -4   8   2        360.79        420.90        18.44 o                         
  -2   8   2         65.79         75.88         4.27 o                         
   0   8   2         74.96         83.98        11.43 o                         
   2   8   2       1579.70       1458.82        26.74 o                         
   4   8   2       5522.85       5449.68        60.91 o                         
   6   8   2       1439.96       1416.85        40.87 o                         
   8   8   2         13.06          7.49         6.44 o                         
  10   8   2        514.55        575.22        30.93 o                         
  12   8   2          9.89         21.30        12.25 o                         
  14   8   2        971.01       1052.68        46.26 o                         
 -17   9   2       2064.62       2177.97        68.41 o                         
 -15   9   2       5446.11       5420.96       104.06 o                         
 -13   9   2       2258.36       2346.59        72.03 o                         
 -11   9   2      12376.45      12044.26       185.06 o                         
  -9   9   2        795.22        997.77        50.97 o                         
  -7   9   2       6118.00       5810.90       149.11 o                         
  -5   9   2       7242.74       7151.55       155.69 o                         
  -3   9   2       3076.75       3087.81        55.55 o                         
  -1   9   2        157.48        288.39        15.57 o                         
   1   9   2       4433.10       4221.58        62.40 o                         
   3   9   2       5134.57       5171.19        75.35 o                         
   5   9   2        549.81        669.12        21.09 o                         
   7   9   2       1344.42       1401.79        30.26 o                         
   9   9   2       4659.30       4809.87       109.28 o                         
  11   9   2        128.85        137.88        23.56 o                         
  13   9   2       7053.06       7252.48       153.70 o                         
 -16  10   2       1420.47       1506.70        55.45 o                         
 -14  10   2        175.88        191.35        20.00 o                         
 -12  10   2       1185.09       1132.82        34.81 o                         
 -10  10   2       1677.28       1951.12        57.89 o                         
  -8  10   2       7021.17       7057.90        95.21 o                         
  -6  10   2        358.44        448.00        19.67 o                         
  -4  10   2       4715.88       4818.06       140.63 o                         
  -2  10   2       1157.11       1141.62        23.40 o                         
   0  10   2       3117.41       3032.51        39.81 o                         
   2  10   2       4928.89       4817.53        71.39 o                         
   4  10   2        345.67        341.36        16.00 o                         
   6  10   2       3996.35       4018.91        54.91 o                         
   8  10   2       1295.47       1329.00        51.28 o                         
  10  10   2       5160.14       5352.13       129.46 o                         
  12  10   2        143.38        216.37        27.94 o                         
  14  10   2        232.67        341.19        38.36 o                         
 -15  11   2       5140.60       5011.68       104.80 o                         
 -13  11   2       2858.40       2804.45       103.45 o                         
 -11  11   2       8169.98       8224.16       124.81 o                         
  -9  11   2      13326.53      13087.31       185.64 o                         
  -7  11   2       9663.17       9662.49       354.42 o                         
  -5  11   2      21479.10      21292.65       291.43 o                         
  -3  11   2      19855.36      19322.52       220.31 o                         
  -1  11   2      33306.26      32722.65       363.35 o                         
   1  11   2      30292.38      29018.92       324.59 o                         
   3  11   2      26113.89      25797.51       318.13 o                         
   5  11   2      14714.65      14884.76       216.65 o                         
   7  11   2      11321.52      11634.98       177.63 o                         
   9  11   2      12164.59      12380.43       247.06 o                         
  11  11   2       4755.63       4901.42       125.49 o                         
  13  11   2       5499.78       5745.65       150.42 o                         
 -14  12   2        169.02        215.24        24.62 o                         
 -12  12   2        772.53        776.85        32.33 o                         
 -10  12   2       3175.37       3161.88        95.26 o                         
  -8  12   2         53.92        107.13        27.87 o                         
  -6  12   2       6935.07       6794.30       109.75 o                         
  -4  12   2        188.90        206.23        13.84 o                         
  -2  12   2       4624.10       4448.49        61.63 o                         
   0  12   2       1790.17       1718.90        29.55 o                         
   2  12   2        582.30        588.87        19.87 o                         
   4  12   2       2245.11       2251.55        50.69 o                         
   6  12   2         66.63         92.09        15.93 o                         
   8  12   2       4056.51       4139.71       105.85 o                         
  10  12   2         42.98         65.20        19.03 o                         
  12  12   2        633.32        532.99        56.45 o                         
 -15  13   2       1495.56       1514.66        54.98 o                         
 -13  13   2       4446.03       4464.12       102.37 o                         
 -11  13   2       1335.52       1368.33        45.90 o                         
  -9  13   2       8489.44       8191.40       122.18 o                         
  -7  13   2         41.97         60.07        10.17 o                         
  -5  13   2        949.93        928.00        33.40 o                         
  -3  13   2       6105.45       5881.51        84.94 o                         
  -1  13   2        145.13        184.64        10.78 o                         
   1  13   2       6096.83       5851.44        78.09 o                         
   3  13   2        142.62        149.15        14.42 o                         
   5  13   2       1774.44       1886.18        38.02 o                         
   7  13   2       4457.16       4569.03        88.55 o                         
   9  13   2        234.63        225.87        27.34 o                         
  11  13   2       5141.25       5460.84       143.03 o                         
 -14  14   2        204.11        249.14        26.23 o                         
 -12  14   2         21.98         27.21        13.67 o                         
 -10  14   2         74.61        108.70        14.00 o                         
  -8  14   2        115.53        118.72        14.22 o                         
  -6  14   2        751.55        744.90        26.21 o                         
  -4  14   2         69.17        110.28        27.74 o                         
  -2  14   2       2987.87       2859.19        46.26 o                         
   0  14   2       2006.39       1965.54        38.96 o                         
   2  14   2          4.54         25.06         5.27 o                         
   4  14   2       4383.01       4395.90        83.95 o                         
   6  14   2        375.23        367.77        24.83 o                         
   8  14   2        296.23        272.36        29.14 o                         
  10  14   2         19.87         24.29        15.81 o                         
 -13  15   2        143.53        163.18        18.44 o                         
 -11  15   2       4483.38       4435.84       103.43 o                         
  -9  15   2       4210.54       4411.55        78.49 o                         
  -7  15   2       1748.30       1735.55        47.91 o                         
  -5  15   2      17145.23      16785.25       239.31 o                         
  -3  15   2       2414.39       2443.03        51.15 o                         
  -1  15   2      15739.51      15353.71       220.37 o                         
   1  15   2       2436.85       2527.36        66.35 o                         
   3  15   2      16221.04      16093.93       210.95 o                         
   5  15   2       1410.89       1429.59        50.90 o                         
   7  15   2      13249.53      13418.04       208.62 o                         
   9  15   2       1381.68       1419.77        79.02 o                         
 -12  16   2       3583.59       3644.17       109.72 o                         
 -10  16   2        444.15        459.41        27.54 o                         
  -8  16   2      10851.78      10925.11       156.92 o                         
  -6  16   2         15.30         69.25        15.93 o                         
  -4  16   2       5529.36       5283.48        91.64 o                         
  -2  16   2       1241.87       1308.55        35.94 o                         
   0  16   2       1392.83       1485.31        39.58 o                         
   2  16   2       2309.43       2320.16        46.93 o                         
   4  16   2        166.23        182.27        12.34 o                         
   6  16   2       7489.76       7441.39       113.04 o                         
   8  16   2        488.96        468.29        59.32 o                         
 -11  17   2       1537.70       1595.37        48.90 o                         
  -9  17   2        121.38        112.63        15.71 o                         
  -7  17   2       1125.58       1128.47        52.48 o                         
  -5  17   2       1207.59       1131.76        34.61 o                         
  -3  17   2       1359.33       1318.68        42.09 o                         
  -1  17   2       1823.33       1766.68        45.85 o                         
   1  17   2       2125.19       2147.91        51.67 o                         
   3  17   2       1773.66       1766.04        45.01 o                         
   5  17   2       1479.20       1498.66        46.62 o                         
   7  17   2        281.88        363.72        30.81 o                         
 -10  18   2       1744.25       1765.00        51.71 o                         
  -8  18   2        905.30        934.33        35.86 o                         
  -6  18   2       4096.84       3958.36        90.58 o                         
  -4  18   2         28.64         48.59        10.88 o                         
  -2  18   2       2034.21       2018.34        56.63 o                         
   0  18   2       1694.50       1685.24        46.40 o                         
   2  18   2       1115.39       1082.36        35.76 o                         
   4  18   2       2764.14       2671.34        84.08 o                         
   6  18   2        237.78        238.16        25.40 o                         
  -7  19   2       4381.18       4340.95        98.78 o                         
  -5  19   2          3.34         41.58        15.84 o                         
  -3  19   2      13829.13      13987.04       236.36 o                         
  -1  19   2        825.72        875.13        36.76 o                         
   1  19   2      16996.64      16802.03       250.65 o                         
   3  19   2        107.88        123.79        17.72 o                         
   5  19   2       6329.10       6586.21       138.66 o                         
  -4  20   2         19.05         61.49        17.71 o                         
  -2  20   2       2840.30       2895.06        78.18 o                         
   0  20   2       1376.47       1441.51        50.66 o                         
   2  20   2        151.50        218.57        19.88 o                         
 -19   1   3       3904.15       3907.04        99.42 o                         
 -17   1   3       5336.77       5217.87        93.93 o                         
 -15   1   3       2940.39       2879.78        59.19 o                         
 -13   1   3       2948.91       2956.03        55.81 o                         
 -11   1   3        788.68        797.89        29.67 o                         
  -9   1   3       1022.06       1095.16        21.78 o                         
  -7   1   3       9049.21       9197.05       129.51 o                         
  -5   1   3       2311.51       2358.85        31.04 o                         
  -3   1   3      59984.09      64078.72       563.90 o                         
  -1   1   3       2698.25       2688.73        40.31 o                         
   1   1   3       3042.58       3126.46        28.55 o                         
   3   1   3        339.53        375.76         8.17 o                         
   5   1   3         63.79         80.08         5.90 o                         
   7   1   3       1818.11       1948.63        30.63 o                         
   9   1   3       4410.74       4323.17        61.42 o                         
  11   1   3       2370.45       2375.47        45.76 o                         
  13   1   3       1894.13       1957.62        60.19 o                         
  15   1   3       2767.90       2687.95        85.29 o                         
 -18   2   3         91.97        126.98        18.84 o                         
 -16   2   3         74.56         99.25        14.31 o                         
 -14   2   3       2621.25       2526.49        48.34 o                         
 -12   2   3       4521.28       4241.55        70.01 o                         
 -10   2   3      11275.06      11016.65       145.68 o                         
  -8   2   3      16664.61      16497.47       177.45 o                         
  -6   2   3      12719.09      12823.69       129.34 o                         
  -4   2   3       1484.74       1553.41        20.74 o                         
  -2   2   3         79.30        102.71         4.94 o                         
   0   2   3       2082.84       2190.66        22.98 o                         
   2   2   3       9685.04      10172.34        91.54 o                         
   4   2   3       5938.92       5917.03        60.15 o                         
   6   2   3         24.59         48.27         6.28 o                         
   8   2   3        575.14        619.89        18.02 o                         
  10   2   3        284.59        311.84        17.44 o                         
  12   2   3        375.56        423.26        25.15 o                         
  14   2   3       3748.16       3917.87       108.70 o                         
 -19   3   3       1358.18       1341.04        54.29 o                         
 -17   3   3        750.13        749.95        31.62 o                         
 -15   3   3       2595.24       2549.44        55.39 o                         
 -13   3   3        211.99        198.59        14.21 o                         
 -11   3   3       5044.31       5089.10        68.30 o                         
  -9   3   3         24.43         31.84         6.65 o                         
  -7   3   3      12907.59      13064.51       151.82 o                         
  -5   3   3       2643.86       2729.02        31.38 o                         
  -3   3   3      10051.56      10610.54       101.33 o                         
  -1   3   3       1965.80       1968.17        22.56 o                         
   1   3   3      15732.37      16387.20       130.31 o                         
   3   3   3       1006.53       1024.16        13.70 o                         
   5   3   3       1212.82       1331.47        23.33 o                         
   7   3   3         47.93         63.22         7.24 o                         
   9   3   3       1992.42       1886.87        34.70 o                         
  11   3   3        396.81        419.69        36.62 o                         
  13   3   3        171.14        206.16        22.95 o                         
 -18   4   3        144.45        143.81        19.81 o                         
 -16   4   3       1981.78       1998.36        49.87 o                         
 -14   4   3       2929.16       2895.48        58.62 o                         
 -12   4   3       5443.05       5332.30        73.12 o                         
 -10   4   3       2504.95       2593.58        43.01 o                         
  -8   4   3      15774.25      15571.77       181.35 o                         
  -6   4   3       2948.13       3050.70        38.66 o                         
  -4   4   3       2697.57       2663.07        29.22 o                         
  -2   4   3      16418.96      16789.22       156.82 o                         
   0   4   3       4375.10       4414.94        44.10 o                         
   2   4   3      16530.28      17071.07       135.62 o                         
   4   4   3       7820.23       7987.83        78.56 o                         
   6   4   3       9005.40       8813.33        98.42 o                         
   8   4   3       3768.80       3660.73        51.85 o                         
  10   4   3       2963.61       3000.65        51.90 o                         
  12   4   3        237.35        251.24        24.17 o                         
  14   4   3         44.85         41.39        25.31 o                         
 -19   5   3       5685.89       5706.09       127.60 o                         
 -17   5   3       3019.73       2897.99        69.86 o                         
 -15   5   3       2508.68       2595.27        56.70 o                         
 -13   5   3       1006.61        981.46        30.65 o                         
 -11   5   3       1890.97       1891.87        34.71 o                         
  -9   5   3       2222.31       2216.27        35.72 o                         
  -7   5   3       1503.66       1477.59        27.04 o                         
  -5   5   3      22106.02      22366.34       220.01 o                         
  -3   5   3      15155.82      15626.78       147.32 o                         
  -1   5   3      27484.11      28099.23       235.44 o                         
   1   5   3         64.45         62.55         3.86 o                         
   3   5   3        238.70        295.59         7.27 o                         
   5   5   3         18.48         56.36         5.73 o                         
   7   5   3       1513.63       1499.96        30.22 o                         
   9   5   3       3825.23       3910.28        60.62 o                         
  11   5   3       3229.59       3242.03        65.13 o                         
  13   5   3       3039.16       3139.64        95.78 o                         
 -18   6   3        593.05        561.61        45.49 o                         
 -16   6   3         90.06         81.82        13.43 o                         
 -14   6   3        335.63        324.25        21.24 o                         
 -12   6   3       1790.64       1786.36        38.22 o                         
 -10   6   3          2.99         21.52         8.90 o                         
  -8   6   3       2525.56       2524.97        41.17 o                         
  -6   6   3        319.68        352.65        11.47 o                         
  -4   6   3        228.28        262.50         8.13 o                         
  -2   6   3        492.45        519.56        10.69 o                         
   0   6   3       2225.68       2102.24        24.55 o                         
   2   6   3        935.36       1014.75        13.96 o                         
   4   6   3        782.40        734.78        13.12 o                         
   6   6   3        152.30        159.91        10.73 o                         
   8   6   3       2807.46       2774.83        49.34 o                         
  10   6   3         97.25        115.07        12.60 o                         
  12   6   3       1968.83       1902.49        72.92 o                         
  14   6   3       1091.30       1229.59        75.28 o                         
 -17   7   3       1005.89       1033.07        44.68 o                         
 -15   7   3        637.76        621.68        29.45 o                         
 -13   7   3       2958.20       2871.59        57.81 o                         
 -11   7   3        227.66        227.26        14.59 o                         
  -9   7   3      18327.29      17838.34       283.32 o                         
  -7   7   3       2325.39       2303.64        47.85 o                         
  -5   7   3      47659.41      47797.04       587.76 o                         
  -3   7   3       3900.44       3794.09        44.19 o                         
  -1   7   3      50464.52      52244.54       434.14 o                         
   1   7   3        336.03        309.10         7.10 o                         
   3   7   3      10224.12      10338.17        98.74 o                         
   5   7   3       3533.39       3434.77        43.80 o                         
   7   7   3       3788.10       3690.24        58.74 o                         
   9   7   3       4076.08       3995.58        65.90 o                         
  11   7   3         83.54        170.58        32.88 o                         
  13   7   3       8251.63       8261.39       189.34 o                         
 -18   8   3        285.98        275.96        28.60 o                         
 -16   8   3       1931.54       1854.10        53.83 o                         
 -14   8   3       5712.96       5618.19        94.86 o                         
 -12   8   3       3874.29       3800.96        79.18 o                         
 -10   8   3       6447.56       6433.36        96.91 o                         
  -8   8   3       4672.78       4555.01        65.94 o                         
  -6   8   3      13630.68      13233.76       157.28 o                         
  -4   8   3       2610.57       2602.35        35.78 o                         
  -2   8   3       2559.96       2604.05        31.35 o                         
   0   8   3      17450.54      17311.43       163.67 o                         
   2   8   3       8266.80       8453.19        84.76 o                         
   4   8   3      16062.00      16153.14       165.14 o                         
   6   8   3       9772.68       9491.21       141.92 o                         
   8   8   3       5938.63       6020.64        94.94 o                         
  10   8   3       2825.82       2808.06        66.80 o                         
  12   8   3        915.01        894.05        42.87 o                         
 -17   9   3       1262.82       1342.94        53.86 o                         
 -15   9   3        115.64        147.14        18.29 o                         
 -13   9   3       1483.53       1551.59        39.38 o                         
 -11   9   3        124.93        146.58        23.53 o                         
  -9   9   3         56.25         70.99        10.12 o                         
  -7   9   3       3083.97       2985.75        48.40 o                         
  -5   9   3          3.54         13.93         5.43 o                         
  -3   9   3       3941.55       4026.67        56.68 o                         
  -1   9   3       1302.84       1311.69        20.76 o                         
   1   9   3        468.17        527.18        10.36 o                         
   3   9   3        321.52        361.63        10.18 o                         
   5   9   3        167.37        205.95        10.39 o                         
   7   9   3        750.69        859.78        28.05 o                         
   9   9   3        587.40        610.65        36.44 o                         
  11   9   3        763.56        840.86        52.50 o                         
  13   9   3        156.26        133.62        25.41 o                         
 -16  10   3       4827.60       4813.08        98.78 o                         
 -14  10   3         86.47         92.74        15.44 o                         
 -12  10   3       5172.27       5155.35        88.67 o                         
 -10  10   3          1.94         12.59         6.60 o                         
  -8  10   3       6299.33       6153.28        86.34 o                         
  -6  10   3        103.39        131.97        12.72 o                         
  -4  10   3       1865.45       1845.91        30.37 o                         
  -2  10   3       6621.10       6624.74        73.33 o                         
   0  10   3       1552.58       1444.32        22.81 o                         
   2  10   3      10434.96      10340.38       141.47 o                         
   4  10   3         67.85         88.42         7.63 o                         
   6  10   3      12181.72      12161.43       165.48 o                         
   8  10   3        341.38        391.80        24.44 o                         
  10  10   3       4683.85       4684.95       129.28 o                         
  12  10   3         10.47         64.90        21.90 o                         
 -15  11   3       1815.25       1786.35        53.22 o                         
 -13  11   3       1614.93       1615.98        44.48 o                         
 -11  11   3       6556.74       6739.84       107.31 o                         
  -9  11   3        342.84        358.54        19.89 o                         
  -7  11   3      26791.57      26828.18       366.94 o                         
  -5  11   3       4632.14       4662.99        79.57 o                         
  -3  11   3      39007.16      38264.17       424.72 o                         
  -1  11   3       3673.72       3512.29        46.54 o                         
   1  11   3      21986.26      21865.79       284.96 o                         
   3  11   3       1897.98       1834.47        38.72 o                         
   5  11   3       4693.10       4677.98        62.59 o                         
   7  11   3       5229.73       5203.62       127.62 o                         
   9  11   3        716.85        795.97        56.43 o                         
  11  11   3      11843.36      11746.68       408.01 o                         
 -16  12   3        269.08        291.38        25.99 o                         
 -14  12   3       3227.16       3312.52        75.70 o                         
 -12  12   3        762.43        923.93        57.66 o                         
 -10  12   3        381.14        419.10        22.46 o                         
  -8  12   3       1008.98       1024.32        31.24 o                         
  -6  12   3        543.97        556.27        22.75 o                         
  -4  12   3        376.23        413.32        16.36 o                         
  -2  12   3       3477.87       3331.47        49.85 o                         
   0  12   3       2368.42       2335.93        37.15 o                         
   2  12   3       2819.56       2746.42        50.91 o                         
   4  12   3       7380.03       7356.88        99.85 o                         
   6  12   3       2692.85       2831.05        62.79 o                         
   8  12   3       3264.25       3151.87        99.10 o                         
  10  12   3        410.35        460.24        43.85 o                         
 -15  13   3         66.70         72.14        17.10 o                         
 -13  13   3        601.08        636.06        33.79 o                         
 -11  13   3         90.99        105.49        13.77 o                         
  -9  13   3       1292.01       1263.98        39.84 o                         
  -7  13   3         33.74         43.01         9.73 o                         
  -5  13   3       1409.29       1505.76        37.80 o                         
  -3  13   3        759.70        715.02        21.20 o                         
  -1  13   3          6.68        119.85        46.86 o                         
   1  13   3         78.26        109.54        13.83 o                         
   3  13   3          3.20         42.78        14.04 o                         
   5  13   3          7.99         11.19         9.54 o                         
   7  13   3        152.61        163.36        25.88 o                         
   9  13   3          5.70         37.72        18.94 o                         
 -14  14   3       6287.19       6344.47       121.97 o                         
 -12  14   3         50.08         46.43        12.79 o                         
 -10  14   3      12168.88      12526.65       177.20 o                         
  -8  14   3         20.82         20.54         9.97 o                         
  -6  14   3       7733.20       7673.37       123.96 o                         
  -4  14   3       2557.03       2597.04        53.65 o                         
  -2  14   3        486.68        492.31        17.98 o                         
   0  14   3      15392.67      15084.64       197.76 o                         
   2  14   3         97.57        133.04        13.96 o                         
   4  14   3      11286.48      11376.32       160.25 o                         
   6  14   3        102.53        146.55        24.00 o                         
   8  14   3       8447.95       8548.96       197.89 o                         
  10  14   3         62.25         76.75        20.61 o                         
 -13  15   3       1148.99       1129.04        38.35 o                         
 -11  15   3         43.63         43.66        12.53 o                         
  -9  15   3       6440.03       6506.36       116.40 o                         
  -7  15   3       1360.65       1342.64        39.23 o                         
  -5  15   3       8554.77       8529.84       134.95 o                         
  -3  15   3       1514.30       1455.80        37.15 o                         
  -1  15   3       9837.68       9847.92       149.85 o                         
   1  15   3         22.71         33.31        11.11 o                         
   3  15   3       3530.21       3560.85        75.08 o                         
   5  15   3       2115.15       2131.16        51.05 o                         
   7  15   3       1194.71       1254.94        59.50 o                         
   9  15   3       4597.56       4642.57       132.17 o                         
 -12  16   3        284.62        298.14        28.69 o                         
 -10  16   3       1319.41       1284.26        37.24 o                         
  -8  16   3         22.67         38.29        10.10 o                         
  -6  16   3        787.66        782.41        29.58 o                         
  -4  16   3         69.57         66.79        11.29 o                         
  -2  16   3       2090.34       2169.58        57.51 o                         
   0  16   3        348.88        378.49        20.89 o                         
   2  16   3       1247.06       1294.27        33.14 o                         
   4  16   3         72.95         85.01        13.11 o                         
   6  16   3       2247.56       2207.94        79.75 o                         
   8  16   3         59.77         68.04        18.26 o                         
 -11  17   3         87.24        145.60        19.19 o                         
  -9  17   3        540.26        537.05        27.22 o                         
  -7  17   3        237.24        288.03        21.47 o                         
  -5  17   3        872.07        879.36        31.51 o                         
  -3  17   3       2990.55       3107.40        88.96 o                         
  -1  17   3         24.80         35.40        11.35 o                         
   1  17   3        552.12        553.16        27.49 o                         
   3  17   3        118.67        144.28        17.80 o                         
   5  17   3         31.79         54.26        18.09 o                         
  -8  18   3       6097.18       5995.21       112.03 o                         
  -6  18   3       1812.74       1751.47        47.25 o                         
  -4  18   3       3593.00       3733.84        86.32 o                         
  -2  18   3       4300.72       4370.93        95.71 o                         
   0  18   3        394.07        440.69        27.98 o                         
   2  18   3       7103.24       6992.27       185.10 o                         
   4  18   3         97.49         53.44        25.86 o                         
  -7  19   3        408.32        405.25        38.16 o                         
  -5  19   3         73.21         87.97        20.70 o                         
  -3  19   3        147.13        159.63        19.63 o                         
  -1  19   3        154.58        179.99        20.29 o                         
   1  19   3        542.76        510.96        29.60 o                         
   3  19   3         12.21         25.83        15.81 o                         
  -2  20   3        363.65        425.33        31.72 o                         
 -18   0   4       2795.12       2932.82        92.68 o                         
 -16   0   4      19054.02      18587.07       373.25 o                         
 -14   0   4       2639.48       2451.25        72.43 o                         
 -12   0   4      24576.23      23866.33       422.78 o                         
 -10   0   4      40294.40      38359.24       565.79 o                         
  -8   0   4      23306.28      23336.61       347.26 o                         
  -6   0   4      59590.19      59009.21       877.92 o                         
  -4   0   4      10290.72       9863.85       189.24 o                         
  -2   0   4     272753.31     291582.69      5115.97 o                         
   0   0   4       3338.67       3321.15        58.20 o                         
   2   0   4     187104.34     186433.19      3451.83 o                         
   4   0   4      13649.29      13373.40       170.33 o                         
   6   0   4      54801.20      55092.60       786.05 o                         
   8   0   4      22949.79      22676.77       415.17 o                         
  10   0   4      14426.65      14062.39       552.95 o                         
  12   0   4      13473.87      13350.88       276.36 o                         
 -19   1   4         11.39         14.26        10.79 o                         
 -17   1   4        331.16        355.48        24.00 o                         
 -15   1   4       2933.90       2865.88        58.48 o                         
 -13   1   4       1667.44       1705.66        39.25 o                         
 -11   1   4        754.47        896.73        48.36 o                         
  -9   1   4      10124.96      10256.34       117.16 o                         
  -7   1   4       6169.43       6205.25        77.96 o                         
  -5   1   4      11182.49      11000.40       136.44 o                         
  -3   1   4       1469.26       1570.41        35.83 o                         
  -1   1   4       7790.90       8092.07        73.43 o                         
   1   1   4       3764.71       3973.84        48.57 o                         
   3   1   4       3564.11       3398.37        36.48 o                         
   5   1   4       9268.32       9181.70        96.05 o                         
   7   1   4       1830.94       1690.83        34.12 o                         
   9   1   4       2450.58       2532.89        56.25 o                         
  11   1   4        781.85        727.06        32.14 o                         
  13   1   4       1001.29       1070.56        89.88 o                         
 -18   2   4        112.50        118.60        16.21 o                         
 -16   2   4       1775.06       1876.73        47.67 o                         
 -14   2   4       1701.72       1568.21        39.20 o                         
 -12   2   4          5.38        128.09        13.64 o                         
 -10   2   4       1450.56       1415.11        64.54 o                         
  -8   2   4       5549.34       5307.12        61.14 o                         
  -6   2   4       1774.49       1763.62        23.63 o                         
  -4   2   4       9567.23       9085.92        93.81 o                         
  -2   2   4       2825.21       2910.45        34.17 o                         
   0   2   4       6049.17       5694.21        51.92 o                         
   2   2   4        443.06        510.12        12.46 o                         
   4   2   4       4174.11       4180.24        75.39 o                         
   6   2   4       1633.77       1686.68        35.70 o                         
   8   2   4        960.66        985.67        29.02 o                         
  10   2   4       2328.92       2291.87        55.39 o                         
  12   2   4        104.96        151.56        25.84 o                         
 -19   3   4       3736.62       3613.16        78.46 o                         
 -17   3   4        503.67        480.08        28.21 o                         
 -15   3   4        284.35        321.44        21.79 o                         
 -13   3   4      11325.34      11270.55       144.73 o                         
 -11   3   4       2575.89       2701.15        45.98 o                         
  -9   3   4      27526.58      27082.86       423.25 o                         
  -7   3   4       4845.67       4718.81        54.85 o                         
  -5   3   4       7506.93       7263.51        73.67 o                         
  -3   3   4       1963.55       1911.27        26.42 o                         
  -1   3   4       3239.33       3345.38        33.17 o                         
   1   3   4       1116.12       1071.03        14.86 o                         
   3   3   4       6184.72       5931.68        67.39 o                         
   5   3   4       8013.40       7742.64        94.33 o                         
   7   3   4       5258.24       5380.12        74.44 o                         
   9   3   4       9028.31       8853.96       149.91 o                         
  11   3   4       1019.10       1047.92        41.42 o                         
  13   3   4       4223.32       4133.16       131.72 o                         
 -18   4   4       7858.99       7796.99       139.86 o                         
 -16   4   4       2155.46       2113.61        51.91 o                         
 -14   4   4      25102.72      25136.79       298.69 o                         
 -12   4   4       7968.76       7833.59       105.17 o                         
 -10   4   4       7338.67       7386.74        91.15 o                         
  -8   4   4      45913.21      44591.70       435.63 o                         
  -6   4   4      20135.39      19551.91       176.29 o                         
  -4   4   4     103831.48     104357.28      1603.52 o                         
  -2   4   4       7582.86       7528.96        76.14 o                         
   0   4   4     117174.88     117606.57      1274.72 o                         
   2   4   4      11933.69      11782.46       105.25 o                         
   4   4   4      86776.80      84598.36      1065.27 o                         
   6   4   4       9496.54       9386.03       113.79 o                         
   8   4   4      28230.50      27630.59       325.11 o                         
  10   4   4       9442.70       9264.67       159.43 o                         
  12   4   4       5104.89       5131.32       117.53 o                         
 -19   5   4        420.46        467.15        29.50 o                         
 -17   5   4        103.37        130.26        16.90 o                         
 -15   5   4       3611.29       3693.96        71.62 o                         
 -13   5   4        392.87        452.34        21.78 o                         
 -11   5   4       4204.51       4223.65        63.94 o                         
  -9   5   4        689.49        657.82        20.00 o                         
  -7   5   4      12897.79      12551.70       123.48 o                         
  -5   5   4      12259.00      12567.00       116.30 o                         
  -3   5   4       2295.18       2407.69        31.79 o                         
  -1   5   4       3093.06       3228.84        35.91 o                         
   1   5   4       9743.68       9921.97       103.32 o                         
   3   5   4        698.25        756.88        14.05 o                         
   5   5   4       3656.62       3809.81        67.99 o                         
   7   5   4       1713.46       1679.46        37.74 o                         
   9   5   4        386.01        420.39        24.89 o                         
  11   5   4       3040.39       3122.34        83.43 o                         
  13   5   4          2.16         43.76        33.75 o                         
 -18   6   4       1980.47       2072.78        59.67 o                         
 -16   6   4       4296.64       4200.72        80.25 o                         
 -14   6   4       1167.36       1192.47        35.76 o                         
 -12   6   4       5883.04       5683.45        84.16 o                         
 -10   6   4         13.10        117.41        10.54 o                         
  -8   6   4       9882.03       9360.92       109.05 o                         
  -6   6   4       3953.25       3754.22        54.17 o                         
  -4   6   4       1465.14       1572.16        22.61 o                         
  -2   6   4      25598.28      25116.73       234.76 o                         
   0   6   4        293.44        404.12        10.90 o                         
   2   6   4      26519.87      26184.98       224.33 o                         
   4   6   4       1496.22       1501.29        34.23 o                         
   6   6   4        834.12        833.65        27.77 o                         
   8   6   4       9212.17       9021.74       133.87 o                         
  10   6   4        235.67        374.98        56.62 o                         
  12   6   4       4855.33       5229.81       343.47 o                         
 -17   7   4       1576.17       1681.48        47.62 o                         
 -15   7   4       3355.03       3234.64        66.23 o                         
 -13   7   4        624.50        634.97        24.37 o                         
 -11   7   4       7323.08       7281.25       100.92 o                         
  -9   7   4        212.93        246.36        15.22 o                         
  -7   7   4      19184.78      19010.52       193.56 o                         
  -5   7   4       1121.04       1136.15        19.68 o                         
  -3   7   4      15014.05      14839.71       150.56 o                         
  -1   7   4       1113.40       1133.25        16.15 o                         
   1   7   4        484.52        482.17        10.17 o                         
   3   7   4       5536.60       5328.11        63.54 o                         
   5   7   4       2048.50       2077.54        47.34 o                         
   7   7   4       5578.47       5523.01        99.77 o                         
   9   7   4        527.21        583.39        30.97 o                         
  11   7   4       3004.40       3264.83       104.29 o                         
 -18   8   4       2828.56       2851.42        72.90 o                         
 -16   8   4        527.89        560.26        35.30 o                         
 -14   8   4       3879.28       3814.64        72.80 o                         
 -12   8   4       4583.47       4351.36        71.02 o                         
 -10   8   4      11813.13      11435.16       171.86 o                         
  -8   8   4      11054.46      10448.58       122.13 o                         
  -6   8   4      13579.52      13190.83       157.89 o                         
  -4   8   4       8527.88       8213.85        88.84 o                         
  -2   8   4      39930.21      39114.02       360.31 o                         
   0   8   4      10054.49       9854.11        98.81 o                         
   2   8   4      27260.28      26659.18       250.04 o                         
   4   8   4       5663.14       5533.19        93.06 o                         
   6   8   4      16978.15      16656.55       267.20 o                         
   8   8   4       3833.36       3798.29        79.69 o                         
  10   8   4       9229.11       9055.10       182.49 o                         
  12   8   4       1825.82       2122.64       104.32 o                         
 -17   9   4       4816.38       5024.96       115.73 o                         
 -15   9   4         32.08         48.64        13.29 o                         
 -13   9   4        893.41        932.23        29.97 o                         
 -11   9   4      10506.22      10514.40       138.59 o                         
  -9   9   4       2728.54       2725.74        48.16 o                         
  -7   9   4       9188.04       9367.94       123.51 o                         
  -5   9   4       3082.42       2905.24        42.73 o                         
  -3   9   4      16076.31      16049.53       155.04 o                         
  -1   9   4       5121.44       5032.65        59.05 o                         
   1   9   4       2566.95       2587.06        34.40 o                         
   3   9   4       7898.85       7939.38        96.09 o                         
   5   9   4        553.94        600.16        24.89 o                         
   7   9   4       7264.40       7453.59       126.86 o                         
   9   9   4        208.95        182.25        23.98 o                         
  11   9   4       2877.00       2826.17       166.27 o                         
 -16  10   4       1467.65       1569.05        50.20 o                         
 -14  10   4      10165.40      10155.01       166.93 o                         
 -12  10   4        495.27        584.76        25.28 o                         
 -10  10   4       9179.97       9122.43       122.73 o                         
  -8  10   4        653.33        654.75        23.30 o                         
  -6  10   4       5863.37       5651.47       109.13 o                         
  -4  10   4       9274.58       9070.77       106.06 o                         
  -2  10   4       6088.69       5957.38        68.58 o                         
   0  10   4      12771.31      12561.35       131.66 o                         
   2  10   4       2142.64       2178.75        34.92 o                         
   4  10   4      13288.64      12959.37       190.31 o                         
   6  10   4       6458.58       6464.30       111.61 o                         
   8  10   4       1929.61       2088.34        64.92 o                         
  10  10   4       4390.23       4504.39       139.15 o                         
 -15  11   4       1152.35       1188.81        43.17 o                         
 -13  11   4        523.26        547.48        28.70 o                         
 -11  11   4        690.27        690.39        23.25 o                         
  -9  11   4       2819.67       2823.05        55.91 o                         
  -7  11   4        247.91        271.18        20.42 o                         
  -5  11   4        168.17        211.81        12.90 o                         
  -3  11   4          8.80         19.75         5.42 o                         
  -1  11   4        246.26        258.80        10.51 o                         
   1  11   4         79.01        108.21         7.48 o                         
   3  11   4        206.46        204.03        12.12 o                         
   5  11   4        685.62        743.19        27.15 o                         
   7  11   4          8.07         34.33        13.63 o                         
   9  11   4       1130.90       1125.10        63.28 o                         
 -16  12   4       3741.42       3794.13        85.70 o                         
 -14  12   4          4.88         21.76        11.11 o                         
 -12  12   4       4420.03       4256.78        86.09 o                         
 -10  12   4        194.09        204.72        17.39 o                         
  -8  12   4       7680.46       7536.76       120.13 o                         
  -6  12   4       3383.71       3249.55        72.68 o                         
  -4  12   4       4847.90       4586.46        66.94 o                         
  -2  12   4      11215.69      11006.10       134.97 o                         
   0  12   4         46.26         72.51         8.42 o                         
   2  12   4      10788.98      10766.66       124.53 o                         
   4  12   4       2815.49       2699.30        55.95 o                         
   6  12   4       1283.05       1210.20        43.16 o                         
   8  12   4       5429.45       5678.79       123.18 o                         
  10  12   4        172.04        270.23        34.75 o                         
 -15  13   4       2898.79       2940.30        72.51 o                         
 -13  13   4        774.82        872.21        32.85 o                         
 -11  13   4        966.40        998.12        34.34 o                         
  -9  13   4       5615.16       5624.90       171.10 o                         
  -7  13   4        663.39        676.94        31.99 o                         
  -5  13   4      15391.10      15234.78       218.92 o                         
  -3  13   4          4.01         32.12         6.99 o                         
  -1  13   4       8245.97       8120.26       115.09 o                         
   1  13   4       5566.00       5604.50        80.27 o                         
   3  13   4        448.10        482.95        20.13 o                         
   5  13   4       6850.44       6424.19       201.15 o                         
   7  13   4        139.73        146.35        18.92 o                         
   9  13   4       3979.04       4130.79       154.05 o                         
 -14  14   4         60.26        120.03        16.78 o                         
 -12  14   4       4619.83       4718.59       116.46 o                         
 -10  14   4         85.81        176.39        18.27 o                         
  -8  14   4      10508.11      10351.84       164.58 o                         
  -6  14   4        453.49        485.27        24.08 o                         
  -4  14   4       6348.53       6282.37        94.63 o                         
  -2  14   4       3353.80       3231.54        58.62 o                         
   0  14   4       9800.48       9629.17       134.30 o                         
   2  14   4       6343.47       6247.50       122.29 o                         
   4  14   4       6282.30       6235.84       149.05 o                         
   6  14   4       1556.79       1595.27        67.59 o                         
   8  14   4       5936.59       6184.92       161.49 o                         
 -13  15   4       1888.13       1875.59        56.05 o                         
 -11  15   4       1821.14       1942.33        56.03 o                         
  -9  15   4       1226.48       1269.46        37.13 o                         
  -7  15   4       1623.06       1729.07        46.54 o                         
  -5  15   4        504.62        510.54        24.48 o                         
  -3  15   4       1010.76       1054.49        33.78 o                         
  -1  15   4         58.92         83.57        12.48 o                         
   1  15   4        773.26        792.72        26.06 o                         
   3  15   4       1559.18       1554.66        51.68 o                         
   5  15   4        796.90        720.22        48.35 o                         
   7  15   4       1739.95       1984.15        79.56 o                         
 -12  16   4        369.77        424.88        30.21 o                         
 -10  16   4       3433.06       3420.12        68.83 o                         
  -8  16   4        883.82        863.46        30.33 o                         
  -6  16   4       1189.14       1132.24        36.73 o                         
  -4  16   4       3517.34       3339.34        79.03 o                         
  -2  16   4         59.96         54.76        10.51 o                         
   0  16   4       7356.77       7178.50       118.37 o                         
   2  16   4         66.98         99.56        17.47 o                         
   4  16   4       4326.07       4336.71       147.26 o                         
   6  16   4         17.71         72.19        45.00 o                         
 -11  17   4       1176.18       1230.78        38.59 o                         
  -9  17   4        232.76        225.97        18.87 o                         
  -7  17   4       2384.41       2363.31        58.01 o                         
  -5  17   4       1149.33       1275.52        49.91 o                         
  -3  17   4       3134.42       3201.88        77.91 o                         
  -1  17   4       1490.80       1486.66        46.60 o                         
   1  17   4       2830.20       2894.96        73.23 o                         
   3  17   4       1340.58       1407.58        61.08 o                         
   5  17   4       2300.03       2551.43       110.09 o                         
  -8  18   4        205.30        268.43        20.52 o                         
  -6  18   4       3055.91       3004.93        78.10 o                         
  -4  18   4        341.09        383.02        39.79 o                         
  -2  18   4      11866.93      11590.75       203.70 o                         
   0  18   4        391.97        433.00        26.61 o                         
   2  18   4      11109.69      11309.89       239.52 o                         
  -5  19   4       7126.40       7470.47       174.63 o                         
  -3  19   4        475.63        455.00        48.31 o                         
  -1  19   4       2265.57       2407.92        65.56 o                         
 -19   1   5        132.46        111.11        18.99 o                         
 -17   1   5        781.81        813.49        30.27 o                         
 -15   1   5       1829.74       1812.69        44.50 o                         
 -13   1   5        274.65        308.09        18.85 o                         
 -11   1   5       9726.94       9616.54       122.47 o                         
  -9   1   5       2870.63       2831.38        37.04 o                         
  -7   1   5       3546.05       3621.02        42.46 o                         
  -5   1   5        109.61        117.62         5.82 o                         
  -3   1   5       2156.97       2134.58        34.45 o                         
  -1   1   5        919.79        843.05        15.54 o                         
   1   1   5        464.99        464.26        12.24 o                         
   3   1   5       2404.29       2460.89        37.23 o                         
   5   1   5         47.77         79.14        10.88 o                         
   7   1   5       1721.60       1728.92        43.83 o                         
   9   1   5         51.44         71.03        13.60 o                         
  11   1   5         10.88         13.67        11.49 o                         
 -18   2   5       4712.56       4654.63        89.04 o                         
 -16   2   5       7471.52       7199.32       106.82 o                         
 -14   2   5       6705.41       6564.97       102.41 o                         
 -12   2   5       3757.54       3560.11        57.74 o                         
 -10   2   5        547.75        542.86        18.83 o                         
  -8   2   5        293.20        268.67        10.44 o                         
  -6   2   5         14.46         20.86         3.77 o                         
  -4   2   5       3050.04       3066.24        41.10 o                         
  -2   2   5         47.23         62.44         4.32 o                         
   0   2   5        207.30        225.11         8.98 o                         
   2   2   5        729.77        710.75        16.72 o                         
   4   2   5        435.80        406.35        15.38 o                         
   6   2   5       2035.01       2017.97        45.67 o                         
   8   2   5       3281.77       3382.25        87.59 o                         
  10   2   5        907.89        948.32        40.80 o                         
  12   2   5        719.65        752.72        44.35 o                         
 -19   3   5        955.92       1013.49        39.48 o                         
 -17   3   5        227.65        256.37        21.47 o                         
 -15   3   5       1608.20       1565.20        38.46 o                         
 -13   3   5       1671.77       1676.15        47.72 o                         
 -11   3   5        434.46        534.82        26.68 o                         
  -9   3   5       4481.66       4432.36        54.74 o                         
  -7   3   5        687.77        690.95        14.32 o                         
  -5   3   5       1552.87       1654.41        23.12 o                         
  -3   3   5        227.99        207.21         8.48 o                         
  -1   3   5       2444.32       2469.02        28.98 o                         
   1   3   5        719.71        748.97        16.90 o                         
   3   3   5       1472.94       1443.77        26.44 o                         
   5   3   5         37.37         35.86         7.87 o                         
   7   3   5       2393.09       2486.95        62.02 o                         
   9   3   5        259.80        215.16        22.47 o                         
  11   3   5       2255.13       2156.90        70.11 o                         
 -18   4   5        147.67        167.96        18.46 o                         
 -16   4   5       1726.24       1637.28        45.19 o                         
 -14   4   5        201.87        207.78        21.14 o                         
 -12   4   5        721.81        691.11        21.04 o                         
 -10   4   5       2987.59       2942.62        48.71 o                         
  -8   4   5       1583.69       1569.28        24.39 o                         
  -6   4   5       3332.61       3537.90        41.94 o                         
  -4   4   5       2492.41       2535.05        32.34 o                         
  -2   4   5       4832.52       5007.10        52.88 o                         
   0   4   5       3235.45       3121.01        37.13 o                         
   2   4   5       3947.23       4017.42        51.79 o                         
   4   4   5         33.33         35.17         7.17 o                         
   6   4   5        261.69        255.85        19.55 o                         
   8   4   5       2287.82       2343.53        62.20 o                         
  10   4   5         75.18         87.40        18.58 o                         
 -19   5   5       1093.78       1102.92        40.20 o                         
 -17   5   5        325.06        330.01        23.98 o                         
 -15   5   5        340.12        362.37        24.11 o                         
 -13   5   5       5915.10       5812.71        81.04 o                         
 -11   5   5       2687.41       2706.74        47.67 o                         
  -9   5   5      11083.66      10836.53       118.28 o                         
  -7   5   5       1267.51       1283.45        20.94 o                         
  -5   5   5        613.47        663.78        14.10 o                         
  -3   5   5        195.29        187.21         9.08 o                         
  -1   5   5        291.12        304.89        10.20 o                         
   1   5   5       3043.88       3205.67        40.36 o                         
   3   5   5       2458.01       2431.37        40.35 o                         
   5   5   5       3940.73       3866.94        73.29 o                         
   7   5   5        692.35        663.18        31.60 o                         
   9   5   5       1471.20       1550.98        56.18 o                         
  11   5   5        431.16        512.30        38.35 o                         
 -18   6   5       1436.16       1464.02        45.53 o                         
 -16   6   5       1594.05       1512.04        43.70 o                         
 -14   6   5       2226.68       2206.93        52.71 o                         
 -12   6   5        960.76        956.20        26.76 o                         
 -10   6   5        338.23        347.70        14.86 o                         
  -8   6   5       1847.20       1772.28        29.27 o                         
  -6   6   5        137.38        201.23         9.19 o                         
  -4   6   5        151.30        151.03        10.76 o                         
  -2   6   5       1085.05       1151.07        19.91 o                         
   0   6   5       3183.68       3131.38        39.73 o                         
   2   6   5        498.20        476.88        16.06 o                         
   4   6   5        337.96        332.51        18.98 o                         
   6   6   5        511.02        503.50        27.95 o                         
   8   6   5       1349.77       1390.37        46.17 o                         
  10   6   5         64.35         81.75        18.32 o                         
 -17   7   5       2261.47       2308.74        57.16 o                         
 -15   7   5         26.81         28.13        10.49 o                         
 -13   7   5       7783.29       7712.75       110.53 o                         
 -11   7   5        105.19        110.89        10.47 o                         
  -9   7   5       7331.53       7115.89        89.27 o                         
  -7   7   5       1035.92       1095.77        21.50 o                         
  -5   7   5       3065.41       3022.46        40.51 o                         
  -3   7   5       7318.14       7397.95        78.06 o                         
  -1   7   5        483.96        536.46        14.02 o                         
   1   7   5       6707.65       6784.60        82.61 o                         
   3   7   5        321.86        316.22        16.40 o                         
   5   7   5      16085.69      15898.81       233.49 o                         
   7   7   5        588.44        644.62        32.21 o                         
   9   7   5       4424.67       4421.63       115.04 o                         
  11   7   5          8.29         -1.00        17.27 o                         
 -18   8   5        955.24        916.58        40.05 o                         
 -16   8   5        299.12        327.24        23.96 o                         
 -14   8   5       2305.26       2269.41        51.02 o                         
 -12   8   5        301.04        295.98        16.93 o                         
 -10   8   5       2220.01       2102.17        38.60 o                         
  -8   8   5       8507.29       8522.75        97.62 o                         
  -6   8   5       6144.17       6183.00        83.53 o                         
  -4   8   5       8191.89       8572.75        89.36 o                         
  -2   8   5      10344.68      10274.94       117.45 o                         
   0   8   5       7690.57       7758.70        87.65 o                         
   2   8   5       2404.43       2376.11        41.14 o                         
   4   8   5       1850.49       1931.57        55.59 o                         
   6   8   5       1146.22       1168.32        39.16 o                         
   8   8   5        130.08        131.46        18.10 o                         
  10   8   5       4501.11       4435.53       156.65 o                         
 -17   9   5          0.99         -2.67        10.08 o                         
 -15   9   5       2324.32       2379.55        56.84 o                         
 -13   9   5        294.27        331.66        19.54 o                         
 -11   9   5       2226.75       2179.00        44.95 o                         
  -9   9   5       1056.81       1118.48        27.96 o                         
  -7   9   5       2815.36       2828.23        44.62 o                         
  -5   9   5        587.52        566.84        16.49 o                         
  -3   9   5        220.71        246.27        11.28 o                         
  -1   9   5       1356.79       1452.37        25.41 o                         
   1   9   5        473.54        517.83        15.17 o                         
   3   9   5       4316.70       4377.95        88.70 o                         
   5   9   5        226.30        209.77        18.90 o                         
   7   9   5       1788.93       1751.68        50.89 o                         
   9   9   5         82.25         97.68        20.70 o                         
 -16  10   5        437.03        446.77        30.80 o                         
 -14  10   5        248.07        236.69        17.84 o                         
 -12  10   5         27.55         29.86         8.09 o                         
 -10  10   5       2264.61       2269.73        50.13 o                         
  -8  10   5        248.00        260.15        16.82 o                         
  -6  10   5       7039.50       6973.24        94.14 o                         
  -4  10   5        551.62        637.94        18.04 o                         
  -2  10   5       7221.77       7341.20       101.62 o                         
   0  10   5         44.03         50.09         6.03 o                         
   2  10   5       5997.80       6137.46       102.55 o                         
   4  10   5        416.95        465.54        24.67 o                         
   6  10   5       1339.22       1303.55        56.12 o                         
   8  10   5        746.82        717.05        43.41 o                         
 -15  11   5       7364.40       7700.57       143.13 o                         
 -13  11   5        646.59        657.85        25.34 o                         
 -11  11   5      11210.53      11247.64       163.26 o                         
  -9  11   5         23.93         26.27         9.35 o                         
  -7  11   5       8431.48       8538.39       153.18 o                         
  -5  11   5       3464.96       3421.18        55.04 o                         
  -3  11   5       1100.06       1148.66        24.75 o                         
  -1  11   5      10919.16      11034.87       129.09 o                         
   1  11   5         32.22         34.66         7.11 o                         
   3  11   5      18483.46      18962.02       270.46 o                         
   5  11   5       3417.24       3231.51        74.08 o                         
   7  11   5      11880.76      11942.12       297.47 o                         
   9  11   5        262.84        239.27        28.02 o                         
 -14  12   5        139.50        203.75        19.83 o                         
 -12  12   5        628.34        644.64        28.69 o                         
 -10  12   5       2591.08       2657.76        57.03 o                         
  -8  12   5       6414.32       6555.62       141.79 o                         
  -6  12   5       2674.82       2804.56        58.69 o                         
  -4  12   5       9340.11       9374.81       121.05 o                         
  -2  12   5       4987.88       5019.29        79.84 o                         
   0  12   5       5007.48       4907.26        78.44 o                         
   2  12   5        945.73        982.11        30.80 o                         
   4  12   5        154.74        179.29        16.12 o                         
   6  12   5          6.93         19.42        12.34 o                         
   8  12   5        892.44        966.90        47.51 o                         
 -15  13   5        169.01        198.01        21.47 o                         
 -13  13   5         94.34        135.41        20.82 o                         
 -11  13   5        794.39        719.28        35.64 o                         
  -9  13   5         17.38         34.47        11.31 o                         
  -7  13   5         57.06         79.75        12.83 o                         
  -5  13   5          2.37         21.07        11.31 o                         
  -3  13   5       1147.93       1166.63        31.99 o                         
  -1  13   5        104.32         86.34        10.64 o                         
   1  13   5       1014.07       1051.67        29.41 o                         
   3  13   5         64.06         70.73        12.98 o                         
   5  13   5          8.86         27.81        11.77 o                         
   7  13   5         54.83         61.65        15.56 o                         
 -14  14   5       2482.72       2369.13        88.64 o                         
 -12  14   5       1254.73       1195.65        46.14 o                         
 -10  14   5        208.28        196.37        20.05 o                         
  -8  14   5       9095.51       9275.90       136.96 o                         
  -6  14   5        247.79        238.88        19.32 o                         
  -4  14   5      11038.97      11154.46       156.44 o                         
  -2  14   5          2.23         22.99        10.90 o                         
   0  14   5      12102.77      12111.42       166.26 o                         
   2  14   5        112.12        136.87        19.49 o                         
   4  14   5       3199.18       3014.27        79.62 o                         
   6  14   5       2853.16       2963.31        77.61 o                         
 -13  15   5       4192.94       4198.92       165.89 o                         
 -11  15   5        431.02        468.06        31.35 o                         
  -9  15   5       5126.05       5333.52        92.21 o                         
  -7  15   5         54.29         98.66        14.55 o                         
  -5  15   5       1490.48       1586.97        50.81 o                         
  -3  15   5       4486.11       4515.67        85.58 o                         
  -1  15   5         17.90         29.97         8.52 o                         
   1  15   5       8364.58       8245.71       192.35 o                         
   3  15   5       1525.40       1480.84        73.90 o                         
   5  15   5       7737.47       7348.38       239.02 o                         
 -10  16   5       3662.21       3775.75        74.70 o                         
  -8  16   5         36.06         38.50        10.28 o                         
  -6  16   5       2387.19       2407.17        67.53 o                         
  -4  16   5        251.81        245.91        23.42 o                         
  -2  16   5       3347.45       3371.74        69.99 o                         
   0  16   5          3.48          8.99         8.43 o                         
   2  16   5        372.70        392.24        47.61 o                         
   4  16   5         38.18         35.86        22.89 o                         
  -9  17   5        478.82        455.26        26.84 o                         
  -7  17   5        472.91        556.25        37.42 o                         
  -5  17   5        344.03        347.71        34.92 o                         
  -3  17   5        115.49        136.80        26.39 o                         
  -1  17   5         18.85         18.42         8.55 o                         
   1  17   5        282.02        301.06        87.20 o                         
  -6  18   5       7342.20       7431.01       214.62 o                         
  -4  18   5         30.97         58.47        15.94 o                         
  -2  18   5       6773.44       6838.31       134.81 o                         
 -18   0   6       2407.67       2428.41        83.01 o                         
 -16   0   6        258.48        256.76        28.12 o                         
 -14   0   6       5150.95       4950.88       118.00 o                         
 -12   0   6        420.46        432.93        41.17 o                         
 -10   0   6      36794.57      36296.65       545.51 o                         
  -8   0   6       5985.62       5829.15       125.83 o                         
  -6   0   6      46583.04      46488.17      1035.38 o                         
  -4   0   6       3012.48       3065.31        73.03 o                         
  -2   0   6      15612.50      15608.58       216.78 o                         
   0   0   6        782.41        813.71        25.45 o                         
   2   0   6         23.02         45.77        10.35 o                         
   4   0   6       5333.98       5326.89       106.16 o                         
   6   0   6       2542.64       2672.68        81.92 o                         
   8   0   6      10264.61      10563.64       233.00 o                         
  10   0   6       1383.14       1439.55       202.42 o                         
 -19   1   6        584.09        636.64        35.58 o                         
 -17   1   6         60.30         73.79        12.69 o                         
 -15   1   6       3687.18       3608.63        68.60 o                         
 -13   1   6        338.54        387.20        28.59 o                         
 -11   1   6       4216.08       4184.61        63.64 o                         
  -9   1   6       2685.82       2674.64        40.53 o                         
  -7   1   6       6012.68       5669.44        93.05 o                         
  -5   1   6      24394.13      23456.25       289.44 o                         
  -3   1   6          2.40         87.05         6.76 o                         
  -1   1   6      37184.50      36350.85       339.30 o                         
   1   1   6         46.09        110.23        12.48 o                         
   3   1   6      23759.09      22590.90       285.60 o                         
   5   1   6        670.53        684.08        27.34 o                         
   7   1   6      10430.58      10082.45       152.81 o                         
   9   1   6       1756.49       1756.09        56.95 o                         
 -18   2   6          2.04         20.93        10.72 o                         
 -16   2   6       2533.16       2650.03        54.25 o                         
 -14   2   6       1666.38       1719.82        42.00 o                         
 -12   2   6       1566.68       1662.45        35.82 o                         
 -10   2   6      12799.56      12392.18       141.04 o                         
  -8   2   6       2457.70       2416.75        37.15 o                         
  -6   2   6      18052.10      17306.54       200.61 o                         
  -4   2   6       5593.75       5398.56        69.05 o                         
  -2   2   6      10398.51      10079.07       103.41 o                         
   0   2   6       5426.92       5341.47        65.66 o                         
   2   2   6       6280.83       6201.13        76.27 o                         
   4   2   6       2614.10       2552.14        48.34 o                         
   6   2   6        979.10       1084.64        40.28 o                         
   8   2   6       4866.61       4923.69       103.25 o                         
  10   2   6         55.59        107.08        29.23 o                         
 -19   3   6        257.93        288.76        24.16 o                         
 -17   3   6       9946.49      10069.90       153.89 o                         
 -15   3   6        283.98        317.16        19.99 o                         
 -13   3   6      20102.93      20064.25       259.28 o                         
 -11   3   6        948.58       1009.97        25.52 o                         
  -9   3   6      15512.58      15003.46       149.53 o                         
  -7   3   6      16418.37      16006.03       166.17 o                         
  -5   3   6        943.53        970.11        20.46 o                         
  -3   3   6      50134.50      50085.98       461.71 o                         
  -1   3   6       2152.21       1980.11        34.07 o                         
   1   3   6      49019.54      47447.13       465.35 o                         
   3   3   6       1125.18       1035.39        24.09 o                         
   5   3   6      35435.25      34180.12       471.06 o                         
   7   3   6       1378.28       1342.67        46.76 o                         
   9   3   6      10563.96      10449.80       223.71 o                         
 -18   4   6        719.35        720.03        34.15 o                         
 -16   4   6       4244.40       4105.53        85.27 o                         
 -14   4   6        207.97        224.20        16.32 o                         
 -12   4   6       9824.11       9625.23       111.98 o                         
 -10   4   6       2725.52       2655.90        40.32 o                         
  -8   4   6      23938.14      23267.86       222.41 o                         
  -6   4   6        345.93        350.61        12.43 o                         
  -4   4   6       8587.51       8476.83        94.16 o                         
  -2   4   6          5.12         19.42         5.18 o                         
   0   4   6        897.63        941.78        22.58 o                         
   2   4   6        348.97        391.51        16.60 o                         
   4   4   6        104.97        116.72        15.09 o                         
   6   4   6       3995.66       4167.47        88.66 o                         
   8   4   6       1772.58       1793.95        62.39 o                         
  10   4   6       5528.89       5391.73       126.72 o                         
 -17   5   6        572.62        591.08        30.85 o                         
 -15   5   6         56.51        115.77        14.41 o                         
 -13   5   6        377.96        445.89        19.21 o                         
 -11   5   6       8249.71       8070.90       101.49 o                         
  -9   5   6        631.33        720.11        18.27 o                         
  -7   5   6       8365.66       8152.85        91.59 o                         
  -5   5   6        639.11        663.13        15.90 o                         
  -3   5   6       6970.46       6586.90        77.06 o                         
  -1   5   6       1980.37       1773.71        29.77 o                         
   1   5   6       3398.56       3232.53        49.76 o                         
   3   5   6        853.37        789.85        23.44 o                         
   5   5   6       3466.03       3280.42        72.18 o                         
   7   5   6        148.75        172.13        23.10 o                         
   9   5   6       2097.83       2069.48        70.08 o                         
 -18   6   6       2431.77       2500.93        68.65 o                         
 -16   6   6        165.08        177.12        18.43 o                         
 -14   6   6       2491.59       2562.72        51.51 o                         
 -12   6   6       1859.79       1919.99        38.08 o                         
 -10   6   6          8.71         35.02         6.58 o                         
  -8   6   6      16060.54      15813.09       167.34 o                         
  -6   6   6       1139.44       1166.60        22.53 o                         
  -4   6   6      23275.30      22403.77       226.99 o                         
  -2   6   6        512.34        476.88        15.61 o                         
   0   6   6       2988.97       2941.22        48.84 o                         
   2   6   6       3777.17       3799.30        60.63 o                         
   4   6   6        618.63        650.77        29.69 o                         
   6   6   6       6177.35       6085.54       113.90 o                         
   8   6   6        348.71        284.30        28.64 o                         
 -17   7   6       1079.50       1105.45        38.80 o                         
 -15   7   6      11838.85      11907.04       160.23 o                         
 -13   7   6       1595.94       1640.94        36.78 o                         
 -11   7   6      14599.17      14210.32       165.71 o                         
  -9   7   6       2553.98       2559.12        39.80 o                         
  -7   7   6      11558.65      11126.33       129.65 o                         
  -5   7   6      26090.55      25385.14       241.78 o                         
  -3   7   6       3724.09       3563.96        48.22 o                         
  -1   7   6      38299.22      37469.17       392.34 o                         
   1   7   6       3426.59       3375.98        55.14 o                         
   3   7   6      32385.78      31497.97       431.92 o                         
   5   7   6       8149.35       7809.74       134.91 o                         
   7   7   6      13287.92      13176.98       236.76 o                         
   9   7   6       6369.06       6401.88       141.41 o                         
 -16   8   6        588.70        680.57        30.10 o                         
 -14   8   6        823.00        786.53        27.64 o                         
 -12   8   6         15.77         26.01         8.36 o                         
 -10   8   6        526.26        532.75        18.62 o                         
  -8   8   6         19.43         68.30         8.23 o                         
  -6   8   6         27.17        102.43        16.85 o                         
  -4   8   6        336.56        345.07        13.71 o                         
  -2   8   6          0.77         30.99         6.36 o                         
   0   8   6          2.11         21.84         6.77 o                         
   2   8   6        971.07        946.03        28.02 o                         
   4   8   6         86.92        139.71        16.92 o                         
   6   8   6        537.51        502.54        30.89 o                         
   8   8   6          9.79         40.88        22.33 o                         
 -17   9   6       1246.94       1388.53        47.43 o                         
 -15   9   6       4039.09       3943.55        88.71 o                         
 -13   9   6       5099.11       5217.49        79.15 o                         
 -11   9   6       5773.11       5910.27        89.22 o                         
  -9   9   6       6993.42       6873.66        90.71 o                         
  -7   9   6        213.98        216.10        12.89 o                         
  -5   9   6       1049.61        987.18        24.22 o                         
  -3   9   6       1368.20       1296.95        25.11 o                         
  -1   9   6       1123.74       1095.91        24.42 o                         
   1   9   6       1553.35       1485.62        42.96 o                         
   3   9   6         75.38         62.93        12.75 o                         
   5   9   6       1371.85       1344.33        44.09 o                         
   7   9   6        161.37        184.99        21.16 o                         
 -16  10   6       1948.42       1981.10        52.39 o                         
 -14  10   6         55.25         84.10        15.55 o                         
 -12  10   6         38.39         41.92        11.02 o                         
 -10  10   6       2714.34       2742.55        57.08 o                         
  -8  10   6        245.96        300.45        17.75 o                         
  -6  10   6       3659.84       3650.18        59.42 o                         
  -4  10   6         83.51        101.50         9.53 o                         
  -2  10   6       1817.76       1850.10        34.50 o                         
   0  10   6       1801.90       1838.44        41.73 o                         
   2  10   6       1327.53       1315.77        39.57 o                         
   4  10   6       1069.06       1079.44        38.39 o                         
   6  10   6          6.94         13.34        10.95 o                         
 -15  11   6       1358.00       1395.46        42.85 o                         
 -13  11   6       3462.02       3433.13        65.87 o                         
 -11  11   6       5207.78       5187.81        90.83 o                         
  -9  11   6       4468.84       4463.76        86.21 o                         
  -7  11   6       7763.46       7590.43       104.62 o                         
  -5  11   6       5717.16       5408.25        74.25 o                         
  -3  11   6       6182.71       6039.20        80.12 o                         
  -1  11   6      13848.52      13501.88       181.58 o                         
   1  11   6      10233.64       9858.51       154.61 o                         
   3  11   6       9199.53       9152.07       149.47 o                         
   5  11   6       5575.06       5691.25       234.38 o                         
   7  11   6       6980.01       6803.04       147.05 o                         
 -14  12   6        522.24        610.09        46.76 o                         
 -12  12   6        169.37        216.53        21.57 o                         
 -10  12   6        100.10        150.97        17.61 o                         
  -8  12   6       5760.94       5849.34       104.49 o                         
  -6  12   6        638.90        653.40        25.01 o                         
  -4  12   6       6359.30       6558.31        92.54 o                         
  -2  12   6        309.32        328.77        19.35 o                         
   0  12   6       1658.72       1567.44        47.23 o                         
   2  12   6       1450.81       1406.03        40.89 o                         
   4  12   6         64.51         71.26        13.35 o                         
   6  12   6       1586.59       1590.19        57.42 o                         
 -13  13   6       1851.93       1812.97        55.91 o                         
 -11  13   6       5258.17       5324.69       104.69 o                         
  -9  13   6       1560.64       1639.78        47.45 o                         
  -7  13   6       2454.53       2392.38        50.84 o                         
  -5  13   6        842.86        870.91        28.03 o                         
  -3  13   6        366.61        333.89        20.28 o                         
  -1  13   6       2452.85       2212.98        58.42 o                         
   1  13   6         40.21         39.47        11.64 o                         
   3  13   6       1594.67       1562.57        48.94 o                         
   5  13   6        719.51        784.00        38.57 o                         
 -12  14   6         94.46        105.62        16.13 o                         
 -10  14   6        254.73        301.62        22.20 o                         
  -8  14   6        253.88        310.99        21.52 o                         
  -6  14   6        203.98        258.71        20.20 o                         
  -4  14   6        927.70        977.58        31.66 o                         
  -2  14   6        286.27        290.37        21.28 o                         
   0  14   6         65.46         74.60        13.32 o                         
   2  14   6       1585.66       1688.32        56.80 o                         
   4  14   6        528.02        547.75        35.19 o                         
 -11  15   6        310.75        332.41        24.43 o                         
  -9  15   6       1869.98       1848.21        53.06 o                         
  -7  15   6       4583.40       4504.16        81.99 o                         
  -5  15   6        972.55        939.52        39.91 o                         
  -3  15   6      10791.26      10504.98       152.25 o                         
  -1  15   6        526.24        516.51        29.91 o                         
   1  15   6       6980.16       7034.08       153.37 o                         
   3  15   6        781.22        767.91        75.60 o                         
 -10  16   6       4208.40       4464.85        94.12 o                         
  -8  16   6        119.52        167.44        19.12 o                         
  -6  16   6       6253.19       6589.90       134.36 o                         
  -4  16   6        442.55        490.28        33.41 o                         
  -2  16   6       2390.36       2464.25        58.71 o                         
   0  16   6        838.94        919.72        40.28 o                         
  -7  17   6        184.65        181.92        20.39 o                         
  -5  17   6        633.26        614.22        37.62 o                         
  -3  17   6        157.85        130.66        17.64 o                         
 -17   1   7       2312.83       2265.28        51.39 o                         
 -15   1   7       2648.15       2639.00        56.38 o                         
 -13   1   7        424.43        400.92        20.97 o                         
 -11   1   7        420.91        426.24        17.97 o                         
  -9   1   7        141.17        148.87        12.82 o                         
  -7   1   7         61.00         67.04         9.11 o                         
  -5   1   7       6508.02       6339.65        87.23 o                         
  -3   1   7        613.13        642.57        17.19 o                         
  -1   1   7       2783.97       2717.04        42.02 o                         
   1   1   7         25.42         38.64         8.20 o                         
   3   1   7        123.32        131.39        12.59 o                         
   5   1   7       1518.57       1428.85        47.45 o                         
   7   1   7        687.53        725.00        46.90 o                         
 -18   2   7         17.05         12.69         9.59 o                         
 -16   2   7        468.37        483.96        25.45 o                         
 -14   2   7        464.94        446.94        21.30 o                         
 -12   2   7       3331.76       3406.98        68.28 o                         
 -10   2   7       4126.48       3935.25        66.68 o                         
  -8   2   7       2918.50       2847.22        48.87 o                         
  -6   2   7       1940.86       1915.56        37.22 o                         
  -4   2   7       1950.02       1896.90        34.11 o                         
  -2   2   7         12.19         16.46         6.36 o                         
   0   2   7       2851.90       2734.31        42.91 o                         
   2   2   7        911.07        943.40        26.06 o                         
   4   2   7        151.41        188.45        20.13 o                         
   6   2   7        239.34        202.17        22.96 o                         
   8   2   7        144.74        147.88        31.26 o                         
 -17   3   7       2515.60       2550.06        59.77 o                         
 -15   3   7        535.97        576.70        25.45 o                         
 -13   3   7       1655.29       1642.39        37.96 o                         
 -11   3   7        604.52        628.39        21.61 o                         
  -9   3   7       4127.08       4039.19        68.10 o                         
  -7   3   7         19.68         38.49        11.92 o                         
  -5   3   7       1602.01       1639.00        34.00 o                         
  -3   3   7        122.49        190.80        16.59 o                         
  -1   3   7       3964.67       3958.93        58.63 o                         
   1   3   7        691.36        645.07        19.72 o                         
   3   3   7        977.00       1059.12        32.08 o                         
   5   3   7         22.32         40.17        13.16 o                         
   7   3   7        709.87        814.20        68.62 o                         
 -18   4   7        826.98        877.22        36.12 o                         
 -16   4   7       1468.50       1417.70        41.79 o                         
 -14   4   7       1735.66       1827.61        41.37 o                         
 -12   4   7       1304.12       1242.05        35.16 o                         
 -10   4   7       2243.30       2315.97        43.77 o                         
  -8   4   7       1333.42       1237.20        31.20 o                         
  -6   4   7       1575.01       1624.80        36.22 o                         
  -4   4   7        425.69        478.04        22.73 o                         
  -2   4   7        249.25        260.00        14.60 o                         
   0   4   7       6213.01       6240.16        83.64 o                         
   2   4   7       1770.56       1687.62        36.72 o                         
   4   4   7       4125.92       4114.58        96.98 o                         
   6   4   7       1044.84       1120.66        48.81 o                         
   8   4   7       1169.67       1270.60        55.14 o                         
 -17   5   7       4431.81       4539.98        86.98 o                         
 -15   5   7       1228.89       1253.25        38.43 o                         
 -13   5   7        944.01        940.56        33.83 o                         
 -11   5   7         35.21         45.27         9.86 o                         
  -9   5   7        261.41        273.89        16.22 o                         
  -7   5   7       2397.12       2372.61        46.59 o                         
  -5   5   7       2995.21       3029.35        50.06 o                         
  -3   5   7       7944.86       7734.42        96.60 o                         
  -1   5   7        707.34        736.78        23.32 o                         
   1   5   7       2231.96       2186.02        43.96 o                         
   3   5   7         65.57         54.89        11.24 o                         
   5   5   7        243.02        276.33        27.98 o                         
   7   5   7        759.52        879.18        46.78 o                         
 -16   6   7        268.36        309.90        24.24 o                         
 -14   6   7        150.10        206.29        21.66 o                         
 -12   6   7          0.48          0.40         7.68 o                         
 -10   6   7       2582.76       2648.68        49.01 o                         
  -8   6   7         19.65         25.58         8.28 o                         
  -6   6   7        747.43        775.44        22.36 o                         
  -4   6   7       1383.99       1393.12        29.11 o                         
  -2   6   7        475.77        547.44        20.45 o                         
   0   6   7         19.49         33.54         9.22 o                         
   2   6   7         24.63         23.85         8.82 o                         
   4   6   7        287.02        293.39        27.20 o                         
   6   6   7         82.33        160.24        23.98 o                         
 -17   7   7        498.61        585.77        36.72 o                         
 -15   7   7       1639.03       1712.52        62.11 o                         
 -13   7   7         58.54         56.21        13.20 o                         
 -11   7   7       5727.61       5718.60        93.85 o                         
  -9   7   7        687.07        664.87        22.15 o                         
  -7   7   7      11171.58      11049.15       152.44 o                         
  -5   7   7       1075.02       1050.12        23.04 o                         
  -3   7   7      17654.02      17893.73       200.26 o                         
  -1   7   7       1100.87       1041.29        27.94 o                         
   1   7   7       5288.37       5503.58        83.18 o                         
   3   7   7        945.66       1021.41        37.96 o                         
   5   7   7       1356.79       1283.71        51.76 o                         
   7   7   7       1178.05       1222.88        53.02 o                         
 -16   8   7       2125.70       2185.82        69.20 o                         
 -14   8   7       2727.46       2744.48        62.64 o                         
 -12   8   7       1915.39       2114.02        55.65 o                         
 -10   8   7       4077.18       3903.15        65.33 o                         
  -8   8   7       3757.06       3790.63        61.50 o                         
  -6   8   7        744.39        723.84        25.34 o                         
  -4   8   7        237.02        303.73        15.50 o                         
  -2   8   7       3010.62       3128.87        53.52 o                         
   0   8   7       2111.99       2128.96        42.99 o                         
   2   8   7       7234.15       7192.23       111.68 o                         
   4   8   7       3157.27       2950.46        71.31 o                         
   6   8   7       3834.70       4065.91       128.26 o                         
 -15   9   7       2875.45       2930.74        72.57 o                         
 -13   9   7         32.99         43.97        13.60 o                         
 -11   9   7        563.08        581.69        30.16 o                         
  -9   9   7        471.44        445.43        20.34 o                         
  -7   9   7         54.69         38.33         9.57 o                         
  -5   9   7       3086.82       3019.34        53.08 o                         
  -3   9   7        251.36        248.63        16.69 o                         
  -1   9   7       1354.34       1246.46        31.00 o                         
   1   9   7        232.96        258.54        20.05 o                         
   3   9   7        518.84        509.80        30.60 o                         
   5   9   7         80.32         97.53        17.44 o                         
 -14  10   7       3628.97       3689.47        77.12 o                         
 -12  10   7        135.01        192.81        20.13 o                         
 -10  10   7       1709.74       1792.44        50.25 o                         
  -8  10   7         65.01         63.47        11.97 o                         
  -6  10   7       1702.91       1738.98        41.23 o                         
  -4  10   7       1199.90       1302.12        31.77 o                         
  -2  10   7        416.16        431.00        21.42 o                         
   0  10   7       2411.93       2485.31        54.09 o                         
   2  10   7       1018.12       1032.89        37.89 o                         
   4  10   7       3176.87       3325.27       109.65 o                         
 -15  11   7       1560.12       1549.32        50.71 o                         
 -13  11   7       1962.03       1870.69        63.20 o                         
 -11  11   7         88.33        119.81        16.32 o                         
  -9  11   7       8177.88       8272.64       138.82 o                         
  -7  11   7        644.82        633.75        25.41 o                         
  -5  11   7      15017.67      15319.25       189.82 o                         
  -3  11   7       3626.16       3462.73        65.41 o                         
  -1  11   7      14564.17      14981.07       224.33 o                         
   1  11   7        158.05        143.63        17.32 o                         
   3  11   7       2823.56       2916.37        69.82 o                         
 -14  12   7        155.26        184.97        21.38 o                         
 -12  12   7       1930.94       1940.74        56.51 o                         
 -10  12   7        676.82        710.79        32.29 o                         
  -8  12   7       2210.95       2127.98        48.47 o                         
  -6  12   7         84.20        108.45        14.52 o                         
  -4  12   7         42.11         37.05        10.83 o                         
  -2  12   7        355.77        371.56        28.66 o                         
   0  12   7        834.05        888.71        37.99 o                         
   2  12   7       1959.53       1918.38        58.86 o                         
 -13  13   7        283.22        293.36        26.35 o                         
 -11  13   7       1145.95       1129.82        41.82 o                         
  -9  13   7        294.09        314.40        21.81 o                         
  -7  13   7         73.65         78.77        13.21 o                         
  -5  13   7        285.86        269.30        25.15 o                         
  -3  13   7         62.15        104.14        17.35 o                         
  -1  13   7        131.54        138.97        18.63 o                         
   1  13   7         39.31         51.77        14.10 o                         
 -10  14   7          3.41         18.83         9.85 o                         
  -8  14   7       6587.90       6842.06       120.05 o                         
  -6  14   7          0.21         23.41        12.54 o                         
  -4  14   7       1684.47       1695.19        52.50 o                         
  -2  14   7       2956.26       2911.02        74.95 o                         
   0  14   7         58.34         51.25        14.34 o                         
  -9  15   7         30.61         44.46        11.57 o                         
  -7  15   7       4472.26       4627.76       109.30 o                         
  -5  15   7       1077.91       1097.41        44.26 o                         
  -3  15   7       5834.38       6005.93       131.68 o                         
  -1  15   7       1239.42       1257.01        46.24 o                         
 -18   0   8       7875.04       8084.19       194.02 o                         
 -16   0   8        644.39        823.15        63.28 o                         
 -14   0   8      13012.81      13341.42       328.05 o                         
 -12   0   8       5207.92       5393.05       124.41 o                         
 -10   0   8      10479.20      10481.45       253.08 o                         
  -8   0   8      10483.02      10601.36       210.27 o                         
  -6   0   8       5207.47       5429.37       123.89 o                         
  -4   0   8      24836.55      24795.21       444.69 o                         
  -2   0   8        762.20        711.07        38.27 o                         
   0   0   8      45859.91      45752.55       686.64 o                         
   2   0   8        786.66        894.22        65.27 o                         
   4   0   8      27341.08      26475.95       609.90 o                         
   6   0   8       3621.57       3744.28       178.73 o                         
 -17   1   8        173.23        175.38        22.70 o                         
 -15   1   8        267.26        357.50        28.34 o                         
 -13   1   8        234.57        230.36        23.87 o                         
 -11   1   8       2881.05       2922.83        62.01 o                         
  -9   1   8        567.89        561.26        25.72 o                         
  -7   1   8       4720.54       4785.90        74.05 o                         
  -5   1   8        452.64        524.55        21.32 o                         
  -3   1   8       5045.20       4717.16        79.98 o                         
  -1   1   8         60.14         77.39        10.56 o                         
   1   1   8        671.89        673.80        24.34 o                         
   3   1   8       2661.29       2573.46        60.02 o                         
   5   1   8        255.93        352.51        41.26 o                         
 -16   2   8          0.86         19.69        12.76 o                         
 -14   2   8       2018.58       1958.22        55.04 o                         
 -12   2   8        108.17        183.67        18.50 o                         
 -10   2   8         61.03        100.51        12.92 o                         
  -8   2   8        111.83        187.87        15.33 o                         
  -6   2   8        442.00        530.04        20.48 o                         
  -4   2   8       1240.23       1242.23        33.39 o                         
  -2   2   8        574.04        597.79        29.45 o                         
   0   2   8        320.30        334.20        18.38 o                         
   2   2   8       1161.27       1134.79        34.38 o                         
   4   2   8         54.46         66.67        14.98 o                         
 -17   3   8        850.91        821.18        40.66 o                         
 -15   3   8        285.70        234.12        23.28 o                         
 -13   3   8        700.87        720.19        33.60 o                         
 -11   3   8       6238.58       5962.04        97.94 o                         
  -9   3   8       1509.09       1496.96        37.90 o                         
  -7   3   8       3546.22       3601.57        64.43 o                         
  -5   3   8       1476.55       1360.96        35.01 o                         
  -3   3   8       2272.35       2306.32        42.66 o                         
  -1   3   8        862.53        801.98        27.10 o                         
   1   3   8         89.35        146.69        15.07 o                         
   3   3   8        168.81        230.47        25.99 o                         
   5   3   8       2385.51       2456.74        76.63 o                         
 -16   4   8      11035.40      11239.19       187.70 o                         
 -14   4   8       1206.55       1347.29        45.40 o                         
 -12   4   8       6568.36       6778.72       109.62 o                         
 -10   4   8       7005.70       7063.59       110.07 o                         
  -8   4   8       3280.24       3198.56        60.22 o                         
  -6   4   8      17103.68      17066.66       206.49 o                         
  -4   4   8       2260.50       2323.04        45.33 o                         
  -2   4   8      23989.92      24026.84       283.92 o                         
   0   4   8        901.90        915.91        34.51 o                         
   2   4   8      25046.02      24321.18       317.87 o                         
   4   4   8       1513.94       1578.45        58.91 o                         
 -17   5   8       2536.23       2819.43        84.75 o                         
 -15   5   8         29.85         38.09        13.77 o                         
 -13   5   8       2745.06       2757.24        74.67 o                         
 -11   5   8         22.38         65.08        13.48 o                         
  -9   5   8       6098.59       6087.49        98.14 o                         
  -7   5   8       1802.77       1728.91        40.73 o                         
  -5   5   8       3525.46       3406.34        62.27 o                         
  -3   5   8       4389.48       4303.77        69.04 o                         
  -1   5   8       2799.80       2624.52        51.15 o                         
   1   5   8       2097.72       1978.93        48.96 o                         
   3   5   8       1698.54       1634.66        58.67 o                         
   5   5   8       1163.24       1157.38        52.22 o                         
 -16   6   8       2070.77       2010.75        67.79 o                         
 -14   6   8       1738.29       1831.47        56.96 o                         
 -12   6   8       1763.25       1635.19        49.20 o                         
 -10   6   8       3394.08       3467.58        67.19 o                         
  -8   6   8         16.70         47.85        10.06 o                         
  -6   6   8       2173.13       2241.46        44.34 o                         
  -4   6   8        681.51        753.62        24.89 o                         
  -2   6   8        314.35        346.68        19.94 o                         
   0   6   8       6741.08       6365.01        95.65 o                         
   2   6   8         24.93         87.71        15.41 o                         
   4   6   8       1900.46       1810.56        69.85 o                         
 -15   7   8        589.90        507.64        39.79 o                         
 -13   7   8       1870.58       1705.35        60.24 o                         
 -11   7   8        103.22        152.77        16.59 o                         
  -9   7   8       4055.11       3909.52        72.13 o                         
  -7   7   8        408.06        434.79        23.59 o                         
  -5   7   8       7456.23       7101.28       119.29 o                         
  -3   7   8        558.47        521.10        22.59 o                         
  -1   7   8        869.99       1018.48        30.55 o                         
   1   7   8         36.13         52.28        11.18 o                         
   3   7   8        653.52        666.84        41.67 o                         
 -14   8   8        466.86        643.86        42.84 o                         
 -12   8   8       3155.56       3398.31        88.42 o                         
 -10   8   8       2083.79       2127.74        53.37 o                         
  -8   8   8       4417.43       4392.21        78.39 o                         
  -6   8   8       1169.21       1240.77        35.34 o                         
  -4   8   8      10122.14      10285.02       147.88 o                         
  -2   8   8        716.33        709.14        25.78 o                         
   0   8   8      11068.86      10802.89       145.66 o                         
   2   8   8       1737.93       1876.66        55.06 o                         
 -15   9   8       2454.20       2540.16        78.80 o                         
 -13   9   8       1413.11       1608.09        59.45 o                         
 -11   9   8       1083.29       1179.45        56.83 o                         
  -9   9   8       3337.73       3320.97        73.22 o                         
  -7   9   8       2554.09       2707.76        56.69 o                         
  -5   9   8       6498.24       6622.76       114.65 o                         
  -3   9   8       1849.28       1814.61        44.51 o                         
  -1   9   8       5669.30       5618.60        87.15 o                         
   1   9   8       1807.94       1856.08        53.96 o                         
   3   9   8       1585.63       1677.86        60.09 o                         
 -14  10   8       1215.07       1155.76        51.83 o                         
 -12  10   8       5771.15       5988.57       153.49 o                         
 -10  10   8        222.39        235.44        24.58 o                         
  -8  10   8       1787.69       1867.41        50.80 o                         
  -6  10   8       1071.54       1161.62        35.01 o                         
  -4  10   8       2199.35       2070.18        48.50 o                         
  -2  10   8       2418.38       2258.26        58.67 o                         
   0  10   8        248.87        241.06        25.08 o                         
   2  10   8       5328.81       5304.84       105.87 o                         
 -13  11   8         14.90         11.25        16.43 o                         
 -11  11   8       1250.04       1231.11        58.86 o                         
  -9  11   8         68.64         76.83        21.18 o                         
  -7  11   8        831.43        795.08        32.77 o                         
  -5  11   8          7.13         29.73        14.22 o                         
  -3  11   8         37.59         66.55        14.57 o                         
  -1  11   8        126.38        122.10        17.14 o                         
   1  11   8          4.68         -6.62        12.07 o                         
 -12  12   8        211.78        239.17        33.40 o                         
 -10  12   8       2386.94       2463.49        72.04 o                         
  -8  12   8         86.00        130.44        17.45 o                         
  -6  12   8       3583.81       3605.98        76.74 o                         
  -4  12   8       1514.17       1362.51        50.12 o                         
  -2  12   8        818.08        868.58        40.34 o                         
   0  12   8       3981.79       4058.18        97.43 o                         
  -9  13   8        440.69        590.67        36.17 o                         
  -7  13   8       5936.35       6058.93       128.40 o                         
  -5  13   8          5.71         13.58        15.10 o                         
  -3  13   8       6744.88       7035.07       141.73 o                         
 -15   1   9         36.31         42.82        14.10 o                         
 -13   1   9       4405.86       4357.66        81.23 o                         
 -11   1   9       1869.81       1872.87        50.03 o                         
  -9   1   9       5078.97       4979.94        93.24 o                         
  -7   1   9        580.57        567.31        28.09 o                         
  -5   1   9       2332.98       2273.11        51.94 o                         
  -3   1   9        181.06        217.93        19.18 o                         
  -1   1   9          2.77          9.53         8.85 o                         
   1   1   9         29.43         30.06        11.09 o                         
   3   1   9        346.29        325.96        34.56 o                         
 -16   2   9       5357.34       5431.75       111.45 o                         
 -14   2   9       3953.41       3850.99        85.26 o                         
 -12   2   9       2511.03       2409.46        60.18 o                         
 -10   2   9       1868.59       1875.45        47.66 o                         
  -8   2   9         74.95         66.52        11.51 o                         
  -6   2   9        575.82        652.57        29.38 o                         
  -4   2   9        135.06        157.74        18.08 o                         
  -2   2   9        263.43        259.22        22.70 o                         
   0   2   9        754.32        667.97        32.69 o                         
   2   2   9        846.37        928.04        36.54 o                         
 -15   3   9         90.19         98.31        17.56 o                         
 -13   3   9        285.33        299.94        44.36 o                         
 -11   3   9       1359.82       1451.83        54.82 o                         
  -9   3   9        640.42        650.26        27.24 o                         
  -7   3   9        859.28        834.96        29.32 o                         
  -5   3   9          7.71         13.21        10.51 o                         
  -3   3   9        622.86        692.62        32.32 o                         
  -1   3   9         19.66         14.96        10.40 o                         
   1   3   9        272.11        246.43        21.88 o                         
 -14   4   9       1528.16       1481.77        48.94 o                         
 -12   4   9          3.05         21.22        10.95 o                         
 -10   4   9          2.31         -2.14         8.11 o                         
  -8   4   9       2302.85       2390.64        52.92 o                         
  -6   4   9       1215.26       1157.53        34.73 o                         
  -4   4   9       2736.76       2647.67        58.38 o                         
  -2   4   9       1790.12       1701.62        45.30 o                         
   0   4   9       2242.60       2394.19        57.63 o                         
   2   4   9       1232.89       1160.52        51.60 o                         
 -15   5   9       1039.71        969.00        40.81 o                         
 -13   5   9       1070.10       1213.91        48.45 o                         
 -11   5   9       7683.31       7599.43       121.64 o                         
  -9   5   9       1206.62       1222.34        37.02 o                         
  -7   5   9       3263.50       3099.58        68.61 o                         
  -5   5   9        336.27        375.15        23.27 o                         
  -3   5   9        415.06        404.23        23.64 o                         
  -1   5   9        197.35        192.24        18.82 o                         
   1   5   9         64.39         83.42        15.06 o                         
 -14   6   9        313.49        327.45        34.15 o                         
 -12   6   9        919.40        936.61        34.44 o                         
 -10   6   9        662.09        719.70        30.15 o                         
  -8   6   9        268.27        286.20        21.52 o                         
  -6   6   9          6.53         15.55        10.22 o                         
  -4   6   9         66.63         50.94        12.05 o                         
  -2   6   9        526.91        614.31        28.99 o                         
   0   6   9        175.42        203.87        23.89 o                         
 -13   7   9         45.46         30.40        13.65 o                         
 -11   7   9       5260.49       5300.21        94.68 o                         
  -9   7   9        289.13        243.41        19.63 o                         
  -7   7   9       3065.48       3180.60        71.09 o                         
  -5   7   9        827.92        858.64        34.41 o                         
  -3   7   9        291.07        286.81        19.78 o                         
  -1   7   9       1064.86       1192.68        42.36 o                         
   1   7   9         25.04          7.74        10.95 o                         
 -12   8   9        114.65        116.23        23.12 o                         
 -10   8   9       1240.63       1268.18        44.01 o                         
  -8   8   9       1723.44       1747.60        47.43 o                         
  -6   8   9       4343.70       4461.35        89.20 o                         
  -4   8   9       3294.19       2975.57        83.50 o                         
  -2   8   9       3329.77       3484.47        70.71 o                         
   0   8   9       3182.10       3170.61        77.35 o                         
 -11   9   9        151.56        189.30        23.78 o                         
  -9   9   9       1043.07        918.11        33.82 o                         
  -7   9   9         20.96         11.47        11.10 o                         
  -5   9   9        647.09        660.64        34.56 o                         
  -3   9   9        477.27        471.46        26.90 o                         
  -1   9   9          5.13         -0.56        12.15 o                         
 -10  10   9        274.33        286.48        24.77 o                         
  -8  10   9       1540.55       1577.68        53.75 o                         
  -6  10   9        206.87        166.29        19.76 o                         
  -4  10   9       2936.38       2999.31        81.13 o                         
  -9  11   9       5528.59       5714.19       110.16 o                         
  -7  11   9         12.00         23.84        13.08 o                         
  -5  11   9        933.91       1042.87        63.46 o                         
 -14   0  10          4.01         14.47        15.64 o                         
 -12   0  10       4674.21       4328.62       119.14 o                         
 -10   0  10        937.35       1025.14        60.45 o                         
  -8   0  10      13275.21      13519.69       327.99 o                         
  -6   0  10       2562.35       2688.09       103.42 o                         
  -4   0  10       7151.00       6802.90       196.11 o                         
  -2   0  10          7.39          8.72        16.51 o                         
 -13   1  10        670.90        873.45        34.79 o                         
 -11   1  10         31.75        101.37        16.92 o                         
  -9   1  10        907.10       1046.98        42.89 o                         
  -7   1  10       1773.72       1919.70        59.78 o                         
  -5   1  10          4.88         55.33        14.76 o                         
  -3   1  10       8226.86       8759.60       152.61 o                         
 -12   2  10       2395.00       2547.53        65.03 o                         
 -10   2  10        737.15        773.42        43.79 o                         
  -8   2  10       5618.21       5578.92       108.00 o                         
  -6   2  10       1478.10       1537.02        48.05 o                         
  -4   2  10       4847.70       4916.13        99.59 o                         
  -2   2  10       3307.34       3362.26        79.61 o                         
 -13   3  10         10.51         48.07        12.94 o                         
 -11   3  10       5639.99       5899.23       111.30 o                         
  -9   3  10       1380.97       1568.87        55.73 o                         
  -7   3  10        800.53       1000.99        38.39 o                         
  -5   3  10       8078.49       8433.11       145.78 o                         
  -3   3  10         72.18        124.30        19.92 o                         
 -12   4  10        424.89        454.16        31.91 o                         
 -10   4  10       4870.81       4655.89        86.45 o                         
  -8   4  10       1237.36       1370.53        51.86 o                         
  -6   4  10       4648.18       4612.07        93.45 o                         
  -4   4  10        122.10         88.05        16.96 o                         
  -2   4  10       1011.76       1120.86        43.50 o                         
 -11   5  10        807.82        695.99        35.05 o                         
  -9   5  10       1140.06       1391.94        51.93 o                         
  -7   5  10         27.18         25.44        14.63 o                         
  -5   5  10        968.28       1112.31        44.24 o                         
  -3   5  10        347.96        396.87        29.56 o                         
 -10   6  10       2587.07       2660.41        67.40 o                         
  -8   6  10        182.16        153.26        19.42 o                         
  -6   6  10       9385.67       9170.86       175.23 o                         
  -4   6  10          4.08         33.24        14.72 o                         
  -9   7  10       4970.55       5230.69       104.21 o                         
  -7   7  10       2204.54       2304.55        61.67 o                         
  -5   7  10       1337.68       1390.61        52.62 o                         
                                                                                
